# Supplementary material for: Exploitable mechanisms of antibody and CAR mediated macrophage cytotoxicity
Source: Nat Commun. 2025 Jul 1;16:5616. doi: 10.1038/s41467-025-60745-x (PMC12216399; doi:10.1038/s41467-025-60745-x)
Supplement: Supplementary file 3 — Supplementary Data 1 [file 41467_2025_60745_MOESM3_ESM.xlsx]

## Sheet: Sheet1
non-targeting_00001	negative_control	ACGGAGGCTAAGCGTCGCAA
non-targeting_00002	negative_control	CGCTTCCGCGGCCCGTTCAA
non-targeting_00003	negative_control	ATCGTTTCCGCTTAACGGCG
non-targeting_00004	negative_control	GTAGGCGCGCCGCTCTCTAC
non-targeting_00005	negative_control	CCATATCGGGGCGAGACATG
non-targeting_00006	negative_control	TACTAACGCCGCTCCTACAG
non-targeting_00007	negative_control	TGAGGATCATGTCGAGCGCC
non-targeting_00008	negative_control	GGGCCCGCATAGGATATCGC
non-targeting_00009	negative_control	TAGACAACCGCGGAGAATGC
non-targeting_00010	negative_control	ACGGGCGGCTATCGCTGACT
non-targeting_00011	negative_control	CGCGGAAATTTTACCGACGA
non-targeting_00012	negative_control	CTTACAATCGTCGGTCCAAT
non-targeting_00013	negative_control	GCGTGCGTCCCGGGTTACCC
non-targeting_00014	negative_control	CGGAGTAACAAGCGGACGGA
non-targeting_00015	negative_control	CGAGTGTTATACGCACCGTT
non-targeting_00016	negative_control	CGACTAACCGGAAACTTTTT
non-targeting_00017	negative_control	CAACGGGTTCTCCCGGCTAC
non-targeting_00018	negative_control	CAGGAGTCGCCGATACGCGT
non-targeting_00019	negative_control	TTCACGTCGTCTCGCGACCA
non-targeting_00020	negative_control	GTGTCGGATTCCGCCGCTTA
non-targeting_00021	negative_control	CACGAACTCACACCGCGCGA
non-targeting_00022	negative_control	CGCTAGTACGCTCCTCTATA
non-targeting_00023	negative_control	TCGCGCTTGGGTTATACGCT
non-targeting_00024	negative_control	CTATCTCGAGTGGTAATGCG
non-targeting_00025	negative_control	AATCGACTCGAACTTCGTGT
non-targeting_00026	negative_control	CCCGATGGACTATACCGAAC
non-targeting_00027	negative_control	ACGTTCGAGTACGACCAGCT
non-targeting_00028	negative_control	CGCGACGACTCAACCTAGTC
non-targeting_00029	negative_control	GGTCACCGATCGAGAGCTAG
non-targeting_00030	negative_control	CTCAACCGACCGTATGGTCA
non-targeting_00031	negative_control	CGTATTCGACTCTCAACGCG
non-targeting_00032	negative_control	CTAGCCGCCCAGATCGAGCC
non-targeting_00033	negative_control	GAATCGACCGACACTAATGT
non-targeting_00034	negative_control	ACTTCAGTTCGGCGTAGTCA
non-targeting_00035	negative_control	GTGCGATGTCGCTTCAACGT
non-targeting_00036	negative_control	CGCCTAATTTCCGGATCAAT
non-targeting_00037	negative_control	CGTGGCCGGAACCGTCATAG
non-targeting_00038	negative_control	ACCCTCCGAATCGTAACGGA
non-targeting_00039	negative_control	AAACGGTACGACAGCGTGTG
non-targeting_00040	negative_control	ACATAGTCGACGGCTCGATT
non-targeting_00041	negative_control	GATGGCGCTTCAGTCGTCGG
non-targeting_00042	negative_control	ATAATCCGGAAACGCTCGAC
non-targeting_00043	negative_control	CGCCGGGCTGACAATTAACG
non-targeting_00044	negative_control	CGTCGCCATATGCCGGTGGC
non-targeting_00045	negative_control	CGGGCCTATAACACCATCGA
non-targeting_00046	negative_control	CGCCGTTCCGAGATACTTGA
non-targeting_00047	negative_control	CGGGACGTCGCGAAAATGTA
non-targeting_00048	negative_control	TCGGCATACGGGACACACGC
non-targeting_00049	negative_control	AGCTCCATCGCCGCGATAAT
non-targeting_00050	negative_control	ATCGTATCATCAGCTAGCGC
non-targeting_00051	negative_control	TCGATCGAGGTTGCATTCGG
non-targeting_00052	negative_control	CTCGACAGTTCGTCCCGAGC
non-targeting_00053	negative_control	CGGTAGTATTAATCGCTGAC
non-targeting_00054	negative_control	TGAACGCGTGTTTCCTTGCA
non-targeting_00055	negative_control	CGACGCTAGGTAACGTAGAG
non-targeting_00056	negative_control	CATTGTTGAGCGGGCGCGCT
non-targeting_00057	negative_control	CCGCTATTGAAACCGCCCAC
non-targeting_00058	negative_control	AGACACGTCACCGGTCAAAA
non-targeting_00059	negative_control	TTTACGATCTAGCGGCGTAG
non-targeting_00060	negative_control	TTCGCACGATTGCACCTTGG
non-targeting_00061	negative_control	GGTTAGAGACTAGGCGCGCG
non-targeting_00062	negative_control	CCTCCGTGCTAACGCGGACG
non-targeting_00063	negative_control	TTATCGCGTAGTGCTGACGT
non-targeting_00064	negative_control	TACGCTTGCGTTTAGCGTCC
non-targeting_00065	negative_control	CGCGGCCCACGCGTCATCGC
non-targeting_00066	negative_control	AGCTCGCCATGTCGGTTCTC
non-targeting_00067	negative_control	AACTAGCCCGAGCAGCTTCG
non-targeting_00068	negative_control	CGCAAGGTGTCGGTAACCCT
non-targeting_00069	negative_control	CTTCGACGCCATCGTGCTCA
non-targeting_00070	negative_control	TCCTGGATACCGCGTGGTTA
non-targeting_00071	negative_control	ATAGCCGCCGCTCATTACTT
non-targeting_00072	negative_control	GTCGTCCGGGATTACAAAAT
non-targeting_00073	negative_control	TAATGCTGCACACGCCGAAT
non-targeting_00074	negative_control	TATCGCTTCCGATTAGTCCG
non-targeting_00075	negative_control	GTACCATACCGCGTACCCTT
non-targeting_00076	negative_control	TAAGATCCGCGGGTGGCAAC
non-targeting_00077	negative_control	GTAGACGTCGTGAGCTTCAC
non-targeting_00078	negative_control	TCGCGGACATAGGGCTCTAA
non-targeting_00079	negative_control	AGCGCAGATAGCGCGTATCA
non-targeting_00080	negative_control	GTTCGCTTCGTAACGAGGAA
non-targeting_00081	negative_control	GACCCCCGATAACTTTTGAC
non-targeting_00082	negative_control	ACGTCCATACTGTCGGCTAC
non-targeting_00083	negative_control	GTACCATTGCCGGCTCCCTA
non-targeting_00084	negative_control	TGGTTCCGTAGGTCGGTATA
non-targeting_00085	negative_control	TCTGGCTTGACACGACCGTT
non-targeting_00086	negative_control	CGCTAGGTCCGGTAAGTGCG
non-targeting_00087	negative_control	AGCACGTAATGTCCGTGGAT
non-targeting_00088	negative_control	AAGGCGCGCGAATGTGGCAG
non-targeting_00089	negative_control	ACTGCGGAGCGCCCAATATC
non-targeting_00090	negative_control	CGTCGAGTGCTCGAACTCCA
non-targeting_00091	negative_control	TCGCAGCGGCGTGGGATCGG
non-targeting_00092	negative_control	ATCTGTCCTAATTCGGATCG
non-targeting_00093	negative_control	TGCGGCGTAATGCTTGAAAG
non-targeting_00094	negative_control	CGAACTTAATCCCGTGGCAA
non-targeting_00095	negative_control	GCCGTGTTGCTGGATACGCC
non-targeting_00096	negative_control	TACCCTCCGGATACGGACTG
non-targeting_00097	negative_control	CCGTTGGACTATGGCGGGTC
non-targeting_00098	negative_control	GTACGGGGCGATCATCCACA
non-targeting_00099	negative_control	AAGAGTAGTAGACGCCCGGG
non-targeting_00100	negative_control	AAGAGCGAATCGATTTCGTG
non-targeting_00101	negative_control	CGGCTCGTTCTACGCACTGA
non-targeting_00102	negative_control	TCCAGCGCGAGCTTACTCGT
non-targeting_00103	negative_control	GGAGTGGTCCCGTACGCAAC
non-targeting_00104	negative_control	CAAGACCTTATCGTGCAGCG
non-targeting_00105	negative_control	ACGTCGTTTAGCACCCGGCT
non-targeting_00106	negative_control	TTTCAGGCTACGGGCGCGGG
non-targeting_00107	negative_control	CAATCGGCGACGTTTTAAAT
non-targeting_00108	negative_control	GTACCCCTATGGCCGTTCTA
non-targeting_00109	negative_control	TACCCACGCGTATTCCATCT
non-targeting_00110	negative_control	CTTGTTGCGTATACGAGACT
non-targeting_00111	negative_control	GAACGCCGCTCAAGTTGATA
non-targeting_00112	negative_control	CGCAGTACGTATAGACTTAA
non-targeting_00113	negative_control	GCGAACCCCGTAGCCAGGCT
non-targeting_00114	negative_control	CCTCGGGCGTAAATACTCAT
non-targeting_00115	negative_control	AGGGCACCCGGTTCATACGC
non-targeting_00116	negative_control	CACGGCCTAACTTGCTGATA
non-targeting_00117	negative_control	CCGGGAGATTAACGTTAATT
non-targeting_00118	negative_control	ATCTCGGGTCGACTGCGGAT
non-targeting_00119	negative_control	CGCCGGGACCGTTAGGGAAT
non-targeting_00120	negative_control	GCAAACCCGAGTGACACGTC
non-targeting_00121	negative_control	GTGCGTGAGTATTAACGCTC
non-targeting_00122	negative_control	GCTTAACCTATCCGCCAGTA
non-targeting_00123	negative_control	TGGCCACGAATTCCGCCGCC
non-targeting_00124	negative_control	GTAAGGCCCGCGTACGAGCT
non-targeting_00125	negative_control	CTCCTTACGTCGGGCATTAA
non-targeting_00126	negative_control	ATTCCTTCGGCGCTCTGCGT
non-targeting_00127	negative_control	ATGCGCTTTAATCGCCGTTC
non-targeting_00128	negative_control	TTAGCCCTCGATTGGTTGCG
non-targeting_00129	negative_control	AACGCTGTCGTACGTGTATA
non-targeting_00130	negative_control	TAACGCGCATATCTGAACAC
non-targeting_00131	negative_control	CGCTAGGTTATTTCGTGGCC
non-targeting_00132	negative_control	AATATTTGGCTCGGCTGCGC
non-targeting_00133	negative_control	CAATATCGGGTGCTACAGGA
non-targeting_00134	negative_control	CGGCCGCATCCTGTTATATT
non-targeting_00135	negative_control	CTGGATCGCCCGCAGAAATA
non-targeting_00136	negative_control	ATTAGCACGGCGACCTTCTA
non-targeting_00137	negative_control	TGGAAATCGACTGTGCGCTT
non-targeting_00138	negative_control	ATTAGCCGTTGCCATATCAA
non-targeting_00139	negative_control	ACCCGATAATAGCTACTGGT
non-targeting_00140	negative_control	ATTCAGCGCGCTCGCCCTGG
non-targeting_00141	negative_control	CCCGCCGAAGACCCTGCTTG
non-targeting_00142	negative_control	TGCCGTGAAAAGACGCTGCG
non-targeting_00143	negative_control	CTTACGCGCCTGGTCAAAAG
non-targeting_00144	negative_control	CGCATAAGTCGATAGACACA
non-targeting_00145	negative_control	GTCATCAGCGATTTGACGAG
non-targeting_00146	negative_control	CGAATCGGAACTTTGTACCG
non-targeting_00147	negative_control	AGGTCAAGCCGACCTCGAAC
non-targeting_00148	negative_control	TGCGCCTTACTCGTTAACTG
non-targeting_00149	negative_control	ATCTGAGCGTTTTCGGCCGC
non-targeting_00150	negative_control	ACGGTACATGCGCATGAGTC
non-targeting_00151	negative_control	TGACGCGATAGAGTTGGCTT
non-targeting_00152	negative_control	TTCACCGTCCACGTGCGCAT
non-targeting_00153	negative_control	TTCTTCGGCCTACACCCGGT
non-targeting_00154	negative_control	GGAATTACGACTAACCGATT
non-targeting_00155	negative_control	TGCGGGGAGCTCTCTTAATG
non-targeting_00156	negative_control	TAGAGATATCCGATCGTGGT
non-targeting_00157	negative_control	GGGTGCCCACTAATAGCCGC
non-targeting_00158	negative_control	TGCAGTCGCGCTGAGCGTCA
non-targeting_00159	negative_control	GGATTGAATGGCTAACGCGG
non-targeting_00160	negative_control	GCGGTTCCGGGAGCACATTT
non-targeting_00161	negative_control	GAAGACGTGCTGGCGTCACC
non-targeting_00162	negative_control	GGCGCATTAAAGTCGAGAGC
non-targeting_00163	negative_control	GACGTAGCCTTCCGAAATAT
non-targeting_00164	negative_control	GGTTCGAGACCTACTTAAGT
non-targeting_00165	negative_control	TGAAGTGGGGCGTCGGACAC
non-targeting_00166	negative_control	CTATATTGTCGCGCAGTGGA
non-targeting_00167	negative_control	CGGCTTTGTTGCCCGTAAGC
non-targeting_00168	negative_control	TCCCGGTTGGTGAACGATAC
non-targeting_00169	negative_control	TTAACTCGAACGCTCGAAAG
non-targeting_00170	negative_control	GGACTATCCACCGTTTACTC
non-targeting_00171	negative_control	CAGTAGCGATCGAATGTCAA
non-targeting_00172	negative_control	TAGGCGCCCGTAGCATTGGA
non-targeting_00173	negative_control	GCGGCGTCTGGGAATCGTTC
non-targeting_00174	negative_control	CAGTGTCCGAGCGATATTTT
non-targeting_00175	negative_control	TTCAATCACCTCACGGTAAG
non-targeting_00176	negative_control	CGGTTTACATCTGCCCATCG
non-targeting_00177	negative_control	GGGCGTGTATGTTCGTATTG
non-targeting_00178	negative_control	GCGGCGTCATCCACGCGTGC
non-targeting_00179	negative_control	GGGTATAGACGCGATCCTCA
non-targeting_00180	negative_control	ACAGCGCTCTCGTGTACTAT
non-targeting_00181	negative_control	ACTAGCCTGTTCGCGAGTAG
non-targeting_00182	negative_control	GACCGCGTGAGATAACGTCA
non-targeting_00183	negative_control	CGCGTGCATCTGCCGAAGGC
non-targeting_00184	negative_control	AAAACATCGACCGAAAGCGT
non-targeting_00185	negative_control	ACACCGAAGCACCTGTACGT
non-targeting_00186	negative_control	GGGTCGAGGACTAATAGATT
non-targeting_00187	negative_control	ACGCCTCCTCAAATTAGCTC
non-targeting_00188	negative_control	CCTACGCGGTAGGGAACTTT
non-targeting_00189	negative_control	AAGCACTAGTCCGTATGATG
non-targeting_00190	negative_control	AGGCGCCAACATTGACCGTA
non-targeting_00191	negative_control	TAATCATGCACATTCGGGAC
non-targeting_00192	negative_control	CGTCGGGTAGCTATTTCTTT
non-targeting_00193	negative_control	GTGCGACGAATTGTCCTGAG
non-targeting_00194	negative_control	CTTCCGTTATTCGGAAGTGA
non-targeting_00195	negative_control	TACTGGAGTTTGCGACTCGG
non-targeting_00196	negative_control	ATCCAGATCACCACGCGTCA
non-targeting_00197	negative_control	CGTTAAGACTAGCTCGGTTT
non-targeting_00198	negative_control	ATACGGCCGAAGCCCCTTCA
non-targeting_00199	negative_control	AACATCTCGTTAGGGGTATC
non-targeting_00200	negative_control	GTCAGGTAATAGTCGGACTC
non-targeting_00201	negative_control	TTCGAGGTCCGGACAGGTCG
non-targeting_00202	negative_control	TGAGCATTCGTAGCCCAGCA
non-targeting_00203	negative_control	TAAGGCGACCTGCGCTTGTG
non-targeting_00204	negative_control	AGCTGCGCGCTACTGGATCA
non-targeting_00205	negative_control	GCAAAAACCCAACGCTATTC
non-targeting_00206	negative_control	GCCGCCGATTTCATAAGTAA
non-targeting_00207	negative_control	GTTCCGTGAGGGTTACTTCA
non-targeting_00208	negative_control	CGGGGAATTGCACGGCGGAA
non-targeting_00209	negative_control	TGTCTTTAAACACGCCATCG
non-targeting_00210	negative_control	ACAAAATGCCGTGCGTCAAT
non-targeting_00211	negative_control	ACGCTCAGCACCCGCTATGC
non-targeting_00212	negative_control	CGAAACCCTCTTAAGTTAAC
non-targeting_00213	negative_control	TAAACCCTTGGCGCCCTCAC
non-targeting_00214	negative_control	CCATTCTCAACCGGTCCAAT
non-targeting_00215	negative_control	GTTATTGACCCGTCGGGAGT
non-targeting_00216	negative_control	GGTTTCACTTCGAGACCGGC
non-targeting_00217	negative_control	CTTTGATAACGTGGGCGGTA
non-targeting_00218	negative_control	CCCCAACTTTCGCGACTCCG
non-targeting_00219	negative_control	CAAACAGTCTAAGGCGACGA
non-targeting_00220	negative_control	CGGCACACCAATGCGTTCGT
non-targeting_00221	negative_control	ATCGATATACCGCCATAAAA
non-targeting_00222	negative_control	GGGACGCGAAAGAAACCAGT
non-targeting_00223	negative_control	AACGCGAGTCCGGTGGCTAG
non-targeting_00224	negative_control	TGTCATTAGCGTAACGATAT
non-targeting_00225	negative_control	AGGGCGAGCAGCAGAGTACG
non-targeting_00226	negative_control	CCGTCTCCGCATCGTCTTTT
non-targeting_00227	negative_control	CGTGCGTGAAATCGCTAGCT
non-targeting_00228	negative_control	ATCAGGCCTTGTCCGTGATT
non-targeting_00229	negative_control	CGTCCAGAAGAACGGCCCCT
non-targeting_00230	negative_control	AGAGCGTCTTCGTGACAAAC
non-targeting_00231	negative_control	GATGGCGCGCAGTTGAGTCA
non-targeting_00232	negative_control	ACGCTGACGAGTAAAAGCGG
non-targeting_00233	negative_control	TATCAATCGTCCGGGTCACT
non-targeting_00234	negative_control	TCAGATTCCGCAAGGGTCCA
non-targeting_00235	negative_control	GCGATCGGAGTGCCACGATA
non-targeting_00236	negative_control	ATATAAACTGTCGCGGTAAA
non-targeting_00237	negative_control	GTTACCTGCTACGAAAACGA
non-targeting_00238	negative_control	GAAGCGATCCGAGAGTGTAT
non-targeting_00239	negative_control	ATGACATTGCGCGTCTACGG
non-targeting_00240	negative_control	ATACCAGATGCGTCCGCTTG
non-targeting_00241	negative_control	AACGTGCTGACGATGCGGGC
non-targeting_00242	negative_control	CGGCACCTGTTAGGCTATTC
non-targeting_00243	negative_control	AGGATCGTGTACCGGGGACG
non-targeting_00244	negative_control	CGACAACGTGCAGGTGTATC
non-targeting_00245	negative_control	ACTCGAAATCACCTATGGTA
non-targeting_00246	negative_control	TCTCGTAGCCTAATGCGCCA
non-targeting_00247	negative_control	TTATGTGAGCACGCCATTAC
non-targeting_00248	negative_control	CGACGGTAATGCACCTACTA
non-targeting_00249	negative_control	ATCTGTGTGACTGCGGTCGG
non-targeting_00250	negative_control	TGGAAAGCGAGCACACCGTC
non-targeting_00251	negative_control	CAGCGCCGAAACTCTTTCCG
non-targeting_00252	negative_control	TGCCGTTAGCATGCGATCCC
non-targeting_00253	negative_control	TCGTAAACACACGACCAAGT
non-targeting_00254	negative_control	ACTACTCCGGCAAATACTCG
non-targeting_00255	negative_control	GCCCTTCAATGCGTTCCGTA
non-targeting_00256	negative_control	CAACACCCCGCGTTATGCTA
non-targeting_00257	negative_control	GCTGATATATACGACAAGCC
non-targeting_00258	negative_control	GGTATTCCGAAGTCCTCCGC
non-targeting_00259	negative_control	GGTCGCCTGTGCGACATGCT
non-targeting_00260	negative_control	CTAATCACGACCTCACCCTA
non-targeting_00261	negative_control	ATCGGTACCTCTTCACATAT
non-targeting_00262	negative_control	TTGCGTCAGCGCTGCACATC
non-targeting_00263	negative_control	CGGTGTGCCCCCAAATATTG
non-targeting_00264	negative_control	CGTGCGGTAAATACGAAATA
non-targeting_00265	negative_control	ATACGAGGCGCTTTTCTTTG
non-targeting_00266	negative_control	TGTGCACAAGTCGCAACGAA
non-targeting_00267	negative_control	CTCGGCCCACTTGCGTTATA
non-targeting_00268	negative_control	TATACTGCGGATCAATCTGA
non-targeting_00269	negative_control	AAAGCGACGTAGGCATACTT
non-targeting_00270	negative_control	ACGATCGGTAATGGTCTGTT
non-targeting_00271	negative_control	GGGCCTACGATCAGAGGTGT
non-targeting_00272	negative_control	CGCAGTCATTCGATAGGAAT
non-targeting_00273	negative_control	GGCGATTCGGGTGGAGGTCG
non-targeting_00274	negative_control	AGTTGAATGGACCTCGACTA
non-targeting_00275	negative_control	GAGTAATTTCGAACGTATTG
non-targeting_00276	negative_control	TTCCACGGTAAAATCGGTCA
non-targeting_00277	negative_control	ACTGTTGCCGCGCCAACTGC
non-targeting_00278	negative_control	CCGGCAAGAAACTATACTTG
non-targeting_00279	negative_control	TAGTGGGAATGGTCGCGTAG
non-targeting_00280	negative_control	CCGCTGTCTCACTAATCTCA
non-targeting_00281	negative_control	TGCTACCTTCGGGACCACCA
non-targeting_00282	negative_control	CTTAGCTGACCGACAAGGTG
non-targeting_00283	negative_control	CTTAAGCTTATCAACATCCG
non-targeting_00284	negative_control	ACGGAAAGACCTCGCTATTC
non-targeting_00285	negative_control	CCCTTCTGGCGGGCCAAACA
non-targeting_00286	negative_control	TCTGACGATTAATGCTTCTA
non-targeting_00287	negative_control	GCGGAATGAACACGAGGTAG
non-targeting_00288	negative_control	CAGACGGTTGGTAAGGACGC
non-targeting_00289	negative_control	GGGACTGATATATGGCGAAC
non-targeting_00290	negative_control	AGAAGACCGAGGCGCTTCAA
non-targeting_00291	negative_control	CAGGTTTGCACGCATAGCTA
non-targeting_00292	negative_control	GGCCGTCGTATTCCCCCAAG
non-targeting_00293	negative_control	CTCCCATTGATCTACGATGG
non-targeting_00294	negative_control	TTTCGTGCCGATGTAACACA
non-targeting_00295	negative_control	ATCACGTGATCGGATGGTTC
non-targeting_00296	negative_control	GCCTATCGGCATTCCCACTG
non-targeting_00297	negative_control	CAACGACGGGCCTAGTCTCA
non-targeting_00298	negative_control	ATATTTCGGCAGTTGCAGCA
non-targeting_00299	negative_control	GATATCCCGCGAAAAAATCT
non-targeting_00300	negative_control	TCACTTGTCTATACGGGGTA
non-targeting_00301	negative_control	ATGTTATTACAGACGCGTGT
non-targeting_00302	negative_control	TGGGAATTCCTCGGCCGATT
non-targeting_00303	negative_control	CGCCTCTCACGTGTAGGCTT
non-targeting_00304	negative_control	GGGCGCTAAGATATATGCCC
non-targeting_00305	negative_control	CGTCATATACACAAACGCCC
non-targeting_00306	negative_control	CGTTGGGCATAGCGAACACT
non-targeting_00307	negative_control	GCGGGGCGGTGACTTTCAAG
non-targeting_00308	negative_control	AAGGGCGTGCCCTGCGTTGT
non-targeting_00309	negative_control	GCGTTCCCCCACTGACGGGG
non-targeting_00310	negative_control	GATCCAGGAGTGATCGAGTA
non-targeting_00311	negative_control	AGCATTTGCGCGGCAACTGT
non-targeting_00312	negative_control	TTGTCCCTGAGAAAACGCGG
non-targeting_00313	negative_control	GTCCTCATCCGGTCAGGCTG
non-targeting_00314	negative_control	TATAGCTGTTTCGAAGGCGC
non-targeting_00315	negative_control	CGTGGTAGGGGTTTCCTCAA
non-targeting_00316	negative_control	CCATCACCGATCGTGAGCCT
non-targeting_00317	negative_control	TGAATCGTAACCTCGCCATT
non-targeting_00318	negative_control	AAGAAGGGCCGTACCCGAAA
non-targeting_00319	negative_control	CGTGTTTGGAATTTGCCGCG
non-targeting_00320	negative_control	CAAGTGAGCATAAGCGATGT
non-targeting_00321	negative_control	AGGACTAGTGTCGCACTCAG
non-targeting_00322	negative_control	GGCACTCCGAAAGACCTTAT
non-targeting_00323	negative_control	CCCAGGTGTATAATGAAACG
non-targeting_00324	negative_control	GACCGCAAAGTGGTCCGAAG
non-targeting_00325	negative_control	GTTGCGAGTTACTATTGGTT
non-targeting_00326	negative_control	TCTAAAGCCGTCCTGATGTT
non-targeting_00327	negative_control	GCCGTGGTATCAAGTCGGTA
non-targeting_00328	negative_control	CGCAATCCCTTAGGATAGCC
non-targeting_00329	negative_control	ATAGGCACCTTAAGGGTCTC
non-targeting_00330	negative_control	TTTGGGTTTATCCGCCCCCA
non-targeting_00331	negative_control	CTAGAGGGGTATAGCAACAA
non-targeting_00332	negative_control	CTCGGGACTAACGTGAGAGC
non-targeting_00333	negative_control	CCCCGTAGCTCATTAGTCTG
non-targeting_00334	negative_control	GAAAACACGATGACGTCTCT
non-targeting_00335	negative_control	GACGCCCTAATGCCCATCGT
non-targeting_00336	negative_control	GGATATTGAGTAAACCCGAT
non-targeting_00337	negative_control	TGACTCGGGCAATATCGGTT
non-targeting_00338	negative_control	GATCTAGTCCTCTAATCGAT
non-targeting_00339	negative_control	CATAAGGTTAACTGCGTGGA
non-targeting_00340	negative_control	GGTACCTGAACAACGGCACC
non-targeting_00341	negative_control	TGGCGGCCCAAACTTAACAC
non-targeting_00342	negative_control	GGGCGGTCAGGTCGCTCCGA
non-targeting_00343	negative_control	TCCGGAGGCTCAAACCAAGT
non-targeting_00344	negative_control	GCTTGCTATATGGGTGCGAG
non-targeting_00345	negative_control	TCGGCTACGGCGTGGAGAAG
non-targeting_00346	negative_control	CCCGTGGCGTGCGCACCTGT
non-targeting_00347	negative_control	GGCTGGTTGACGACTCCTGA
non-targeting_00348	negative_control	GGTGCGGTCTGCTTGTAGAT
non-targeting_00349	negative_control	TGCCTATGACCTAGGTACCA
non-targeting_00350	negative_control	GACAGATCACGTATCAGGGC
sgOR8S1_1	Non-essential	AGACCATGTTTACAGCTAGG
sgOR8S1_2	Non-essential	GAGGAAAACCATTTCAGTAG
sgOR8S1_3	Non-essential	ATGATCTGTCCATAAAGTAG
sgOR8S1_4	Non-essential	TAGGATGGTAGAGATTATAC
sgOR8S1_5	Non-essential	AGCAGAGATCAACAAAAGAG
sgOR2T7_1	Non-essential	ATGAGGTCAGGATAGTGCAG
sgOR2T7_2	Non-essential	AATGAGGGCAAAGAAGCCAG
sgOR2T7_3	Non-essential	AATATACAGGATGTCCCTGA
sgOR2T7_4	Non-essential	GAAGTGGTTGATCTCCCGAG
sgOR2T7_5	Non-essential	CCTCTACTTGACCTTAGCAG
sgOR2C3_1	Non-essential	GAGCTGTGGGACAATGCTCG
sgOR2C3_2	Non-essential	AGAAAACCATAAGCTATGGA
sgOR2C3_3	Non-essential	CAAGCCAGTTGCATAATGAG
sgOR2C3_4	Non-essential	AGTTTCTAGTGAGGGTCGTG
sgOR2C3_5	Non-essential	CAGGACAACAAAGACAAAGC
sgOR1F2P_1	Non-essential	TAAGAATCATCACTTCACTG
sgOR1F2P_2	Non-essential	GCTGGGTCCAGACATATGAG
sgOR1F2P_3	Non-essential	TGAGAGTCGAGCCATCAGCA
sgOR1F2P_4	Non-essential	AGCTGCTGTGAGGTTCACAG
sgOR1F2P_5	Non-essential	TTCAGAAACATACACATGGG
sgOR10G2_1	Non-essential	GTAAAATCCAAAATAAGCAG
sgOR10G2_2	Non-essential	GGAGGCTTCTTAGATTTGGG
sgOR10G2_3	Non-essential	GGGCAGGCGGAAGGTCAAGG
sgOR10G2_4	Non-essential	AGGCCAGTCTCAATACTGCG
sgOR10G2_5	Non-essential	GTACCTGTCATAGGCCATCA
sgOR6C3_1	Non-essential	ATGCATCCCCAGATTTCTGG
sgOR6C3_2	Non-essential	GAACAAGATAGTTGTAAGAG
sgOR6C3_3	Non-essential	TCATGATGGATGTGTAATGA
sgOR6C3_4	Non-essential	CTGCAGATGGGAGTCCACAA
sgOR6C3_5	Non-essential	TGGAGGAGAAGCATAAGGGG
sgOR6C4_1	Non-essential	ATAACGATCATAAGACATGG
sgOR6C4_2	Non-essential	GGAGACACAGAAATCTACCT
sgOR6C4_3	Non-essential	GGATGACCATCAGTTCTAAG
sgOR6C4_4	Non-essential	GGATACTTAGCATGTAGGTG
sgOR6C4_5	Non-essential	CTAAGAAGGAGAAATTCCGG
sgOR9Q2_1	Non-essential	TCTATTAAAACTCTCCTGTG
sgOR9Q2_2	Non-essential	CAGAAGGTAGCAGTCGATGG
sgOR9Q2_3	Non-essential	ATAACCGAGAAGGCCCGCTG
sgOR9Q2_4	Non-essential	TGTGGAGCCGACGATCGCCA
sgOR9Q2_5	Non-essential	GATAGAAACTCAAAAATATG
sgOR9Q1_1	Non-essential	AGCAGACGTCCATGAAAGCG
sgOR9Q1_2	Non-essential	GGCTGAGACTGTCCGCACCA
sgOR9Q1_3	Non-essential	CCCCAGCCACAAGACTCAAG
sgOR9Q1_4	Non-essential	AGGTCAACTTTAACAGAGGA
sgOR9Q1_5	Non-essential	GATACATAAATAAAAACAAG
sgOR9K2_1	Non-essential	GAAATCCCTCAGTCACAATG
sgOR9K2_2	Non-essential	CAACTGAGTACACAGACGTG
sgOR9K2_3	Non-essential	CAATGAAGGAGAGATTGCCT
sgOR9K2_4	Non-essential	CAGAAGTTGATCATAGCCTT
sgOR9K2_5	Non-essential	AACAAGACAGTCTCTGAAGT
sgOR9I1_1	Non-essential	CAACCCACTGCTCTATACCG
sgOR9I1_2	Non-essential	GGGGAATCTCCAATTTGGGG
sgOR9I1_3	Non-essential	TCCTGACACCCCACAGACAT
sgOR9I1_4	Non-essential	CCCTCAGATCCTAGCCACAT
sgOR9I1_5	Non-essential	TCATCCCCACATTCCCAAGA
sgOR6C6_1	Non-essential	CTTGAGTCCCATGACCAATG
sgOR6C6_2	Non-essential	AGGTAAAACTCAGTAACTCC
sgOR6C6_3	Non-essential	AAATCACAATTTGCAACTGT
sgOR6C6_4	Non-essential	ACTACACCTTGAGCCTGATG
sgOR6C6_5	Non-essential	AGACATCAATTCTAGGACAT
sgOR9G4_1	Non-essential	AATGTCCTGTACAAACACCA
sgOR9G4_2	Non-essential	ATGGGTTACAAATTGCTGCA
sgOR9G4_3	Non-essential	GTACATAGGTGTATGCAAGT
sgOR9G4_4	Non-essential	GCGGAATGTATTGGCAGTAT
sgOR9G4_5	Non-essential	AAATAGAATCGGCTGCCACT
sgOR9G1_1	Non-essential	ACAGACCCAGGAATGCAGCT
sgOR9G1_2	Non-essential	CTGGTAGCAGTCTCATATTG
sgOR9G1_3	Non-essential	CAGCAGGTAGCACTCACTAT
sgOR9G1_4	Non-essential	CTGGCCTGTGGCGAGAAGGG
sgOR9G1_5	Non-essential	ATGGCCTGGGCATAAAGCAG
sgOR9A4_1	Non-essential	CAAGAAGAGCTGGACAACAC
sgOR9A4_2	Non-essential	GCAATCCCCAAAGCATCACG
sgOR9A4_3	Non-essential	CATCATCATGATTGTCTGTG
sgOR9A4_4	Non-essential	TACTTACTGCAAATCAAATG
sgOR9A4_5	Non-essential	GTTCGCATTACTTGGAGCAA
sgOR9A2_1	Non-essential	AGAATATAGCAAAAAGAATG
sgOR9A2_2	Non-essential	CAGCAGTACCTGTATTTGGG
sgOR9A2_3	Non-essential	GCAATCCCCAAAGCATCATG
sgOR9A2_4	Non-essential	TGTGAGAAGAGTGTTATCGC
sgOR9A2_5	Non-essential	AGTGACATTAATGGGAAACA
sgOR6C65_1	Non-essential	TGGAGGCCCATAATCACGGG
sgOR6C65_2	Non-essential	ATATCACAACTTGTAACTCT
sgOR6C65_3	Non-essential	ACAGACTTTGTTACTCATGA
sgOR6C65_4	Non-essential	TGCAAGCAATCAGCAGCATA
sgOR6C65_5	Non-essential	TTTCTGATCAACATTGCTAC
sgOR6C68_1	Non-essential	GAAAACCTAAGCTAAGTGGT
sgOR6C68_2	Non-essential	AATAAAGGTTAATACAGCAG
sgOR6C68_3	Non-essential	AAAATTCAGTTACCCCAAAG
sgOR6C68_4	Non-essential	TCTTATACAGTATCTCAACT
sgOR6C68_5	Non-essential	GTGGGGATCCAACATGGTGA
sgOR6C70_1	Non-essential	CCAGAAAAGAGAAATTACGG
sgOR6C70_2	Non-essential	ATTGTGTGTTGAGCATGATA
sgOR6C70_3	Non-essential	TCCTAATCACCATTGTTACC
sgOR6C70_4	Non-essential	ATAACGCAAAGGTTTGCAGA
sgOR6C70_5	Non-essential	AAGTTAAGACCTAAAATCAG
sgOR8U1_1	Non-essential	TGTCTGAGCAAGTTAGCCTG
sgOR8U1_2	Non-essential	CAAGGATTCTGATATCATGA
sgOR8U1_3	Non-essential	AACAGAAATCCACAAAAGCT
sgOR8U1_4	Non-essential	ATTACAACCATATACAATAG
sgOR8U1_5	Non-essential	TTGTATCCGCTCTAATGAGT
sgOR8K5_1	Non-essential	ATAATAACATAATAGAGCAG
sgOR8K5_2	Non-essential	TTCTGATGGAACTCACAAGG
sgOR8K5_3	Non-essential	TGTGCATTTGAGCAAAGCAT
sgOR8K5_4	Non-essential	TTCTACTGTCATTTGTCCCA
sgOR8K5_5	Non-essential	CGTCATCTACCTAATCACAG
sgOR8K3_1	Non-essential	ACACAGTAATCATGTCACGA
sgOR8K3_2	Non-essential	ACCTGGAGTCCAACTTGGTG
sgOR8K3_3	Non-essential	CTGAGATCACATAGATCATG
sgOR8K3_4	Non-essential	CTTGGTTATTCAACAACTGT
sgOR8K3_5	Non-essential	GATGGCCACATAGAGGTCGT
sgOR8K1_1	Non-essential	GTGTAGCTTGGAGTCCAAGT
sgOR8K1_2	Non-essential	GAAGTTTACTAACATCTTCG
sgOR8K1_3	Non-essential	GAACAGAGTATGGACATCAG
sgOR8K1_4	Non-essential	ACAAACGTGCTATAGAGATA
sgOR8K1_5	Non-essential	ATGGGGATTACAGACAACCC
sgOR8J3_1	Non-essential	TAAGACACAGAGAATATACA
sgOR8J3_2	Non-essential	TAACCCTCTGCTCTACATGG
sgOR8J3_3	Non-essential	TGGTCAGCACATAGAGCACT
sgOR8J3_4	Non-essential	TGATGATAGCTAGATGTCTC
sgOR8J3_5	Non-essential	TGTATCGGAGGTAATGATGC
sgOR6C74_1	Non-essential	CCCAGTGATGCTCAACATGT
sgOR6C74_2	Non-essential	CTAAAAATGAGAAATTTCGG
sgOR6C74_3	Non-essential	AGCTGGAGACCCATCAGGAG
sgOR6C74_4	Non-essential	GTGCAAGAGAGCTGCAGTAT
sgOR6C74_5	Non-essential	TGTAACCAGGAGCGTCAAAA
sgOR8J1_1	Non-essential	TAACCCTCTGCTGTACATGG
sgOR8J1_2	Non-essential	TCTATGGGCTGACCATGGCA
sgOR8J1_3	Non-essential	TGTATCGGAGGTAATCATGC
sgOR8J1_4	Non-essential	TATATCTGCAGCAACAAATG
sgOR8J1_5	Non-essential	GGTGGCACATTCATAGAATG
sgOR8I2_1	Non-essential	ATGACTACTGAATACAGTAA
sgOR8I2_2	Non-essential	TGTGCCGAATGTATCTACAC
sgOR8I2_3	Non-essential	GGAGTAATGCCATATGTGAT
sgOR8I2_4	Non-essential	TGGTGAATTTCCAATCCAAT
sgOR8I2_5	Non-essential	ACTGATCACGTTAATCAGAA
sgOR8H3_1	Non-essential	CATGGAAACCACATTGACAA
sgOR8H3_2	Non-essential	CAGAGTCTGACAGTCCCGTA
sgOR8H3_3	Non-essential	ATAGCGATCATAGGCCATTG
sgOR8H3_4	Non-essential	GCATAGTAATTAGGTATATG
sgOR8H3_5	Non-essential	GAAGACAAAACAGAACATCT
sgOR8H2_1	Non-essential	TATAGACTCCTTTGTCAACG
sgOR8H2_2	Non-essential	CTGGGCAAAGCAGCCCGTAA
sgOR8H2_3	Non-essential	ATAGCGATCATGGGCCATTG
sgOR8H2_4	Non-essential	CAGAAAGTGTCAGTCCCATA
sgOR8H2_5	Non-essential	TGACGACAGTTGAGTAACTG
sgOR8H1_1	Non-essential	CATCCAAACCACATTGACAA
sgOR8H1_2	Non-essential	ATAATAACTGGGTAACGTAG
sgOR8H1_3	Non-essential	TGATGACAGTTGAGTAACTG
sgOR8H1_4	Non-essential	AATGTCGTATGTGTCCATGC
sgOR8H1_5	Non-essential	TTACTATGCTGGGCAATGTG
sgOR8G5_1	Non-essential	TCTATGTAGTCACAGTGCTG
sgOR8G5_2	Non-essential	AATGGCATATGACGGCTACG
sgOR8G5_3	Non-essential	CTGCTGAGGAAACAGTACAT
sgOR8G5_4	Non-essential	ATTTGTGCGTCAGCTCATAT
sgOR8G5_5	Non-essential	ACTCTGCAATAGCAAAAACG
sgOR8G2_1	Non-essential	CAATGAAGGACAGACCACTG
sgOR8G2_2	Non-essential	CTTGGATCTACAATTCACAC
sgOR8G2_3	Non-essential	TGATGACATTGTACAGCAAG
sgOR8G2_4	Non-essential	TGAACTCAGTCACTGAGGAA
sgOR8G2_5	Non-essential	GTGATCTCTTCCCTCTCTTG
sgOR8G1_1	Non-essential	AGAACTGAGCCAAATCAGTG
sgOR8G1_2	Non-essential	GAGCAAGAGAGCTTTAGGAG
sgOR8G1_3	Non-essential	TGATGACACTGTACAGCAAG
sgOR8G1_4	Non-essential	TATGAACTGATGCACAAACC
sgOR8G1_5	Non-essential	AAACTACTTATTCTATGTGT
sgOR8D4_1	Non-essential	AATTTACACAGTTACTGTGG
sgOR8D4_2	Non-essential	ACCTGAGTATACAACCTCCA
sgOR8D4_3	Non-essential	TATTTCTGAATGCTACATGC
sgOR8D4_4	Non-essential	CCAGCAGAGAACAGACCCTA
sgOR8D4_5	Non-essential	GAGCAGGAGAGTTTAATAAG
sgOR8D2_1	Non-essential	CATGCGGGTAGTATGGACTG
sgOR8D2_2	Non-essential	CATTATGGAACAGACCCTGT
sgOR8D2_3	Non-essential	CTGAGAAAATAATACACTGG
sgOR8D2_4	Non-essential	GCTGGTGAACTTTGTTCCAG
sgOR8D2_5	Non-essential	CATATATTCCAAGGAACAGG
sgOR8D1_1	Non-essential	GGAATAGCAGAAATCGACGA
sgOR8D1_2	Non-essential	CATGGCACTTGTATGAGTCA
sgOR8D1_3	Non-essential	ATGATCGCATTATAAAGCAG
sgOR8D1_4	Non-essential	TAAAAAGTAGAAGCTCATTG
sgOR8D1_5	Non-essential	GGTCACAGTAGTGGGCAACC
sgOR8B8_1	Non-essential	CACTACAAGCTCATTCACAT
sgOR8B8_2	Non-essential	AGAACAGCATCTCCTACGCA
sgOR8B8_3	Non-essential	TGGTGACCATGTACAACAGT
sgOR8B8_4	Non-essential	GGCCCACACAGCGTGCATGA
sgOR8B8_5	Non-essential	CCTGTTTCTAGGCTTCTACG
sgOR8B4_1	Non-essential	CCCAGCAAACCCTACCACAT
sgOR8B4_2	Non-essential	AAAATACCAGCTCACTGACA
sgOR8B4_3	Non-essential	AATGACGTTGGAATCACAGA
sgOR8B4_4	Non-essential	AGGGATCTATGTGTTCACTG
sgOR8B4_5	Non-essential	CAATTCTGAGTGCTATGTGT
sgOR8B3_1	Non-essential	ATAGCGATCATATGCCATTG
sgOR8B3_2	Non-essential	AGTGGTCTACATTGTCACCA
sgOR8B3_3	Non-essential	GAGCATAGAACAGACCTGAT
sgOR8B3_4	Non-essential	GGTGAGTCTAAGCATGCACC
sgOR8B3_5	Non-essential	AACAACCACCTCGTTGACAT
sgOR8B2_1	Non-essential	CGAAAAGAGTGATCAAGCCA
sgOR8B2_2	Non-essential	CCAATGTTGGGTGCATGACT
sgOR8B2_3	Non-essential	GATGATATTAGCACTGCAGA
sgOR8B2_4	Non-essential	AGAACAGACCTGATGGGACA
sgOR8B2_5	Non-essential	CACCAGCACCTATGTCAACG
sgOR8B12_1	Non-essential	ATGGTGACTGTGTACAACAG
sgOR8B12_2	Non-essential	CCCAGCAAACCCCATCCCAT
sgOR8B12_3	Non-essential	CTGAGTCATACACCCTGTGA
sgOR8B12_4	Non-essential	CACACATGAAATGATTGACA
sgOR8B12_5	Non-essential	TGAGCTGGTGGTCTTTATTG
sgOR8A1_1	Non-essential	TGGTGACCAAGTAGATCCCG
sgOR8A1_2	Non-essential	AAAACATCATCTCCTACGCA
sgOR8A1_3	Non-essential	TGATGTTGTAAAGCAAAGGG
sgOR8A1_4	Non-essential	CATCTTAGGGGTAATGACGG
sgOR8A1_5	Non-essential	AGGACAGCTTCATGAGAGGG
sgOR7G3_1	Non-essential	ATGATGACATTGTACCTCAG
sgOR7G3_2	Non-essential	ATCCAGGACACTAACGATGA
sgOR7G3_3	Non-essential	TTTCCAATCCAACAAAAACC
sgOR7G3_4	Non-essential	GGTGAAACAGATGTCGACCA
sgOR7G3_5	Non-essential	GGCTGGTCACCAAATACACC
sgOR7G2_1	Non-essential	TGATGACTGTGTATCTAAGG
sgOR7G2_2	Non-essential	AGTCAGAGATGACAGCCAAG
sgOR7G2_3	Non-essential	CAGATTCATCATCAACAGCA
sgOR7G2_4	Non-essential	TGATGCTCCGATTCTGAGCT
sgOR7G2_5	Non-essential	AGGACAGCCTCAACACCATC
sgOR7G1_1	Non-essential	AATCAGAGTATCACTTACAC
sgOR7G1_2	Non-essential	TACCATCAGACTCTGAACCA
sgOR7G1_3	Non-essential	ATGAGGACTGTGTACCTCAG
sgOR7G1_4	Non-essential	ACGACTTCACAGAAGAACAA
sgOR7G1_5	Non-essential	TCTTCTCATGAAAGTGACAG
sgOR7E24_1	Non-essential	AGGTGTCGGAACACCTAAGG
sgOR7E24_2	Non-essential	CATAATCAAATTGTGCAACT
sgOR7E24_3	Non-essential	TGATGATTCGGTAGTGCAGG
sgOR7E24_4	Non-essential	TTCTGTGGCTCTGTGTAGCT
sgOR7E24_5	Non-essential	TGTCATCCATACATGCAAAA
sgOR7D4_1	Non-essential	GATGAAACAGATGTCAACAA
sgOR7D4_2	Non-essential	ACAAGACAATGTTATTGAGG
sgOR7D4_3	Non-essential	TGCTAGTGAGCATCCAGGCA
sgOR7D4_4	Non-essential	CATAGGCCATCACGGCCAGT
sgOR7D4_5	Non-essential	CATCAGTAGAATATGAACCA
sgOR7D2_1	Non-essential	TGATCATATAGTGCAGAGGG
sgOR7D2_2	Non-essential	CTGTGTGAGGCAGTCCATGT
sgOR7D2_3	Non-essential	TGAGCCAGGTGACAAAAACC
sgOR7D2_4	Non-essential	TATCCTTCTCGGACTCTCTG
sgOR7D2_5	Non-essential	ACGTTGATATACTTTATGAC
sgOR7C2_1	Non-essential	GAGGTGGGAGTCTGAACTGA
sgOR7C2_2	Non-essential	CAATTTGCTCCTGACCATGA
sgOR7C2_3	Non-essential	ACAGGCCAGCTTCAGGACTT
sgOR7C2_4	Non-essential	AATGGTCAAGGTCTCAAGCA
sgOR7C2_5	Non-essential	TGTGAAACAGATGTCAGCAA
sgOR7C1_1	Non-essential	CAGTCGTGGAGGTAAAACAG
sgOR7C1_2	Non-essential	GGACAGCCTCAAAACAGTCA
sgOR7C1_3	Non-essential	TGTACCTAGTCACTTTCACC
sgOR7C1_4	Non-essential	ACTACATTTCCAGATCCCGA
sgOR7C1_5	Non-essential	TTTGATTTCCTGTTTCCATG
sgOR7A5_1	Non-essential	AGTAACACAAATGTCAGCAA
sgOR7A5_2	Non-essential	CTAGAACCAGCAGTCCACAG
sgOR7A5_3	Non-essential	CATAGGCCATCACGGACAGG
sgOR7A5_4	Non-essential	AGCTATCAGAACAAGCAAGT
sgOR7A5_5	Non-essential	TACCATTAAGATTTGTAGCA
sgOR6C75_1	Non-essential	AAAAGTACAACCTGCCACTG
sgOR6C75_2	Non-essential	TGCAGCAGAAGCATTACTGG
sgOR6C75_3	Non-essential	CATTTCTTATAATGGGTGTG
sgOR6C75_4	Non-essential	CCAGGAATGAGAAGTTCCGA
sgOR6C75_5	Non-essential	CCTACATGTTAAGTGTGACT
sgOR7A17_1	Non-essential	ACACCTTTCTTAATGACATG
sgOR7A17_2	Non-essential	ACACAGTCATCATGAACCCT
sgOR7A17_3	Non-essential	GATGAAACAGATGTCTGCAA
sgOR7A17_4	Non-essential	TACCATTAAGCTTTGTGACA
sgOR7A17_5	Non-essential	TGGACAGAAACAGCCCAAAG
sgOR7A10_1	Non-essential	GACAAAACAGATGTCTACGA
sgOR7A10_2	Non-essential	TTTCTGTGAAATTAATCAGG
sgOR7A10_3	Non-essential	ATTCAGAACACTCATGATCC
sgOR7A10_4	Non-essential	TAATGACCATGTAGTGCAGA
sgOR7A10_5	Non-essential	GAGTAAGAAAAAGCACATCT
sgOR6Y1_1	Non-essential	CAAAAGTAGTGATTGATCTG
sgOR6Y1_2	Non-essential	ATCATGACCAACCAGCTCTG
sgOR6Y1_3	Non-essential	GAGGAATAGCAATGACCATG
sgOR6Y1_4	Non-essential	TCTTAGCTATCCACAGTGAT
sgOR6Y1_5	Non-essential	AAATACTCTTGTCATGACTG
sgOR6X1_1	Non-essential	CATCGTCTGACAAAAGACAA
sgOR6X1_2	Non-essential	AGAAAGATTGCAATAAAGAG
sgOR6X1_3	Non-essential	GATAGTGAGGATCAAGAACT
sgOR6X1_4	Non-essential	ACTGCTAGGAACCTTTGTAG
sgOR6X1_5	Non-essential	CCTGGGCTCAGCCCACACAG
sgOR6V1_1	Non-essential	ATCAGAGTGCCATAGCGCAG
sgOR6V1_2	Non-essential	TGAAGGTAATGACTTTGTGG
sgOR6V1_3	Non-essential	TGAGCTCGGGAGAGGACAGT
sgOR6V1_4	Non-essential	GGTTACCAAGATCTCCAGCA
sgOR6V1_5	Non-essential	TATGACCATAACTATGATGA
sgOR6T1_1	Non-essential	AGATGGTGTGATCCCCCGTG
sgOR6T1_2	Non-essential	TGTAGGTCACCATTAACCCC
sgOR6T1_3	Non-essential	AGAAGTGGTCAATACCATTG
sgOR6T1_4	Non-essential	ATCAGGGTCTCATAGCGGAG
sgOR6T1_5	Non-essential	GAGGAATCCAGCTAGCCAGG
sgOR6S1_1	Non-essential	ACAGCACCCTGCTTACAGAA
sgOR6S1_2	Non-essential	CAAGGAAGATACAATGACGA
sgOR6S1_3	Non-essential	CTACCCCTTGCTCATGAGTG
sgOR6S1_4	Non-essential	GACAGCCAACAGTAAGAACT
sgOR6S1_5	Non-essential	TTGGGTGATACATGCAGCAA
sgOR6Q1_1	Non-essential	AGTGACATCTGAGCACGACA
sgOR6Q1_2	Non-essential	ACATGGGTCTCCGTAGTCGG
sgOR6Q1_3	Non-essential	AAAATGTTAGCTGAGACAAG
sgOR6Q1_4	Non-essential	ACAAAAGCCCCATAGTGGAG
sgOR6Q1_5	Non-essential	AAAGGTGAAGATGAAGAGCT
sgOR6P1_1	Non-essential	TTGGGTCATGCAACCTACGT
sgOR6P1_2	Non-essential	AGGGAGTAGAATCATCACCA
sgOR6P1_3	Non-essential	AAAAGTACATGGGACGATGA
sgOR6P1_4	Non-essential	AATAAAAAGAAGCTTCATCA
sgOR6P1_5	Non-essential	CATTCTCCAACAATGTCAGA
sgOR6N2_1	Non-essential	TGTATACCACAACTCCAAGA
sgOR6N2_2	Non-essential	GCCCCTGACATAGCCCACAC
sgOR6N2_3	Non-essential	CACATCTGCTAACATTCTGG
sgOR6N2_4	Non-essential	CATAATTATAGGGTAGTGGA
sgOR6N2_5	Non-essential	AGCACAAAATGGGAGCTGGG
sgOR6N1_1	Non-essential	ATAGCACTCAGTCGCTCCAA
sgOR6N1_2	Non-essential	AAGCCAAACTCAGCACAGGA
sgOR6N1_3	Non-essential	AATCTCTGCACAAAGTGTTG
sgOR6N1_4	Non-essential	GGTTTCCCAACACAGTCATG
sgOR6N1_5	Non-essential	GATTGGGGCCACAGAATGGG
sgOR6M1_1	Non-essential	TTCCAACCATTGTAGTGACA
sgOR6M1_2	Non-essential	CCAGAAAGGACAAATTACTG
sgOR6M1_3	Non-essential	AGAGAGATATTCGAATCTCC
sgOR6M1_4	Non-essential	TCAGGATGACAAGGGCAGAG
sgOR6M1_5	Non-essential	CAAAGGACATCACCGCCAAG
sgOR6K6_1	Non-essential	ATGTTCCCGCATGCGCACAG
sgOR6K6_2	Non-essential	TTTCTGTGATACCAAGTGAG
sgOR6K6_3	Non-essential	CTGCACAGATACATTCCTAG
sgOR6K6_4	Non-essential	TGAAATCACAGAATATCTGG
sgOR6K6_5	Non-essential	GAAATACAAAGGGGTGTGCA
sgOR6K3_1	Non-essential	TACAGGCCAGGCTTAGCACA
sgOR6K3_2	Non-essential	ATGATCATTTGATAGCGAAG
sgOR6K3_3	Non-essential	GGGCCCACAGAAAGGCAGTG
sgOR6K3_4	Non-essential	GACTACCATCCTGAAGCTGA
sgOR6K3_5	Non-essential	CCACTCACTTGAAAACTCAG
sgOR6K2_1	Non-essential	GCAGACAACAGACTTAACCC
sgOR6K2_2	Non-essential	CACTACCTGAATCATGACGA
sgOR6K2_3	Non-essential	CAGTTGGGTACATAGCTTGG
sgOR6K2_4	Non-essential	TGTCTAGCCTGCTTAGTGAG
sgOR6K2_5	Non-essential	AGATCCAGGCAATCTCAGGA
sgOR6J1_1	Non-essential	TCCCACCCAAGAGAATACAA
sgOR6J1_2	Non-essential	ACGTATAGGAATAGGCCACG
sgOR6J1_3	Non-essential	CTGGGTGATACATCCGGCAA
sgOR6J1_4	Non-essential	AGAAGAGTCAGCAGGAACGT
sgOR6J1_5	Non-essential	CATAAAATCCATCAGCTCGA
sgOR6F1_1	Non-essential	AAGCACTGGCCATCCTACTG
sgOR6F1_2	Non-essential	AACCACAACAGCAATCACAA
sgOR6F1_3	Non-essential	CCACATTACCACTAACTGTG
sgOR6F1_4	Non-essential	CATGGGGGTATGCAACTGAT
sgOR6F1_5	Non-essential	AAGAAGTGGTTGATGGCACG
sgOR6C76_1	Non-essential	TCTGATCAGCATTCTAACAG
sgOR6C76_2	Non-essential	ATAGCAATCATAGGACATAG
sgOR6C76_3	Non-essential	GAAATCCAGCTGTAAGCCCA
sgOR6C76_4	Non-essential	ATACAACCATCATGAGTGAC
sgOR6C76_5	Non-essential	GACGGATAATCCGCAACTGC
sgRPL12_1	Essential	GGGATAACGTACCAGACCCA
sgRPL12_2	Essential	GGATAACGTACCAGACCCAG
sgRPL12_3	Essential	GACCCCAACGAGATCAAAGT
sgRPL12_4	Essential	TCTTCTGCAGTTAAACACAG
sgRPL12_5	Essential	GGAATCTCTTCTGCAGATTG
sgBUB3_1	Essential	GTATTCAACACATCTGATAG
sgBUB3_2	Essential	CGGCTCAAGTACCAGCACAC
sgBUB3_3	Essential	AGTCCCACACCAACACTCTG
sgBUB3_4	Essential	GGGATCAGACAGTTAAACTG
sgBUB3_5	Essential	ACGAGCGTTTCCAAACAAGC
sgEEF2_1	Essential	GGAGAAGTCGACATGCCCGG
sgEEF2_2	Essential	GTAGAACCGACCTTTGTCGG
sgEEF2_3	Essential	GTCGGGAGAGCATATCATCG
sgEEF2_4	Essential	AGACACGCTTCACTGATACC
sgEEF2_5	Essential	GGACATCAAACTGGACAGCG
sgSNRNP200_1	Essential	GAAACCATGGATCTCGACCA
sgSNRNP200_2	Essential	AGGTGATGAAGACGTATACG
sgSNRNP200_3	Essential	GGTTGACCGAACACTCGTGG
sgSNRNP200_4	Essential	GGGTGCTGGGAAGACCAACG
sgSNRNP200_5	Essential	CACTCGGATGAAGTACTGAG
sgPSMD7_1	Essential	GATATCAAAGACACGACGGT
sgPSMD7_2	Essential	TACAGAAGCGTACATTTCAG
sgPSMD7_3	Essential	CATCAATGATGACCAATACC
sgPSMD7_4	Essential	CCAGGGAAAGAATAGTTGGC
sgPSMD7_5	Essential	GGAAACCAGAAGCGTGTTGT
sgPSMA3_1	Essential	TCACGTATGAAACACCTGAT
sgPSMA3_2	Essential	TGAATATGCTATGAAGGCTG
sgPSMA3_3	Essential	TTTAATGTTGATCGGCATGT
sgPSMA3_4	Essential	TCCGTCAGGAGAGAATGTAG
sgPSMA3_5	Essential	ATAGCATCTTGCAGACAGAG
sgSARS_1	Essential	CACTCACAAACACTGCTCCG
sgSARS_2	Essential	CCGGTCCTATTACCTGCGCG
sgSARS_3	Essential	CGCGCGCATACTCGTACAGG
sgSARS_4	Essential	TACCGGGCAGAGACAAACAC
sgSARS_5	Essential	TCCTGCCATGTCGAGATCTG
sgCDC123_1	Essential	GAAGCTATCAATTCCCTCGG
sgCDC123_2	Essential	CTGTGCTCTTACCGTAAGCG
sgCDC123_3	Essential	AGATCCATGTATAGAATATG
sgCDC123_4	Essential	GAAGTCACGAGTGATGAAAT
sgCDC123_5	Essential	TCCGAGGCGTTACCATCAAG
sgWEE1_1	Essential	TCATCAACAGAGCCCGCCAA
sgWEE1_2	Essential	CCATGAAGAGAGAACTACCC
sgWEE1_3	Essential	AATGAATATACCTCAAGCCT
sgWEE1_4	Essential	TCTACGACGACACTGTCCTG
sgWEE1_5	Essential	CCGGCGAGAAAGAGCTACCC
sgPSMA1_1	Essential	ATATTGGTATCTCAATTGCG
sgPSMA1_2	Essential	CAGATACCAACACAACGATA
sgPSMA1_3	Essential	AAGTACGAGCTGATTGGGAA
sgPSMA1_4	Essential	CAGTCAAAATAGTTAGCAGA
sgPSMA1_5	Essential	TCATCAAATTGAATATGCAA
sgYRDC_1	Essential	CCTGGTGATGGAACGCTCGG
sgYRDC_2	Essential	GCCGTGTGAGAGTACCTGAG
sgYRDC_3	Essential	GGCCGTACAGCGTATCGGTG
sgYRDC_4	Essential	TCTTGCATAAAAGCATGATC
sgYRDC_5	Essential	CCTCGCTGCGACCCTTGAGG
sgEIF2S1_1	Essential	GTGTGTGGTTGTCATTAGGG
sgEIF2S1_2	Essential	TAATAGGCGCTTGACCCCAC
sgEIF2S1_3	Essential	AGCTGGAAAGCCTATTCCAG
sgEIF2S1_4	Essential	TCAGATCCATTGCTGAAATG
sgEIF2S1_5	Essential	TGCATGCTTAAATGCATCAT
sgGINS2_1	Essential	GCACTTCCACGGGTAAACCA
sgGINS2_2	Essential	GTCCCACATATCCTTGACCA
sgGINS2_3	Essential	CTACATCCATCCACTCTGGA
sgGINS2_4	Essential	GGTCGAATTCCTCGCCGAGA
sgGINS2_5	Essential	GATGAGGGATCATGAACGAA
sgRRM2_1	Essential	TCCTCCGATTACCTCCTCGG
sgRRM2_2	Essential	GGGAAGATGACAAAGCGGCG
sgRRM2_3	Essential	GGGGCTCAGCTTGGTCGACA
sgRRM2_4	Essential	CTCCTGGAAGATCCTCCTCG
sgRRM2_5	Essential	ACATAAAAGATCCCAAAGAA
sgTXNL4A_1	Essential	TCGTCCATCTTCATGCACGT
sgTXNL4A_2	Essential	CGAAGCGGATGACGACCACG
sgTXNL4A_3	Essential	AAGCACATCATGATTGACTT
sgTXNL4A_4	Essential	ATGCTCCCGCACCTGCACAA
sgTXNL4A_5	Essential	CCTGTACAGCATCGCCGAGA
sgCDC45_1	Essential	TCGTTGGACTAACAGACCAG
sgCDC45_2	Essential	GAACCAGCGTATATTGCACG
sgCDC45_3	Essential	CAATGTATACAACGATACCC
sgCDC45_4	Essential	CATACTGCTCGTAGTCAAAG
sgCDC45_5	Essential	AGCCTTCTGAGAAGCGCACA
sgFARSB_1	Essential	GGCATTACCCGTTTATACAC
sgFARSB_2	Essential	GTCCAAATCATGGGTACCAA
sgFARSB_3	Essential	CACGGGAACTGACTTTACTA
sgFARSB_4	Essential	TATTTAAAATCAGAAGTCAT
sgFARSB_5	Essential	TAAGGAATTAGCTTACCGAA
sgKPNB1_1	Essential	CACACAGTGTCCAGATACGA
sgKPNB1_2	Essential	TATCTCGAACAACTACACTG
sgKPNB1_3	Essential	ATCTTGGCAAATATAACCGA
sgKPNB1_4	Essential	AGCTCCTAGAGACTACAGAC
sgKPNB1_5	Essential	TCAAGGCACAATATCAGCAG
sgCCT3_1	Essential	TGACATTGAGATTACACGAG
sgCCT3_2	Essential	ATGTGACCCATCCACGTATG
sgCCT3_3	Essential	CTACCAAAGCCATCAGTCGG
sgCCT3_4	Essential	GGTGATCAGTGCTTACCGCA
sgCCT3_5	Essential	CCGGATAGTCAGCCGACCAG
sgVPS25_1	Essential	GGTGGGAAGCGATACTGCCA
sgVPS25_2	Essential	CGGCAGGTTACAACCGAATG
sgVPS25_3	Essential	GGGGGAAACTCATCTATCAG
sgVPS25_4	Essential	GCACAAACAGTCCAGCATGA
sgVPS25_5	Essential	ACAATCTGGATCGACTCCAC
sgRPL4_1	Essential	GAAAAATAGATGTGTCGTGG
sgRPL4_2	Essential	TTTGTTAGGTCATCGTATTG
sgRPL4_3	Essential	CAGACTAGTGCTGAGTCTTG
sgRPL4_4	Essential	TCCTCATTATAGATGATGCA
sgRPL4_5	Essential	TAGATGAATTGTACGGCACT
sgSF3A1_1	Essential	CATTGGTAAGAAGATCGGTG
sgSF3A1_2	Essential	TCTGCAGGTGTGTTACCGAG
sgSF3A1_3	Essential	GACTTCCAACCCAATGAGCA
sgSF3A1_4	Essential	AGGCATGGTAAGGGTCATTG
sgSF3A1_5	Essential	ATGCAGGAACACATGCGCAT
sgKIF11_1	Essential	TCTTGTGTAGGAGTATACGG
sgKIF11_2	Essential	GACTGAATTACCTTGTTACG
sgKIF11_3	Essential	GAAGTTAGTGTACGAACTGG
sgKIF11_4	Essential	CGTGGAATTATACCAGCCAA
sgKIF11_5	Essential	GGTCTTATGTACTTCTAGCA
sgANKLE2_1	Essential	CTGAGCCTATCAGATACCGG
sgANKLE2_2	Essential	GAAGCGTATCCGTTACGTGG
sgANKLE2_3	Essential	TAGGTGTCGGTGTCACTAGG
sgANKLE2_4	Essential	CATCCATTGTCATTTCACCT
sgANKLE2_5	Essential	CCACGTCAAGAAGTCGGACC
sgDBR1_1	Essential	GCTGGTGTGGTAAAATACCG
sgDBR1_2	Essential	TGCATGTGACGATACTTGGG
sgDBR1_3	Essential	AGGCGGCAAACTTCACATGA
sgDBR1_4	Essential	GCTGTTACACTAAAGTTACA
sgDBR1_5	Essential	ATGATCTTATTAATGTGACT
sgATP6V0C_1	Essential	CAAGAGCGGTACCGGCATTG
sgATP6V0C_2	Essential	TCGGCCGCCATGGTCTTCAG
sgATP6V0C_3	Essential	TGATGCCAGCCATGACCACT
sgATP6V0C_4	Essential	CATCGCCATCTACGGCCTGG
sgATP6V0C_5	Essential	ACCCCAGTGCTCACTTGTAG
sgPSMB6_1	Essential	AGTCACTCGATTGGCGATGT
sgPSMB6_2	Essential	GGAGATGTGTTACCGATACC
sgPSMB6_3	Essential	CTTACCATCATACCCCCCAT
sgPSMB6_4	Essential	ATGGCCGTGCAGTTTGACGG
sgPSMB6_5	Essential	CCTACCAGCTCGGTTTCCAC
sgPAFAH1B1_1	Essential	GACATTTCATTCGACCACAG
sgPAFAH1B1_2	Essential	GAATGCATCAGAACCATGCA
sgPAFAH1B1_3	Essential	ACACAGAGAATGGGTACGTA
sgPAFAH1B1_4	Essential	TGTATGGGTCGTAGCAACAA
sgPAFAH1B1_5	Essential	TCGTTCAAATGGCTATGAAG
sgDONSON_1	Essential	GAAGGTACAACGGAGCTCAG
sgDONSON_2	Essential	TGATTAGAATCTAAAAACTG
sgDONSON_3	Essential	TGAGGACGGAATATCAGGCT
sgDONSON_4	Essential	AGGTACAAACGTAGAAATAG
sgDONSON_5	Essential	CTCATATCTCCAACAACTCG
sgPRPF19_1	Essential	CAAAGCCACTGTGCTAACCA
sgPRPF19_2	Essential	AAATCCTGATAGTGGCATCG
sgPRPF19_3	Essential	GCTCCTCCGATGATCAGGTG
sgPRPF19_4	Essential	ATCCTGCAAAGCTTTCAGAA
sgPRPF19_5	Essential	CTAATCATGTTTATGAGCGG
sgNIP7_1	Essential	GCTGGCCGCCAATATTTCCG
sgNIP7_2	Essential	TATCTTCTCAAACATGACAC
sgNIP7_3	Essential	TGACGTGCAACCGAAACTTG
sgNIP7_4	Essential	CCAGACCAGATTTCAACACA
sgNIP7_5	Essential	TTACCTTGCACCTTATGCCA
sgETF1_1	Essential	CAAAGACCAGATTTCACGAG
sgETF1_2	Essential	AATGGTCTGGTTGTATACTG
sgETF1_3	Essential	TGGCTCCCAGGACTGAAAGG
sgETF1_4	Essential	TCTTAAACGGGCAAAACGCA
sgETF1_5	Essential	GAATGAATTTCACGTTGGAG
sgRPS29_1	Essential	GATATCGGTTTCATTAAGGT
sgRPS29_2	Essential	CTCACCAAGAGCGAGAACCC
sgRPS29_3	Essential	CGATATCCTTCGCGTACTGA
sgRPS29_4	Essential	GAAGGATATCGGTTTCATTA
sgRPS29_5	Essential	TCGGCCAGGGTTCTCGCTCT
sgRPS11_1	Essential	CCGATGTTCTTGTAGTACCG
sgRPS11_2	Essential	GTAATGTGTCCATTCGAGGG
sgRPS11_3	Essential	GGATGTAGTGCAGATAGTCT
sgRPS11_4	Essential	GGGCTTCAAGACACCCAAGG
sgRPS11_5	Essential	TGACCAAGATGAAGATGCAG
sgSPC24_1	Essential	CGGCTGCTGGAAACGCAAGA
sgSPC24_2	Essential	CCAGAGCCTTCTCAATGCGA
sgSPC24_3	Essential	GGAGGAGGACACCCGTCTGA
sgSPC24_4	Essential	GCTGGGCGCCAACCGCGCGG
sgSPC24_5	Essential	GGAAGAGCTCAAGGAGATTG
sgCOPB1_1	Essential	AACATTCAGACAAGACCTTG
sgCOPB1_2	Essential	TTCTGTATGCATCACATACA
sgCOPB1_3	Essential	AGAAGGAATCCTCTCAAGGG
sgCOPB1_4	Essential	TGGTACTACAGTATTCTCCC
sgCOPB1_5	Essential	AGGAATGCAATGTTCGCACT
sgYARS_1	Essential	GAGTTCTAGAAGTTCCCATG
sgYARS_2	Essential	ATCCTACGAGATGAGAAATG
sgYARS_3	Essential	GGAATCGTGCTGTGTGACCA
sgYARS_4	Essential	TGATCTCCTTGATCGGAAGG
sgYARS_5	Essential	CGGGAACTTAAAATTTACTG
sgVCP_1	Essential	GTTTGCCGTACTTCACATCA
sgVCP_2	Essential	CACAGTGATCCACTGCGAAG
sgVCP_3	Essential	CCTCCTCAAAGGCTTTACGA
sgVCP_4	Essential	GGTAACCTGGGAAGACATCG
sgVCP_5	Essential	TAAAGCAGGATTCCTCTAGG
sgRNGTT_1	Essential	AGACCACCAGGAATCTACAA
sgRNGTT_2	Essential	AACACAACCAAAGTTAGGAG
sgRNGTT_3	Essential	GAAAGAAGGAATCAGAACCC
sgRNGTT_4	Essential	ATACGAAGATCTTTACGAAA
sgRNGTT_5	Essential	AGGTAATTTGAGAGCATGCT
sgMASTL_1	Essential	AAGCGATAACACTTGTCCTG
sgMASTL_2	Essential	ACACAAGAGCGTCCAGTGGT
sgMASTL_3	Essential	CCACACCTTCATATCCAGTG
sgMASTL_4	Essential	GTAATGGAATATCTTATTGG
sgMASTL_5	Essential	TTTCCATCAGTCAAATCAGT
sgPRPF8_1	Essential	CCATGAGAATCTGACGCACG
sgPRPF8_2	Essential	GGACGGGCCTTACATCACAG
sgPRPF8_3	Essential	TTCCAGGTCGACACTCAAAG
sgPRPF8_4	Essential	AAGCAATCTTGTACTCAGTG
sgPRPF8_5	Essential	TTGTCAGCATAGTCCAAGGG
sgPRELID1_1	Essential	ATTGGCAGGAAATAGTCGCT
sgPRELID1_2	Essential	TCACTCGGTGTACGTCCTGG
sgPRELID1_3	Essential	AGCGGTACCCGAATCCCTAT
sgPRELID1_4	Essential	GAGGTGTCTCACCATCAGCC
sgPRELID1_5	Essential	GGAAGACATAGTACACCGGG
sgCDK1_1	Essential	GACAAAACACAATCCCCTGT
sgCDK1_2	Essential	AAGGGTAGACACAAAACTAC
sgCDK1_3	Essential	GTATTCCAAAAGCTCTGGCA
sgCDK1_4	Essential	GAATCCATGTACTGACCAGG
sgCDK1_5	Essential	TTTAATAGGTAGTAACACTC
sgRNPC3_1	Essential	TTTGCTAGGATTGTGCTGGA
sgRNPC3_2	Essential	CAGAGCCTGAAGTGGGACAT
sgRNPC3_3	Essential	GTAATTGGTCCAAAAGGTGT
sgRNPC3_4	Essential	ACTTCGGGGCTCAGTCTGTG
sgRNPC3_5	Essential	TACCTGTGTGAAGGACACAA
sgCDC16_1	Essential	AGTTCTATCTGTCTTCTACG
sgCDC16_2	Essential	ACGACATGCTTCATACAACT
sgCDC16_3	Essential	CACATGCTGACAGCACAAGA
sgCDC16_4	Essential	AAAGTAGCTTCACTCTCTCG
sgCDC16_5	Essential	CTATGGACATTCATTTGCGG
sgRPL9_1	Essential	GGGTGAAAAATATATCCGCA
sgRPL9_2	Essential	TCTAGTCGACATTACTCTGA
sgRPL9_3	Essential	TGGGTGAAAAATATATCCGC
sgRPL9_4	Essential	TACAGCTCCGGGTTGACAAA
sgRPL9_5	Essential	ACTGTCGACATTCCAGAAAA
sgWDR43_1	Essential	CCATACTCGTAAGTGACCGT
sgWDR43_2	Essential	ACAATTCAGATAGCAACACC
sgWDR43_3	Essential	TCAGCCTACTATTGAGCGAG
sgWDR43_4	Essential	CAAGAGCCAATAAGTCAGTC
sgWDR43_5	Essential	ATGACCGGTTACTTAATGTC
sgNEDD1_1	Essential	GGCTGACACTCCTCTAACTG
sgNEDD1_2	Essential	CATATTGAGCTGATTCCATG
sgNEDD1_3	Essential	AATGTGAATGCTGCTAGTGG
sgNEDD1_4	Essential	ACAGACTTACCATCTCTGAT
sgNEDD1_5	Essential	CCTTCAGCAAGCTCTAAAAG
sgRRM1_1	Essential	CTTGTACCCCAATTCCAATG
sgRRM1_2	Essential	CCTACCTAGAAAGTTGTGGG
sgRRM1_3	Essential	GGATCTCTTCATGAAACGAG
sgRRM1_4	Essential	CTGCCAGGATAGCATAGTCA
sgRRM1_5	Essential	TAACAACACAGCTCGATATG
sgRPS9_1	Essential	TGGGCTCCGGAACAAACGTG
sgRPS9_2	Essential	GCAAAACTTATGTGACCCCG
sgRPS9_3	Essential	TCCCAGGCAACGCCCTGCTG
sgRPS9_4	Essential	GGATCAGCACGCGAGCGTGG
sgRPS9_5	Essential	AAGCGTCAGCAGTTCCCGGG
sgDYNLRB1_1	Essential	AGGAAGGTGAGATCGTTCTG
sgDYNLRB1_2	Essential	CTGGGGGTCGATGTCACGCA
sgDYNLRB1_3	Essential	ATCATCGTCGTGAACACAGA
sgDYNLRB1_4	Essential	CAGAGCCAGAAGGGAGTGCA
sgDYNLRB1_5	Essential	TCAGGATGAAGCTGTGCATG
sgMMS22L_1	Essential	GTCACTCAACAGGTACGACA
sgMMS22L_2	Essential	AATGCTCCTATATTAACACT
sgMMS22L_3	Essential	GGAATATTATAGTAAGAACC
sgMMS22L_4	Essential	TAGGCAACAACTGTACAACT
sgMMS22L_5	Essential	CCTCATTTGGAAGGGTCACA
sgAARS_1	Essential	TTGGTGCTGAGGATGCCGAT
sgAARS_2	Essential	GCAGTGAGATCCACTACGAC
sgAARS_3	Essential	TGTGTAGCACATACCCTCCT
sgAARS_4	Essential	GAAACCCATAGGTGTCATAG
sgAARS_5	Essential	CAACATACCATAGCTACCAC
sgPPWD1_1	Essential	AGTTTGTCAAAAATATGAAG
sgPPWD1_2	Essential	TTACTTGGTGCATACCACAT
sgPPWD1_3	Essential	CACGTTCTACAGCCATTCGT
sgPPWD1_4	Essential	ATCTGGTGAAAAACATACGC
sgPPWD1_5	Essential	CTGGGTTGGACCTTTACCTG
sgLUC7L3_1	Essential	GTAGAACGTAGGATCAGACG
sgLUC7L3_2	Essential	CATCAAATGGTCATCTACCC
sgLUC7L3_3	Essential	ACTGCTAAGGTCCACAACGT
sgLUC7L3_4	Essential	CCGCGGGACTTACGCTCTCG
sgLUC7L3_5	Essential	TTTAGACGCTCATCACGATC
sgRPS13_1	Essential	AAACACTCACCGATCTGTGA
sgRPS13_2	Essential	GTAATCCTGAGAGATTCACA
sgRPS13_3	Essential	CCAGCGCGCTACTTACAGTG
sgRPS13_4	Essential	GTTGACATCTGACGACGTGA
sgRPS13_5	Essential	ACTGGGACAGGCCCTTCCTG
sgPSMB4_1	Essential	GAAATCAGCGTAGTCGCCAG
sgPSMB4_2	Essential	CTCGGCGTTAAGTTCGAGGG
sgPSMB4_3	Essential	CAAGCATGTCCACATAACCG
sgPSMB4_4	Essential	GATGTTGCGGAAACGAGCCA
sgPSMB4_5	Essential	TGCAGACGCCGGATCCATGA
sgCCT4_1	Essential	GACTGACATGTCTCGACCTG
sgCCT4_2	Essential	AGCAATGATGACTACTGATG
sgCCT4_3	Essential	ACAGATGGATAATCAAATAG
sgCCT4_4	Essential	AGTCATCAATTGTCCCACTA
sgCCT4_5	Essential	GTCAATATGAGCAACTGGCT
sgLRR1_1	Essential	AAAGCATACGCATATCAACT
sgLRR1_2	Essential	AGGCTCCTTTAACCGAACAG
sgLRR1_3	Essential	TAAGTTCTTGAAGGTGTATG
sgLRR1_4	Essential	GACAGAGGCTCAACACGGCT
sgLRR1_5	Essential	TCCACCCTGAAGGACAAGCG
sgUTP15_1	Essential	TACAGCTGACAAATATCACG
sgUTP15_2	Essential	GTGACAGCATAATTATATGG
sgUTP15_3	Essential	AAGAACACTCTGATTATGTG
sgUTP15_4	Essential	GTCTGGGACATGTTAAAAGG
sgUTP15_5	Essential	ATAGTTGTAGGAATGACCAA
sgNAPA_1	Essential	CAGAGGCTCATCCAAAATAG
sgNAPA_2	Essential	TTGACATCTACGAACAGGTG
sgNAPA_3	Essential	AGTCTGCAGACTGCTCGTAG
sgNAPA_4	Essential	AAAATGGCCAAAAACTGGAG
sgNAPA_5	Essential	CCAGGGCCGATTCACGATTG
sgNUP93_1	Essential	TAGTAAATTAGCGCCCACAC
sgNUP93_2	Essential	CGTGTTGTTGACACCGGCAA
sgNUP93_3	Essential	ACAATACAGATCCCTACAAG
sgNUP93_4	Essential	ACATCGAGATGGCCTATGCG
sgNUP93_5	Essential	CAACCAACATTGACTCCCGA
sgPHB_1	Essential	CCACAATGTCCTGCACTCCA
sgPHB_2	Essential	CTCTGCCTTATATAATGGTG
sgPHB_3	Essential	TAATTGGTTTCTGTACCCAC
sgPHB_4	Essential	CCAGTCATCACTGGTAGCAA
sgPHB_5	Essential	CTTGAGGATCTCAGTTGTGA
sgPRPF3_1	Essential	GGCAGCAACACGACAAATCG
sgPRPF3_2	Essential	TGGCTTTCAGAGTAGGCATG
sgPRPF3_3	Essential	CAGGCATCCATACTTCGACT
sgPRPF3_4	Essential	GGAATCTATACATTACCTGG
sgPRPF3_5	Essential	TCTTCCACCTCCTCAAAACG
sgRAN_1	Essential	AGTCAAATGACGTTTCACGA
sgRAN_2	Essential	TGTTGCCACACAACACAATG
sgRAN_3	Essential	ATGGCTATTATATCCAAGGT
sgRAN_4	Essential	TCCACCGAATTTCTCCTGGC
sgRAN_5	Essential	GGGATGAACCTCAACACCCA
sgRPS8_1	Essential	ACAGCACACCGTACCGACAG
sgRPS8_2	Essential	GCACAAGCGCCGCAAAACCG
sgRPS8_3	Essential	ACAAGAAATACCGTGCCCTG
sgRPS8_4	Essential	GGAAGTAACACGCACCAGCT
sgRPS8_5	Essential	CCCAGCTGCCAACACCAAGG
sgRUVBL2_1	Essential	AGATTGATCGACCAGCAACA
sgRUVBL2_2	Essential	TTACTTGATGCGAACGCCGA
sgRUVBL2_3	Essential	CGGAGATCATCCCTGGAGTG
sgRUVBL2_4	Essential	TGGCTGTGAATGGCGTGTCA
sgRUVBL2_5	Essential	GGTGCCCACTCCCACATCCG
sgSNRPD1_1	Essential	CCGTACCTGTGATTGTTCCA
sgSNRPD1_2	Essential	GTAACCATTGAATTGAAGAA
sgSNRPD1_3	Essential	TCCACAAGTAGTGTATCCAG
sgSNRPD1_4	Essential	GAACAGAGAACCTGTACAGC
sgSNRPD1_5	Essential	CTGGAAACGCTGAGTATTCG
sgZNF207_1	Essential	ATTATCTAACATATACCTGG
sgZNF207_2	Essential	GGAACACCTGGCATTAATGG
sgZNF207_3	Essential	AAAAGAGGCTTAGTAACTGG
sgZNF207_4	Essential	ATGCAATGAATAGCTAAGCC
sgZNF207_5	Essential	TGGAAGAACAGACATAGAGT
sgPOLR2I_1	Essential	CAACAAGATCACGCACGAAG
sgPOLR2I_2	Essential	GAACCGCATTCTGCTCTACG
sgPOLR2I_3	Essential	TAACAACATGCTGTACCCCA
sgPOLR2I_4	Essential	CCCCACGTTGCCGCGGACCG
sgPOLR2I_5	Essential	CCGGAACTGTGATTACCAGC
sgCD58_1	NK	GTCAATGCACAAGTTAGTGT
sgCD58_2	NK	AATGCTCTGGTATCATGCAT
sgCD58_3	NK	AGGACTTATAATGTACTCAT
sgCD58_4	NK	AAGCAATGTGCCTTTAAAAG
sgCD58_5	NK	GCAGCAGGCAGACCACGCTG
sgJAK2_1	NK	CTGCCACTGCAATACCAACG
sgJAK2_2	NK	AATGAAGAGTACAACCTCAG
sgJAK2_3	NK	TCTTCAGGAGAGAATACCAT
sgJAK2_4	NK	AATATACAAAGCAACTGTCA
sgJAK2_5	NK	TAGAGTTATAGATGGCCAGT
sgPTPN2_1	NK	TGTCATGCTGAACCGCATTG
sgPTPN2_2	NK	CCACTCTATGAGGATAGTCA
sgPTPN2_3	NK	GCACTACAGTGGATCACCGC
sgPTPN2_4	NK	GGGTCTGAATAAGACCCATT
sgPTPN2_5	NK	TTGACATAGAAGAGGCACAA
sgNECTIN2_1	NK	GCGAGTTCAAGTGCTACCCG
sgNECTIN2_2	NK	ACACTCACAGCGTACAGAGA
sgNECTIN2_3	NK	AGCTGGGACCCATCTTAGGG
sgNECTIN2_4	NK	GTGCTCCAGTCATAGCCCGT
sgNECTIN2_5	NK	CAGCCAGGACCCTACGACAG
sgNECTIN1_1	NK	TGGCTTCATCGGCACAGACG
sgNECTIN1_2	NK	GGCCTGAGCGTGTACCGATG
sgNECTIN1_3	NK	CAATTGGATAGAGGGTACCC
sgNECTIN1_4	NK	CGTGGTCCAGTGGTACTCAG
sgNECTIN1_5	NK	GGAAACTCGGTTAAAAGGTG
sgNECTIN3_1	NK	TTTCCAACCAGATTTGCTAG
sgNECTIN3_2	NK	ACCCGTTGCACATATTGACT
sgNECTIN3_3	NK	ATTTCATGGGAGAAGATACA
sgNECTIN3_4	NK	ACAATTACTCTGCATAACAT
sgNECTIN3_5	NK	CTTAGCTGGACCAATTATTG
sgPVR_1	NK	GATGTTCGGGTTGCGCGTAG
sgPVR_2	NK	TTGAGGGCACCAATATCCAG
sgPVR_3	NK	CTGCACGACGACGTCCCCTG
sgPVR_4	NK	CCAGCTATTCGGAGTCCAAA
sgPVR_5	NK	CCAGAGATGGATACCTCTGG
sgCD274_1	NK	GGTTCCCAAGGACCTATATG
sgCD274_2	NK	ACTGCTTGTCCAGATGACTT
sgCD274_3	NK	GCATAGTAGCTACAGACAGA
sgCD274_4	NK	ACATGTCAGTTCATGTTCAG
sgCD274_5	NK	CACCACCAATTCCAAGAGAG
sgCD276_1	NK	GTGGTCACGTTGCCAGTCAG
sgCD276_2	NK	CTGGTGCACAGTTTCACCGA
sgCD276_3	NK	CACAGGGCAACGCATCCCTG
sgCD276_4	NK	ATTTAAGCAAAGCAACCTGT
sgCD276_5	NK	GCTGACAGATACCAAACAGC
sgCD80_1	NK	TGACGTTATCAGTCAAAGGT
sgCD80_2	NK	AGGTGTTATCCACGTGACCA
sgCD80_3	NK	GTTATTAGTGATATCAAAGA
sgCD80_4	NK	GGTGCTGACTATGATGTCTG
sgCD80_5	NK	GCTCTGCGCCCATCTGACGA
sgCD86_1	NK	TGTCCGAATCAAAACTTGTG
sgCD86_2	NK	AAAATACTACTAGCTCACTC
sgCD86_3	NK	TTGACCTGCTCATCTATACA
sgCD86_4	NK	ACAGTTCAGAATTCATCTGG
sgCD86_5	NK	GTTCTGAATGAGGTATACTT
sgCD70_1	NK	CTCACCCCAAGTGACTCGAG
sgCD70_2	NK	CAGCTACGTATCCATCGTGA
sgCD70_3	NK	AGCGCTGGATGCACACCACG
sgCD70_4	NK	GGTACACATCCAGGTGACGC
sgCD70_5	NK	GAGCTGCAGCTGAATCACAC
sgCD48_1	NK	TCACTTGGTACATATGACCG
sgCD48_2	NK	CTGGTCGAAAGTATAAAACC
sgCD48_3	NK	ATGTACAGTGCGCCACTCTG
sgCD48_4	NK	GTGTAGTTTACAGACTCGCC
sgCD48_5	NK	TGATGACAGGCTTGGGTACA
sgNCR3LG1_1	NK	GGGTGACCACCACCTCACAT
sgNCR3LG1_2	NK	AGATTGTTGCTGGATCAAGT
sgNCR3LG1_3	NK	AGAGGCTATTAATATAACAT
sgNCR3LG1_4	NK	CCATCCATATTCTTGATGGT
sgNCR3LG1_5	NK	CGTCCTTGCATACCCCCTTG
sgULBP1_1	NK	CCTTGAACTTCACACCACTG
sgULBP1_2	NK	GTGGAGAATTTAATACCCAT
sgULBP1_3	NK	AGTCAATGTCACAAAAACCT
sgULBP1_4	NK	GGAACTTCTGTCCATTGAAG
sgULBP1_5	NK	ACTCACCGACCCATCCTGCC
sgULBP2_1	NK	TCTTCTCTGAGTCAAAGAGG
sgULBP2_2	NK	GCTGGAGAATTACACACCCA
sgULBP2_3	NK	AAAGCTGAAGGACACAGCAG
sgULBP2_4	NK	AGTCACACCTGTCAGTCCCC
sgULBP2_5	NK	AGTTCAGACCTGGACCACGG
sgULBP3_1	NK	GCAGGTACGGAAGAATCGCG
sgULBP3_2	NK	GAAGCCGATGGATACATCCG
sgULBP3_3	NK	TGCCCAGACATGGGCAACAG
sgULBP3_4	NK	CTGGAGGATTTCACACCCAG
sgULBP3_5	NK	ACAACTGGAAATGCTGAGAG
sgRAET1E_1	NK	AAGACCTGCGCTTCACACCA
sgRAET1E_2	NK	TCATGTTCATTGCGTCAAAG
sgRAET1E_3	NK	GGGAGAATTGACCCAAACGC
sgRAET1E_4	NK	CGTGAAGCAGAACGGTGCAC
sgRAET1E_5	NK	TGTTGTCACTGTTGTACTGA
sgRAET1G_1	NK	CTGGAGAATTACATACCCAA
sgRAET1G_2	NK	AGACTGCACAGGATGGCTTG
sgRAET1G_3	NK	GAGCAGAAAGCCGAAGGACA
sgRAET1G_4	NK	AGAAAACAGAATGTGGACAA
sgRAET1G_5	NK	GCTGTGCCTGAGGACATGGT
sgRAET1L_1	NK	TCACACCCGTCAGTCCCCTG
sgRAET1L_2	NK	ACAGCAGGAACAGAAGCGGG
sgRAET1L_3	NK	TCTTCTCTGAGTCAAAGAGT
sgRAET1L_4	NK	TGGTCCCGGGCTAGGCGAGA
sgRAET1L_5	NK	CTGGAGAATTACACACCCAA
sgHHLA2_1	NK	ATCCTCGTCCAATTATCACG
sgHHLA2_2	NK	GATCCGAAGTCGTAATACAC
sgHHLA2_3	NK	ACTTGGTCCAGAATGAAAAG
sgHHLA2_4	NK	ATGAATGAACAAATCGTCAT
sgHHLA2_5	NK	TTGATCCTGTAATATTCAGT
sgMICA_1	NK	TGTCCTGGGAAATAAGACAT
sgMICA_2	NK	TAGAATCCGGCGTAGTCCTG
sgMICA_3	NK	CAGTCTTCGTTATAACCTCA
sgMICA_4	NK	CTATGACAGGCAGAAATGCA
sgMICA_5	NK	CCCATCGTAGTAGAAATGCT
sgMICB_1	NK	ACAGCGATATCTGAAATCCG
sgMICB_2	NK	CAGGTCAGTGTGATATTCCG
sgMICB_3	NK	CATATCAAGGACCAGAAAGG
sgMICB_4	NK	TGTCCTGGGAGCTAAGACCT
sgMICB_5	NK	CAGTCTTCGTTACAACCTCA
sgICAM1_1	NK	TGACGTGTGCAGTAATACTG
sgICAM1_2	NK	GCCCGCTGAGGTCACGACCA
sgICAM1_3	NK	CCTGCCTGGGAACAACCGGA
sgICAM1_4	NK	GCTCAGTTACTCACAGTACA
sgICAM1_5	NK	CGGGCTGTTCCCAGTCTCGG
sgICAM2_1	NK	AGGTATTCGAGGTACACGTG
sgICAM2_2	NK	CTCAAACATCTCCCATGACA
sgICAM2_3	NK	CTCACGGTACACGCTGACGT
sgICAM2_4	NK	CACTTCAGGCTGGTTACAGG
sgICAM2_5	NK	AGTGCAGAGTCTCATTGCCA
sgICAM3_1	NK	ACACGTCGACTCACTGTACA
sgICAM3_2	NK	TGGCCGTTAGCGTGTCCCCG
sgICAM3_3	NK	CACTGTGGACCCCTCATGGG
sgICAM3_4	NK	GGAGGTGGAAACGTCGTGGC
sgICAM3_5	NK	GGCATGAGAAAGGGGCTCCG
sgICAM4_1	NK	CAGGATCACCGCCTACAGTG
sgICAM4_2	NK	CCGGGAACACCTGCGTCACG
sgICAM4_3	NK	AGCTGGTAAGACACCCAACC
sgICAM4_4	NK	GGTCACGAGGCAGTGCGCGA
sgICAM4_5	NK	GCGCGAGAGGGCTACCCTTG
sgICAM5_1	NK	CAAGGACGTAACGCTAACGG
sgICAM5_2	NK	CAGTCCGAATCGTCTAGCCG
sgICAM5_3	NK	GGCGCACACTACAGGCGCGT
sgICAM5_4	NK	CTGCCCCAGCAATTGGACAT
sgICAM5_5	NK	CCAGGGTCTACCTCGCACTG
sgCD72_1	NK	GGGCACTTGAACATTCTCGT
sgCD72_2	NK	GAGTCAGGAAGCACTACAGG
sgCD72_3	NK	GCAGCTCCAGCAGACGAACA
sgCD72_4	NK	TGGCGGTCACTCCTAACAGC
sgCD72_5	NK	TCTGTACTAGGGGACAAAGC
sgHLA-A_1	NK	CCAGTCACAGACTGACCGAG
sgHLA-A_2	NK	TACCGGCAGGACGCCTACGA
sgHLA-A_3	NK	GGATGTGAAGAAATACCTCA
sgHLA-A_4	NK	TGGATGGCACGTGCGTGGAG
sgHLA-A_5	NK	CGGCTCCATCCTCTGGCTCG
sgHLA-B_1	NK	CATGACCAGTACGCCTACGA
sgHLA-B_2	NK	CTCCGCAGGGTAGAAACCCA
sgHLA-B_3	NK	GCAGCGGAGAGCCTACCTGG
sgHLA-B_4	NK	GCTGTCGAACCTCACGAACT
sgHLA-B_5	NK	CCGGAACACACAGATCTACA
sgHLA-C_1	NK	TATGACCAGTCCGCCTACGA
sgHLA-C_2	NK	GCGCTGGGTGATCTGAGCCG
sgHLA-C_3	NK	GCAGCCAGACATCCTCTGGA
sgHLA-C_4	NK	AGCGACGCCGCGAGTCCGAG
sgHLA-C_5	NK	AGATGAAGCGGGGCTCTCCG
sgHLA-E_1	NK	CTACCTGGAAGACACATGCG
sgHLA-E_2	NK	ATTCACTCGGAAAATCTGTG
sgHLA-E_3	NK	AGGCGAACTGTTCATACCCG
sgHLA-E_4	NK	CGGGCCGGGACACGGAAGTG
sgHLA-E_5	NK	CGGCACCATCCTCGGACTCG
sgHLA-F_1	NK	TAGACGACACGCAATTCCTG
sgHLA-F_2	NK	GTGGTCCACTCCCAATACTG
sgHLA-F_3	NK	TATCACCAGCACGCGTACGA
sgHLA-F_4	NK	TGAGGCAGAGGAATATGCAG
sgHLA-F_5	NK	AGGTCAGCGTGATCTCCGCA
sgHLA-G_1	NK	AGGCATACTGTTCATACCCG
sgHLA-G_2	NK	CCTCATAGTCAAAGACAGGG
sgHLA-G_3	NK	GATCTCCAAGCGCAAGTGTG
sgHLA-G_4	NK	AGAGGAGACACGGAACACCA
sgHLA-G_5	NK	GGCGGCGCTGAAATACCTCA
sgIFNGR2_1	NK	TGGCCCTGAGCAATAGCACG
sgIFNGR2_2	NK	TTCCGATAGTGTTGAAACCA
sgIFNGR2_3	NK	GGCCGACATCATGTCCATAG
sgIFNGR2_4	NK	GGAGGTATCAGCGATGTCAA
sgIFNGR2_5	NK	GACTTGTAAACAGTACACTC
sgIFNGR1_1	NK	GCCGCGAACGACGGTACCTG
sgIFNGR1_2	NK	GGAGTACCAGATCATGCCAC
sgIFNGR1_3	NK	GTATAAAATACTCACGCAGA
sgIFNGR1_4	NK	TTTCTGATATCCAGTTTAGG
sgIFNGR1_5	NK	AGAAGGAGTCTTACATGTGT
sgTNFRSF1A_1	NK	GTTTAATGTATCGCTACCAA
sgTNFRSF1A_2	NK	GTGGACCGGGACACCGTGTG
sgTNFRSF1A_3	NK	AGAGGTGCACGGTCCCATTG
sgTNFRSF1A_4	NK	CCAGTCCAATAACCCCTGAG
sgTNFRSF1A_5	NK	TGAGAATGTTAAGGGCACTG
sgTNFRSF1B_1	NK	AGGAACTGAAACATCAGACG
sgTNFRSF1B_2	NK	CACCGTGTGTGACTCCTGTG
sgTNFRSF1B_3	NK	GGGTCTACTAATAATAGGAG
sgTNFRSF1B_4	NK	CACCCGGAGTATGGCCCCAG
sgTNFRSF1B_5	NK	GGAAACTCAAGCCTGCACTC
sgCLEC2B_1	NK	GGAAACCAATCCAATCATAG
sgCLEC2B_2	NK	GTTGTCAATTATAGTTAGGT
sgCLEC2B_3	NK	ATAAATGCAGTTCTGATCAC
sgCLEC2B_4	NK	ACTAATATTATTACTCTGAT
sgCLEC2B_5	NK	TATTATTTCTCTAAAGAAGA
sgCLEC2D_1	NK	TTTCTGACAATCATAGTGTG
sgCLEC2D_2	NK	AGAACTGGACATCAAGTCAG
sgCLEC2D_3	NK	TCTGAATTGCCTGCAAACCC
sgCLEC2D_4	NK	GCAGCTTGAAGACATACTGA
sgCLEC2D_5	NK	ATGGGCCTTTATATCTCAAC
sgSLAMF6_1	NK	TCTGCCCAGAAGCTTTGCGA
sgSLAMF6_2	NK	TTCTGCAAACAGGACAACTG
sgSLAMF6_3	NK	CACGTGACTAATCCGAAACA
sgSLAMF6_4	NK	CAATGTCTCATTCAGATGGG
sgSLAMF6_5	NK	CCTGTTCACTGGAAATCCTG
sgSLAMF7_1	NK	GACCAATCTGACATGCTGCA
sgSLAMF7_2	NK	ACTCAGGGATCTACTATGTG
sgSLAMF7_3	NK	TCTGGCTGTATGGTGACAAG
sgSLAMF7_4	NK	GAACCGACCAGCTCTTTCAC
sgSLAMF7_5	NK	TCAGGGAGTAGCCTCCATCT
sgB2M_1	NK	AAGTCAACTTCAATGTCGGA
sgB2M_2	NK	CTGAATCTTTGGAGTACCTG
sgB2M_3	NK	GAGTAGCGCGAGCACAGCTA
sgB2M_4	NK	TCCTGAATTGCTATGTGTCT
sgB2M_5	NK	GAAGTTGACTTACTGAAGAA
sgJAK1_1	NK	GTTGTGGACGATCAACGGGG
sgJAK1_2	NK	CACACTTACTCTCCACGTCG
sgJAK1_3	NK	TGAATAAGTCCATCAGACAG
sgJAK1_4	NK	CACCAAATCATACTGTCCCT
sgJAK1_5	NK	TGAGCCAGCTGAGTTTCGAT
sgBID_1	NK	CTGGAACCGTTGTTGACCTG
sgBID_2	NK	ACTGTGAACCAGGAGTGAGT
sgBID_3	NK	ATGGACCGTAGCATCCCTCC
sgBID_4	NK	ACATCATCCGGAATATTGCC
sgBID_5	NK	CCAGTGCGTCCAGCTCTCTG
sgCASP3_1	NK	GTCCAGTTCTGTACCACGGC
sgCASP3_2	NK	GGAAGCGAATCAATGGACTC
sgCASP3_3	NK	ATTGTGGAATTGATGCGTGA
sgCASP3_4	NK	CAAGGAATGACATCTCGGTC
sgCASP3_5	NK	AAAATGGATTATCCTGAGAT
sgCASP8_1	NK	ATGATCAGACAGTATCCCCG
sgCASP8_2	NK	GCCTGGACTACATTCCGCAA
sgCASP8_3	NK	TCTACTGTGCAGTCATCGTG
sgCASP8_4	NK	CTACCTAAACACTAGAAAGG
sgCASP8_5	NK	AAGTGAGCAGATCAGAATTG
sgTNFSF10_1	NK	CAGGACAAGTACTCCAAAAG
sgTNFSF10_2	NK	GAAGATCACGATCAGCACGC
sgTNFSF10_3	NK	CTACCTTTCTAACGAGCTGA
sgTNFSF10_4	NK	GAGTAGCAGCTCACATAACT
sgTNFSF10_5	NK	TAAACTCCTGGGAATCATCA
sgFASLG_1	NK	GGAAGAGCTGAAACATCCCC
sgFASLG_2	NK	GGAGTGAAGTATAAGAAGGG
sgFASLG_3	NK	AAAACATCACAAGGAGACAC
sgFASLG_4	NK	CCCCTGAAAAAAAGGAGCTG
sgFASLG_5	NK	CTGGGCACAGAGGTTGGACA
sgCLEC2A_1	NK	GATGGCTTCATACATCGGAT
sgCLEC2A_2	NK	GATTGATACACAAGAAGACA
sgCLEC2A_3	NK	TTTAGCATGCTTGGACCATG
sgCLEC2A_4	NK	ACGCAGGAACTGATATGCAC
sgCLEC2A_5	NK	TTGATACAAAACTGGAAGAT
sgCD69_1	NK	CCACATTCATTACAGCACAC
sgCD69_2	NK	TCATGACGTGTTGAGAAATG
sgCD69_3	NK	GTGGGCCAATACAATTGTCC
sgCD69_4	NK	AGGACTGGGTTGGCTACCAG
sgCD69_5	NK	AGCTCTTTGCATCCGGAGAG
sgTAPBP_1	NK	AAGCGGCTCATCTCGCAGTG
sgTAPBP_2	NK	GATCGAGTGTTGGTTCGTGG
sgTAPBP_3	NK	TTGTCCCAGTCTCACTCGAG
sgTAPBP_4	NK	GGAGCAGATGTCCCTTACCC
sgTAPBP_5	NK	ACAAGGCAGAGCAATTCCGG
sgTAP1_1	NK	CGCTGCATAACTGACAACGA
sgTAP1_2	NK	GGGATCTATAACAACACCAT
sgTAP1_3	NK	AGTTCGAAGCTTTGCCAACG
sgTAP1_4	NK	GGCTCCAAGAGCGAAAACGC
sgTAP1_5	NK	CTTGTAGAATCCAGTCAGTG
sgTAP2_1	NK	GTTGATTCGAGACATGGTGT
sgTAP2_2	NK	CAGGCTTCGCAAGAGCACAT
sgTAP2_3	NK	CTGACTCACCCAAAACAGCA
sgTAP2_4	NK	GACCCTGGTATACATATATG
sgTAP2_5	NK	CATGCCCTTCACAATAGCAG
sgSTAT1_1	NK	CCTGATTAATGATGAACTAG
sgSTAT1_2	NK	TGCTGGCACCAGAACGAATG
sgSTAT1_3	NK	CATGTTGTACCAAAGGATGG
sgSTAT1_4	NK	TCCCATTACAGGCTCAGTCG
sgSTAT1_5	NK	TGCAAAACCTTGCAGAACAG
sgRNF31_1	NK	TTGACACCACGCCAGTACCG
sgRNF31_2	NK	CCCAACCCCTTACAGCCTCG
sgRNF31_3	NK	GAGCAATCTCTCTCAATAGG
sgRNF31_4	NK	GGATCATGCTCACTAGCTGG
sgRNF31_5	NK	ACATAACACACACCCAGCCA
sgMEN1_1	NK	ATTGGGCCCAAACACTACCC
sgMEN1_2	NK	GGCGGCGATGATAGACAGGT
sgMEN1_3	NK	ACTGTCGCAACCGCAATGTG
sgMEN1_4	NK	GAGGCTGTTCCATATGACAT
sgMEN1_5	NK	CATGCGCTGTGACCGCAAGA
sgIRF1_1	NK	TTAATTCCAACCAAATCCCG
sgIRF1_2	NK	TCTAGGCCGATACAAAGCAG
sgIRF1_3	NK	GAACTCCCTGCCAGATATCG
sgIRF1_4	NK	CACAGTTCCAGGCTACATGC
sgIRF1_5	NK	CCACTGGGATGTGCCAGTCG
sgTGFB1_1	NK	GGTTTCCACCATTAGCACGC
sgTGFB1_2	NK	TTGATGTCACCGGAGTTGTG
sgTGFB1_3	NK	GGTGAAGCGGAAGCGCATCG
sgTGFB1_4	NK	GTTAAAAGTGGAGCAGCACG
sgTGFB1_5	NK	CCGGTTCATGCCATGAATGG
sgADAM15_1	Experimental	TGGATTCGCGAAATAATGGG
sgADAM15_2	Experimental	GCACCTGCTAAACCGCACAC
sgADAM15_3	Experimental	CTCCAGACAGCTAATACTCG
sgADAM15_4	Experimental	CTGTTGTCAAAATTGCCAGG
sgADAM15_5	Experimental	TAATTGGGAGATCGTCCTGA
sgADAM9_1	Experimental	AAAAGTTTCTTATCACACGT
sgADAM9_2	Experimental	TGTGGTTTATACTTACAACA
sgADAM9_3	Experimental	GTTGTAAAGACTGTCGGGTA
sgADAM9_4	Experimental	GCCTATAGTGCTCCCTCCTG
sgADAM9_5	Experimental	AATGAACAGCTCCACATACC
sgANXA2_1	Experimental	CTCAGCATCAAAGTTAGTAT
sgANXA2_2	Experimental	TGGGAAACCAACCTTTGCCA
sgANXA2_3	Experimental	ACAGGGGCTGGGAACCGACG
sgANXA2_4	Experimental	CAGCCATCAAGACCAAAGGT
sgANXA2_5	Experimental	AACTGATTGACCAAGATGCT
sgATP1B1_1	Experimental	GGAGACTTTAATCATGAACG
sgATP1B1_2	Experimental	TCCAAGGACTCATTCTTGGG
sgATP1B1_3	Experimental	TTGAGCTTTATAATAATGCA
sgATP1B1_4	Experimental	CTTGGGATCATTAGGACGAA
sgATP1B1_5	Experimental	TGTGGGCTTAAATTCACTGA
sgCD44_1	Experimental	CTTGATGACCTCGTCCCATG
sgCD44_2	Experimental	GCAATATGTGTCATACTGGG
sgCD44_3	Experimental	AAGACTCCCATTCGACAACA
sgCD44_4	Experimental	TGCTACTTCAGACAACCACA
sgCD44_5	Experimental	TCGCTACAGCATCTCTCGGA
sgCD59_1	Experimental	GTTATACACTTGTAACCCTG
sgCD59_2	Experimental	CGACGTCACAACCCGCTTGA
sgCD59_3	Experimental	AAAATCAGATGAACAATTGA
sgCD59_4	Experimental	TTGCAGTCAGCAGTTGGGTT
sgCD59_5	Experimental	AAGGAGGGTCTGTCCTGTTC
sgCD9_1	Experimental	CAAGGCGACATACCGCATAG
sgCD9_2	Experimental	ATTCGCCATTGAAATAGCTG
sgCD9_3	Experimental	GAATCGGAGCCATAGTCCAA
sgCD9_4	Experimental	GATCAGAATATAGACTCCTG
sgCD9_5	Experimental	TGAAGTTAAATCCGAACAGC
sgCD99_1	Experimental	TCTTACCGGAGGAACTAGGG
sgCD99_2	Experimental	CACCTGAAACGCCATCCGCA
sgCD99_3	Experimental	TCCCTCCGCTCGCTCACCCG
sgCD99_4	Experimental	ATCCCCAAGAAACCCAGTGC
sgCD99_5	Experimental	GATTTGGCATCGGTTTGGGT
sgCOTL1_1	Experimental	TGGATCGGTGAGAACGTCAG
sgCOTL1_2	Experimental	TACAACCTGGTGCGCGACGA
sgCOTL1_3	Experimental	CTCACCGATCCACGTGATGA
sgCOTL1_4	Experimental	CTTGCTCATGGCATCCCCGG
sgCOTL1_5	Experimental	AAACAACCGGACGTCATCTG
sgCTNNA1_1	Experimental	CTGCCACAATTCGCTCACGA
sgCTNNA1_2	Experimental	TCTACTTGCTCAGTAAAACG
sgCTNNA1_3	Experimental	GTGCTGTGAGGCATCGTCTG
sgCTNNA1_4	Experimental	TGTCAGTTGTACTTTACCTG
sgCTNNA1_5	Experimental	GTAGAAGATGTTCGAAAACA
sgCTNNB1_1	Experimental	AAGGTTATGCAAGGTCCCAG
sgCTNNB1_2	Experimental	GTCCTGTATGAGTGGGAACA
sgCTNNB1_3	Experimental	TGTCTGCTCTAGTAATAAGC
sgCTNNB1_4	Experimental	CAACTGGTAGTCCATAGTGA
sgCTNNB1_5	Experimental	GTGATGGTTCAGCCAAACGC
sgCTNND1_1	Experimental	GCACCGATTCCCACTCAATG
sgCTNND1_2	Experimental	CTTATGCTACCGCAATGACA
sgCTNND1_3	Experimental	CTTTCGAAGCAATCGCACAA
sgCTNND1_4	Experimental	CATCATAGCCCATACTACGC
sgCTNND1_5	Experimental	TGGCGACTATAACCATCAGG
sgDAG1_1	Experimental	GTGGTGCGAATACGAGTAGG
sgDAG1_2	Experimental	CAGATGATACCACCTCACCA
sgDAG1_3	Experimental	ACGGTCACCATCCGGACTCG
sgDAG1_4	Experimental	AATAGTCTGTTATTCACCAC
sgDAG1_5	Experimental	ACACCCTTATCAGTGTCAAG
sgECE1_1	Experimental	AGTGACACAGAAAACAACCT
sgECE1_2	Experimental	GAGGGCGACGCATACCCCAA
sgECE1_3	Experimental	TGGTCTCGTTCATGCACGCA
sgECE1_4	Experimental	GGAAACCCGAAAATCAGCCA
sgECE1_5	Experimental	TCATCAACACCACCGACAGA
sgENO1_1	Experimental	AGGTCCTACCTTGCTAACCA
sgENO1_2	Experimental	GGTCATCGGCATGGACGTAG
sgENO1_3	Experimental	GGAAAGATGCCACCAATGTG
sgENO1_4	Experimental	ACCAGCTTTGCAGACGGCAA
sgENO1_5	Experimental	ACAGCAGCTCTGAAGAGACC
sgF11R_1	Experimental	TCAAACTTCCACTCCACACG
sgF11R_2	Experimental	TCACCTTCAAGTCCGTGACA
sgF11R_3	Experimental	TGTAACACTGCCCAATGCCA
sgF11R_4	Experimental	GAGGAGGGGATGTTAACTGT
sgF11R_5	Experimental	GGAAGGCGGCAACAGCTATG
sgGNAS_1	Experimental	GTCGGGGTGTAGCTTACGGG
sgGNAS_2	Experimental	CCCACCAGCATGTTTGACGT
sgGNAS_3	Experimental	AGATTCCAGAAGTCAGGACA
sgGNAS_4	Experimental	AAGGAGCAACAGCGATGGGT
sgGNAS_5	Experimental	CCACTCTGAACTGGTTCTCG
sgGNB1_1	Experimental	ACAATCTGAAAACTCGTGAG
sgGNB1_2	Experimental	GAATCCAAATGCGCACGAGG
sgGNB1_3	Experimental	TCCAGTGTGTCCGGTAAACG
sgGNB1_4	Experimental	GATAAGTTTACCATCCTGCG
sgGNB1_5	Experimental	ATATGCACAGGTCATGACCC
sgGNB2_1	Experimental	AGGCGCCTGACACAAACGTG
sgGNB2_2	Experimental	GCAACACGACAGGTACCCTG
sgGNB2_3	Experimental	GGATGCCCGAAAAGCATGTG
sgGNB2_4	Experimental	GTAGGCACAGGTCATTACCC
sgGNB2_5	Experimental	AGGACCCGGAGGACCCTCCG
sgGNG12_1	Experimental	TCAGGTTTCGAAGGCATCAG
sgGNG12_2	Experimental	GTTCCTCACAGTAGGACATG
sgGNG12_3	Experimental	AAGCACCAACAATATAGCCC
sgGNG12_4	Experimental	CCTACTGTGAGGAACATGCC
sgGNG12_5	Experimental	AGCCTCCATTGAAAGAATAA
sgGRN_1	Experimental	TTTACGTGTGACACGCAGAA
sgGRN_2	Experimental	CAGCTGCTGACATTATCACA
sgGRN_3	Experimental	ATCGACCATAACACAGCACG
sgGRN_4	Experimental	CTGCTGCCGTCTACAGTCGG
sgGRN_5	Experimental	GGTGTGAACCAGGTCGCAGA
sgHN1L_1	Experimental	TCCCTATAGAGCTACAGCCG
sgHN1L_2	Experimental	TGACAGGACTTTAGGTAGCG
sgHN1L_3	Experimental	AGGATCCTCCGAGCGCTGTG
sgHN1L_4	Experimental	TCAGTGTACAGTTCTCGCCT
sgHN1L_5	Experimental	CAGGTGAAATGCCCGCGGAG
sgITGA3_1	Experimental	ACGGCACCGACATATGGGCG
sgITGA3_2	Experimental	GTGGGCAAGTGCTACGTGCG
sgITGA3_3	Experimental	TGATGGGGCGGAGTTTGTCA
sgITGA3_4	Experimental	CAACATCGTCCACAAGACCT
sgITGA3_5	Experimental	GTACACAGCACCAGTCCGGT
sgITGAV_1	Experimental	GGAATTGATAGCGTATCTGC
sgITGAV_2	Experimental	AGGCAATAGAGATTATGCCA
sgITGAV_3	Experimental	GCCTTAACAATCAATGTCAG
sgITGAV_4	Experimental	TCCTGGTCCAGATCTCCCAA
sgITGAV_5	Experimental	TTGATGACAGCTATTTGGGT
sgITGB1_1	Experimental	TAGGCCTCTGGGCTTTACGG
sgITGB1_2	Experimental	GAACGGGGTGAATGGAACAG
sgITGB1_3	Experimental	TTGGCTGGAGGAATGTTACA
sgITGB1_4	Experimental	AATGTAACCAACCGTAGCAA
sgITGB1_5	Experimental	AATGTTCCTACTGCTGACTT
sgLAMB1_1	Experimental	AGTTCCGTGTGTGATCCCAA
sgLAMB1_2	Experimental	CTTCGGGCCATCTTGCAATG
sgLAMB1_3	Experimental	TGACTGCGACCCAGTGACTG
sgLAMB1_4	Experimental	ATGTGCAGGCATAACACCAA
sgLAMB1_5	Experimental	GAAGTATCTATACACACCCC
sgLAMC1_1	Experimental	TGACCTCTATCAAGATACGT
sgLAMC1_2	Experimental	GCAGCTGTAACCCCGTGACG
sgLAMC1_3	Experimental	ACCTACTCCAAGGCAAACCG
sgLAMC1_4	Experimental	CCAGGAGCAATGAAGTACCG
sgLAMC1_5	Experimental	ACAGGGCCGTTTCTACCCAG
sgLAMP2_1	Experimental	CATTATATGTCACAGTGCCA
sgLAMP2_2	Experimental	CCCAATACAACTCACTCCAC
sgLAMP2_3	Experimental	TAAAGACAAAACTTCAACAG
sgLAMP2_4	Experimental	AGCTGTGCGGTCTTATGCAT
sgLAMP2_5	Experimental	ATGATGTTGTCCAACACTAC
sgLGALS3BP_1	Experimental	GAAGCACTTGACTGACGACA
sgLGALS3BP_2	Experimental	GGACCTGTATGCCTATGCAG
sgLGALS3BP_3	Experimental	CAGATCTTTGACAGCCAGCG
sgLGALS3BP_4	Experimental	GGCCTCGTGGCTCCAGTACA
sgLGALS3BP_5	Experimental	GGTCCAGTGCACGGGAACCG
sgLIMA1_1	Experimental	GGGATATCGACCCTGAACGA
sgLIMA1_2	Experimental	TGTCTTCTGACATTCCACGC
sgLIMA1_3	Experimental	TTGAACCTCACTCTTAACCT
sgLIMA1_4	Experimental	AACCTCTATAAAGGATCGAA
sgLIMA1_5	Experimental	ATCATCTTAAGCCTGTTCAG
sgLSR_1	Experimental	GATGACGATGGGTTGCGTGG
sgLSR_2	Experimental	AGGTCGAGAAGGGTCGAAGT
sgLSR_3	Experimental	CGGGACACTTACGGGCCTCG
sgLSR_4	Experimental	CCTTTGACCAGACGGCGTGG
sgLSR_5	Experimental	CCTGCCTACAACGGGTACCC
sgLTBR_1	Experimental	GAAGGTGCCTCCATATGCGT
sgLTBR_2	Experimental	GTAGGAATTCTCGGCACATG
sgLTBR_3	Experimental	AAGTATGGATGGGCCTTCGG
sgLTBR_4	Experimental	CTCGCAGTGTGTACACTCGA
sgLTBR_5	Experimental	TGCAGGGGGCAATCTCCTCG
sgM6PR_1	Experimental	CTGCAATCGACACACCCTAG
sgM6PR_2	Experimental	GATGAATATGACAACCACTG
sgM6PR_3	Experimental	AGATGTATGTGTCTGAACCC
sgM6PR_4	Experimental	GGCTGCTATCCATCTCAAAG
sgM6PR_5	Experimental	GAAAAAACTTGCGACTTGGT
sgMARCKS_1	Experimental	CGTCGCCGTTTACCTTCACG
sgMARCKS_2	Experimental	CTCCTCGACTTCTTCGCCCA
sgMARCKS_3	Experimental	AAGAAGTCTTTCAAGCTGAG
sgMARCKS_4	Experimental	CGGCTCACCTTTCTCGGCCG
sgMARCKS_5	Experimental	GGTAGAGAAGGAGGCCCCCG
sgMARCKSL1_1	Experimental	AATGGAGACTTATCCCCCAA
sgMARCKSL1_2	Experimental	TCGGCGGTCACGTCGCCCCG
sgMARCKSL1_3	Experimental	GTCCTTCAAGAGAAATCGGA
sgMARCKSL1_4	Experimental	GCGAAGGCCAACGGCCAGGT
sgMARCKSL1_5	Experimental	CCCTGTGAACGGAACAGATG
sgMYOF_1	Experimental	ACCACACTCATAGACGGCGA
sgMYOF_2	Experimental	GGAGTACAAGACCTGATGTG
sgMYOF_3	Experimental	TGATGCCAAAGGCTTACAGG
sgMYOF_4	Experimental	AAAATTGCAGGAAACAATGG
sgMYOF_5	Experimental	ACTGTCGGCCCTCAATCACT
sgNOTCH2_1	Experimental	TTGATGTCCATCTCACAACG
sgNOTCH2_2	Experimental	CATTGGTGGATACAGATGCG
sgNOTCH2_3	Experimental	CTGGGGACACACATCGACGA
sgNOTCH2_4	Experimental	TTGTTGATATAATCCCAGCA
sgNOTCH2_5	Experimental	CAGAGACCATGGTTCATGCA
sgNPTN_1	Experimental	CACGCCGTTTGACCCGTAGG
sgNPTN_2	Experimental	TGTCAGAAACTAAGCTCACG
sgNPTN_3	Experimental	ACTCTGAAGGACGCTTATGG
sgNPTN_4	Experimental	AACTGACTTGCAATACATAG
sgNPTN_5	Experimental	TGACAAAGTGATATACGCAG
sgPLXNB2_1	Experimental	TTCCACGGCGATATCCAGTG
sgPLXNB2_2	Experimental	CACCTGGCAAAGCTTCGTAG
sgPLXNB2_3	Experimental	ACTGGACATTGGGAGGCGAA
sgPLXNB2_4	Experimental	GTTGGACCGGACTGACAGCA
sgPLXNB2_5	Experimental	CTGGTACTGTCTGGAGACCT
sgPTK7_1	Experimental	GAGCGTACGACTGTGTACCA
sgPTK7_2	Experimental	GCCAGATGCCTTACCGACTG
sgPTK7_3	Experimental	GCTCTGACCATCAGAAAGGG
sgPTK7_4	Experimental	CTGCAACATCAAGCACACGG
sgPTK7_5	Experimental	GACCTTGCGCATCAACAGCG
sgPVRL2_1	Experimental	GCGAGTTCAAGTGCTACCCG
sgPVRL2_2	Experimental	ACACTCACAGCGTACAGAGA
sgPVRL2_3	Experimental	AGCTGGGACCCATCTTAGGG
sgPVRL2_4	Experimental	GTGCTCCAGTCATAGCCCGT
sgPVRL2_5	Experimental	CAGCCAGGACCCTACGACAG
sgS100A10_1	Experimental	TAAAGGCTACTTAACAAAGG
sgS100A10_2	Experimental	CACTTACTTCCAAAAATCCA
sgS100A10_3	Experimental	ATCTCAAATGGAACACGCCA
sgS100A10_4	Experimental	GGAGGACCTGAGAGTACTCA
sgS100A10_5	Experimental	GGACAAAATAATGAAGGACC
sgSDC1_1	Experimental	CAGGGGTTGAGGTCTCATGG
sgSDC1_2	Experimental	TCCAGAACCCACCGGCCTGG
sgSDC1_3	Experimental	GAGCTGCGTGTCCTTCCAAG
sgSDC1_4	Experimental	CCTTCACACTCCCCACACAG
sgSDC1_5	Experimental	GGTCGTTGAGGCCAGATGAG
sgSDC4_1	Experimental	GAGTGAGGATGTGTCCAACA
sgSDC4_2	Experimental	TAGATAACCATATCCCTGAG
sgSDC4_3	Experimental	GTAGGGCTCCGGAGAAGTAT
sgSDC4_4	Experimental	CAGACGATGAGGATGTAGTG
sgSDC4_5	Experimental	ATCTTAGATCCGAGAGACTG
sgTIMP1_1	Experimental	CAGGTCCCACAACCGCAGCG
sgTIMP1_2	Experimental	GTAGACGAACCGGATGTCAG
sgTIMP1_3	Experimental	CTCATAACGCTGGTATAAGG
sgTIMP1_4	Experimental	GGGTGAGGACTCACCGAGGT
sgTIMP1_5	Experimental	GCTAAGCTCAGGCTGTTCCA
sgTMBIM1_1	Experimental	TGACAACGAAGACAGCACTA
sgTMBIM1_2	Experimental	AAGCCTAGAGACTTACACAA
sgTMBIM1_3	Experimental	CATTGCAATGATCATCACTG
sgTMBIM1_4	Experimental	CACCCGATGCCCATGAACTA
sgTMBIM1_5	Experimental	CGGAGATGATGGAGTAAACC
sgTMED9_1	Experimental	CACAAACATGCCAAGCCCCG
sgTMED9_2	Experimental	ACAGATCTGGTGCTCACCAG
sgTMED9_3	Experimental	AGCGCGCTCTACTTTCACAT
sgTMED9_4	Experimental	GCTTCCCTCAAGGAAACTAC
sgTMED9_5	Experimental	CCGGGCTGGGTAGAGTGATG
sgVDAC1_1	Experimental	TGGAATACCGACAATACACT
sgVDAC1_2	Experimental	GCTCTGGTGCTAGGTTACGA
sgVDAC1_3	Experimental	AAGCGGGAGCACATTAACCT
sgVDAC1_4	Experimental	GCAACACTCACCATAGCCCT
sgVDAC1_5	Experimental	AGGTGAGAAGGATGAATCGA
sgZDHHC5_1	Experimental	GAACCACGTGAAATCCCGTG
sgZDHHC5_2	Experimental	CAGACCTGAGCCGTTACACA
sgZDHHC5_3	Experimental	AGCTCCCCTTTACAAAACAG
sgZDHHC5_4	Experimental	CACTTCGATCCACTATCCAG
sgZDHHC5_5	Experimental	TCTTCCTCAGTTGAGTCGTG
sgADCY6_1	Experimental	TTGGCCTGGCAACTTAACCG
sgADCY6_2	Experimental	ATAGATCCCAAGCATCAGGG
sgADCY6_3	Experimental	ACAGGCCAACAGTGCCACAT
sgADCY6_4	Experimental	GATGACGCCTTCATCCGGAG
sgADCY6_5	Experimental	GCAGTGTTGCCCGAGTGATG
sgAGRN_1	Experimental	ACAGCGAGGGCTCTACGTAG
sgAGRN_2	Experimental	GTGGCGCGCAAAGGACCCTG
sgAGRN_3	Experimental	GCTGTGCTCGTGTAAGCCCG
sgAGRN_4	Experimental	TCCGCAGGGTGATCCGCATG
sgAGRN_5	Experimental	GTGGCCCCCGTGATAAACGC
sgALCAM_1	Experimental	TGTGTGCATGCTAGTAACTG
sgALCAM_2	Experimental	CTTACACACTGACGGATGTG
sgALCAM_3	Experimental	ATCCAGATGGCAATATCACA
sgALCAM_4	Experimental	TGAGGTACGTCAAGTCGGCA
sgALCAM_5	Experimental	TGCTAGCAGGAATGCAACTG
sgANO6_1	Experimental	CTTGATACTTGACCCGAGAG
sgANO6_2	Experimental	AATAGTACTCACAAACTCCG
sgANO6_3	Experimental	GCAAGCCACTCCTACAACTG
sgANO6_4	Experimental	TGTAAAAGTACACGCACCAT
sgANO6_5	Experimental	CATAAATACTGCAAAGACCA
sgBSG_1	Experimental	GTCGTCAGAACACATCAACG
sgBSG_2	Experimental	GGATCGCAACCACCTGACCC
sgBSG_3	Experimental	CTTGAATGACAGCGCCACAG
sgBSG_4	Experimental	GTGGACTCCGACGACCAGTG
sgBSG_5	Experimental	TACGGTAGTGAAGACTGTGC
sgC1orf85_1	Experimental	GCTCCACACATAGTGCAGTG
sgC1orf85_2	Experimental	AGACACCTGTCAGCTAGAGG
sgC1orf85_3	Experimental	CATCGACGATGAATATGCAC
sgC1orf85_4	Experimental	GTTCCAAGAGAAATCGGCCA
sgC1orf85_5	Experimental	TCCTGGTAGGGTCGTTCATG
sgCALR_1	Experimental	TAATCCCCCACTTAGACGGG
sgCALR_2	Experimental	CATGAGCAGAACATCGACTG
sgCALR_3	Experimental	GGCCACAGATGTCGGGACCT
sgCALR_4	Experimental	ATCAGGGTCAGGGATATGCT
sgCALR_5	Experimental	CGGCAAGTTCTACGGTGACG
sgCALU_1	Experimental	GATTGTAGATAAAATAGACG
sgCALU_2	Experimental	AAAGATATAGTAGTACAGGT
sgCALU_3	Experimental	CAATGTTGAAAACCAATGGC
sgCALU_4	Experimental	GCTGAGGCTCATGATGTACA
sgCALU_5	Experimental	GAGTACAGAAACGTGACTTA
sgCD46_1	Experimental	TTTGTGATCGGAATCATACA
sgCD46_2	Experimental	ACTCGTAAGTCCCATTTGCA
sgCD46_3	Experimental	ATTGTGGTGACAATTCAGTG
sgCD46_4	Experimental	GGATCAGTAGCAATTTGGAG
sgCD46_5	Experimental	GTTATGTTTGAATGCGATAA
sgCD97_1	Experimental	ACCGTCACAAGTCTCCGTCG
sgCD97_2	Experimental	TATGGCTCATTATGACGTGG
sgCD97_3	Experimental	GGCCTCACCTGTGTTCGAAG
sgCD97_4	Experimental	CCACCTTGAGTCCTCCGATG
sgCD97_5	Experimental	CTTGGAATGCAGGTTCAAGG
sgCDC42EP4_1	Experimental	TTCCGCCACACCATGCACGT
sgCDC42EP4_2	Experimental	CTCCAAGCGCCGTTCCCGAG
sgCDC42EP4_3	Experimental	CGCATGCTTCAGCCCGTACG
sgCDC42EP4_4	Experimental	AGAAGAGGGCTGTTCGTCCA
sgCDC42EP4_5	Experimental	CGGTCACAGTCGGTGACCAG
sgCDV3_1	Experimental	CCAGAACCAGCGATGACTAG
sgCDV3_2	Experimental	GGTTGATTACAGCGGCCTCA
sgCDV3_3	Experimental	TGGACAACTTCTTTGCCAAG
sgCDV3_4	Experimental	TTACCAATTACTGGAGCAGG
sgCDV3_5	Experimental	CGCCACCAAGGCTGTGACGA
sgCORO1B_1	Experimental	CTACGACCCCGACACCAGTG
sgCORO1B_2	Experimental	CGCATCATCGACCCCCGTCG
sgCORO1B_3	Experimental	CATTGACAAGGCCTACCCGA
sgCORO1B_4	Experimental	CCTGCCAGGCTGCGACAACG
sgCORO1B_5	Experimental	CGAAGTCATAGCCAGCGGCT
sgCPD_1	Experimental	GAATCACAAACGGCGCACAT
sgCPD_2	Experimental	TTTGAAGTGACTATTGAACT
sgCPD_3	Experimental	AGTAATCCCTGACACGACAG
sgCPD_4	Experimental	CGCGGCCGCGACTATTGTCG
sgCPD_5	Experimental	CTGGGGTCGCTAATCCCTGA
sgCREG1_1	Experimental	TGAACACAAAGGGGACTTTG
sgCREG1_2	Experimental	AGCGAGAGGACGTCGGCGAA
sgCREG1_3	Experimental	GGTGGCCAGAGCGCCCCAGT
sgCREG1_4	Experimental	GTTGGTCTGTGCCAAAGTCA
sgCREG1_5	Experimental	GCCGCCGCTACCACCCCGCG
sgDLG1_1	Experimental	TATGCTAACAGACTTACAGT
sgDLG1_2	Experimental	TCTGTGTTGACCAGTACTGG
sgDLG1_3	Experimental	TGAATAGTAGTATTAGTTCA
sgDLG1_4	Experimental	GGGGAAATATGCTCTTGAGG
sgDLG1_5	Experimental	TTGAGTCATCTCCAATGTGT
sgDPP7_1	Experimental	GACTTCCCGTAGTAGCGCTG
sgDPP7_2	Experimental	TTCTTCTACACTGGGAACGA
sgDPP7_3	Experimental	CCTTCCACCGAAGGCGATGG
sgDPP7_4	Experimental	AGGTCCTTCTCGTCTGACAG
sgDPP7_5	Experimental	CCAGAGTCCCAAATGCACCC
sgEPHB4_1	Experimental	GTGCCCGGAAGTACCCGACG
sgEPHB4_2	Experimental	CTTCCGGGTGAGATGCTCCG
sgEPHB4_3	Experimental	AGTATCTCATCGGACATGGT
sgEPHB4_4	Experimental	CTGCACGTCACACACTTCGT
sgEPHB4_5	Experimental	TGTCTGACATCCGGGTGACG
sgERBB2IP_1	Experimental	TATCTGCCAGACTCTATAGG
sgERBB2IP_2	Experimental	ACAGAACAATCACTGTCATG
sgERBB2IP_3	Experimental	GAAGTACTTGAGCAACTAAG
sgERBB2IP_4	Experimental	CTTGGAAATAGGGTTTACAC
sgERBB2IP_5	Experimental	CTGAAGCTGAGATTAGTCCT
sgERBB3_1	Experimental	ATCATGTGAGACAACACCGG
sgERBB3_2	Experimental	TTGGGACATAGTCCCCCACA
sgERBB3_3	Experimental	AAGCAGTGACCATTACACTG
sgERBB3_4	Experimental	GAGGGACCCAGGTCTACGAT
sgERBB3_5	Experimental	AGCTCTGGTCCTTTACACCT
sgFLNA_1	Experimental	AGTGGAGTACACGCCTTACG
sgFLNA_2	Experimental	GGAGGTGGGCCAATTCCAAG
sgFLNA_3	Experimental	TGGTGACGATATAGGTTCCA
sgFLNA_4	Experimental	TTATCCACGTACACCTCGAA
sgFLNA_5	Experimental	CTTGCCAAGCTCGACACCTG
sgGAPDH_1	Experimental	CACACCCATGACGAACATGG
sgGAPDH_2	Experimental	TGCTGGCGCTGAGTACGTCG
sgGAPDH_3	Experimental	AGCCTCAAGATCATCAGGTG
sgGAPDH_4	Experimental	ACTGTGGCGTGATGGCCGCG
sgGAPDH_5	Experimental	ATATTGGAACATGTAAACCT
sgGNAQ_1	Experimental	GGGGTATTCGATGATCCCTG
sgGNAQ_2	Experimental	TTGCAGAATGGTCGATGTAG
sgGNAQ_3	Experimental	GGTAGGCAGGGTCAGCTACG
sgGNAQ_4	Experimental	AAGTATGAGCACAATAAGGT
sgGNAQ_5	Experimental	GGTGTATCAGAACATCTTCA
sgGNG5_1	Experimental	CGTCGCCGCTATGAAGAAAG
sgGNG5_2	Experimental	GGTTCAACAGCTCCGGCTGG
sgGNG5_3	Experimental	AGAAAGTGGTTCAACAGCTC
sgGNG5_4	Experimental	CTTCATAGCGGCGACGCTGG
sgGNG5_5	Experimental	TTGTTATGTATAGGTTTCCC
sgIGF2R_1	Experimental	GCTCAAAGATCCATTCGCCG
sgIGF2R_2	Experimental	TTCTGTCTTAGACAGCACAC
sgIGF2R_3	Experimental	ACTCAGGGGAACATGTCACG
sgIGF2R_4	Experimental	TAATCCACTCAATTTCATAG
sgIGF2R_5	Experimental	GGACAGACCAGGATTAGCGT
sgIL13RA1_1	Experimental	ATAGTGCCTTTAACTTCCCG
sgIL13RA1_2	Experimental	AGAGGATTTGTCTGCAAGTG
sgIL13RA1_3	Experimental	AAATGCATCTCACCCCCAGA
sgIL13RA1_4	Experimental	TCTGCACAGTAATATGGACA
sgIL13RA1_5	Experimental	AGTATAGTTAGTGTCGGGAC
sgITFG3_1	Experimental	GGGCACAGCACACTCCACGA
sgITFG3_2	Experimental	GGCAGAAACAACGTACCGCA
sgITFG3_3	Experimental	CCGGCTCTCCCGGTGCCGAG
sgITFG3_4	Experimental	CAATTTCAGCCGATCCTGTG
sgITFG3_5	Experimental	CACAAGAAGCACATCTGCAC
sgLDLR_1	Experimental	GACAACGGCTCAGACGAGCA
sgLDLR_2	Experimental	CTGCAAGGACAAATCTGACG
sgLDLR_3	Experimental	CTTAAGGTCATTGCAGACGT
sgLDLR_4	Experimental	CCAGCTGGACCCCCACACGA
sgLDLR_5	Experimental	CTCACAGTGACACTCTGCGA
sgLMAN2_1	Experimental	GCAACAGTGAACATCTCAAG
sgLMAN2_2	Experimental	GATGTACGGGAACACGCGCT
sgLMAN2_3	Experimental	ACTTCAAAGTCCACGGCACA
sgLMAN2_4	Experimental	CCAGGAAGGTGTCGTGATCG
sgLMAN2_5	Experimental	CAGGGGTCAGACGTACGTAC
sgLRP10_1	Experimental	GCAAGCAATAGCCCCGCACA
sgLRP10_2	Experimental	GGACAGCAGATACACAGCGG
sgLRP10_3	Experimental	GCAGTGCTCTTAGAAGTGCA
sgLRP10_4	Experimental	CAGTAGTCGGGAGCTCTCAG
sgLRP10_5	Experimental	GCAGCTGTAATGACCTTGCG
sgLTBP3_1	Experimental	CGGCGTTCGAGCTCTCAATG
sgLTBP3_2	Experimental	GGCGCTCACCCAAGCAACTG
sgLTBP3_3	Experimental	ACTGTCCCCAGGGCTACAAG
sgLTBP3_4	Experimental	CCTCTCCCCTGCATGAATGG
sgLTBP3_5	Experimental	CGACTGAACCAGAACATCTG
sgMLLT4_1	Experimental	AGGTGGTTATGAAACGACGG
sgMLLT4_2	Experimental	GACAGCATTACCGACAAGCA
sgMLLT4_3	Experimental	TGGTGACCGACCCAGATTCG
sgMLLT4_4	Experimental	TACAACTATCACACTTACGA
sgMLLT4_5	Experimental	AAACCCCGACCAAAGAGTGA
sgMPZL1_1	Experimental	TCTTACCGACACAGTAGTGT
sgMPZL1_2	Experimental	GGCTGGACAACGATGTCAGG
sgMPZL1_3	Experimental	TACGCCAAAAGAAATCTTCG
sgMPZL1_4	Experimental	AGTCTACTAGTACGACTGGC
sgMPZL1_5	Experimental	TAAATGGTGGATAATTCCCA
sgMSN_1	Experimental	GCACGGAACTTAAAGAGCAG
sgMSN_2	Experimental	GGAACAGCACAAACTCAACA
sgMSN_3	Experimental	CAATGGTATCAGGCTTGCGA
sgMSN_4	Experimental	CTCATAGATGTTGAGACCCA
sgMSN_5	Experimental	CTTAGACTGGACAGCATACG
sgMYO1C_1	Experimental	CAGCATATGGAGCGTTACCG
sgMYO1C_2	Experimental	AGTGTTTCAGCATAACAGGT
sgMYO1C_3	Experimental	GACAGTCATTGATTTCACCG
sgMYO1C_4	Experimental	CCTCCTGGAAAAGTCACGAG
sgMYO1C_5	Experimental	ATCCTCACCGGTCACGCTGT
sgNCSTN_1	Experimental	AAAGGAACGACTATCCAGCT
sgNCSTN_2	Experimental	CCAGCAGAACCATGTAAGGG
sgNCSTN_3	Experimental	AAGACAAACATGACATTGCG
sgNCSTN_4	Experimental	CCTTCAGCATCAACCCAGGT
sgNCSTN_5	Experimental	GAAGTTCTTAAGGCCACCTG
sgNEU1_1	Experimental	CCCACTTCCGTAGCGCCAGG
sgNEU1_2	Experimental	AAGGCGAGAAGAGTGCCCCG
sgNEU1_3	Experimental	CTGCGGAGGTCCATGGACCA
sgNEU1_4	Experimental	ATCCTTGCTCCATACCAACA
sgNEU1_5	Experimental	GAGACCTGAATACCAGAGCC
sgNUP210_1	Experimental	GTGTTGCTGATAATTCCGGG
sgNUP210_2	Experimental	TGGGTCATACCATCGCATCA
sgNUP210_3	Experimental	CACCAATGTAATGATCGGGG
sgNUP210_4	Experimental	AGCTGAAGTTGTCGAACCGG
sgNUP210_5	Experimental	CTTCGAGTGGACGATTGTGA
sgPLP2_1	Experimental	TTTCTTCCGAACCCTCATAG
sgPLP2_2	Experimental	CTCAACAAGGACAACAATGG
sgPLP2_3	Experimental	CATCTCAATCACCGACAGGG
sgPLP2_4	Experimental	CAACTTCTCGCGCACTCGAA
sgPLP2_5	Experimental	CAACAAAGAAAATAGCAGCA
sgPLXNB1_1	Experimental	CAGCCTTTCAACAAACCGAG
sgPLXNB1_2	Experimental	CACATGGACCGGCATCAACG
sgPLXNB1_3	Experimental	GGACGTGAGATATGCGTCCG
sgPLXNB1_4	Experimental	AAGCCACACCAATTCTGGAG
sgPLXNB1_5	Experimental	CATGGGCCCAGCATCACACG
sgPTPRK_1	Experimental	CCTCTACATCCCCTAGACGG
sgPTPRK_2	Experimental	TGTGTAACTCAGTCAGAACG
sgPTPRK_3	Experimental	ATGGTTCACAACATGCTGAG
sgPTPRK_4	Experimental	CGTACCTCGCTACCTCTGTG
sgPTPRK_5	Experimental	CAGGTCTTGTAAGTAGAACT
sgRHOA_1	Experimental	AAAACACATCAGTATAACAT
sgRHOA_2	Experimental	CTATGTGGCAGATATCGAGG
sgRHOA_3	Experimental	AGGAAGATTATGATCGCCTG
sgRHOA_4	Experimental	ACAGAAATGCTTGACTTCTG
sgRHOA_5	Experimental	TTCGGAATGATGAGCACACA
sgSLC12A7_1	Experimental	GTGGAGTACGTACGCGCACG
sgSLC12A7_2	Experimental	ATGAGTGCGATCGCTACCAA
sgSLC12A7_3	Experimental	GAAGCGTGGACGCCAGTTGG
sgSLC12A7_4	Experimental	CACAGAAGTCCATCCCCACG
sgSLC12A7_5	Experimental	AGACTCACGGGATGTCCGGG
sgSLC38A1_1	Experimental	TAACTATCACCACCAGAACG
sgSLC38A1_2	Experimental	AATGGTGGGTAAAGCATACA
sgSLC38A1_3	Experimental	AAAGATTACGAACTTCCCTG
sgSLC38A1_4	Experimental	GTTAAAAACAGACATGCCTA
sgSLC38A1_5	Experimental	GGGTATCTTGGCTATACTAG
sgSSR1_1	Experimental	GGTGGCACTACAGTGTTCAG
sgSSR1_2	Experimental	AGTGGCACAAGATCTTACAG
sgSSR1_3	Experimental	CCAAATGGTCGTCCGCCCAT
sgSSR1_4	Experimental	AGTATAGTTGTATCTGCACT
sgSSR1_5	Experimental	GTAACACTAACCAAATCTGT
sgSTXBP2_1	Experimental	CGGCCTAGCTCACTGAACAG
sgSTXBP2_2	Experimental	ACACATCTGCGATATGCATG
sgSTXBP2_3	Experimental	TTGAAGACATCAACAAACGG
sgSTXBP2_4	Experimental	GCCATCCGCTACCGCAAGTG
sgSTXBP2_5	Experimental	GTCCAGCAGATCATACGCCA
sgTFRC_1	Experimental	GAATACCTCTAGCCATTCAG
sgTFRC_2	Experimental	TAGGAGAGCTGTGCCTACAC
sgTFRC_3	Experimental	AAATTCATATGTCCCTCGTG
sgTFRC_4	Experimental	AATTGGTGTGTTGATATACA
sgTFRC_5	Experimental	CAGGAACCGAGTCTCCAGTG
sgTJP1_1	Experimental	ATTCTGGTCGATCACACGAT
sgTJP1_2	Experimental	GGAGTGGTGTGGTTAACAGA
sgTJP1_3	Experimental	CGTGTAATGGCAGACTCCGG
sgTJP1_4	Experimental	GGTCTGCTGTCGTAAGACAG
sgTJP1_5	Experimental	GAAAGAGTGGTTCTTCGAGA
sgTJP2_1	Experimental	AAAGATGGCAACCTTCACGA
sgTJP2_2	Experimental	AGGACGAAGAAAAGTTCTCG
sgTJP2_3	Experimental	ATTTAACCGGACCACTCCAG
sgTJP2_4	Experimental	TTTCAGAGGATTAGTGCGGG
sgTJP2_5	Experimental	AATGCCCAGAGAGACAACGC
sgTMED4_1	Experimental	CGAGAAGCGCTGTTTCATCG
sgTMED4_2	Experimental	ACGTTCACCTCCCACACGCC
sgTMED4_3	Experimental	GCAACTATCGTACCCAGATG
sgTMED4_4	Experimental	GTCTGCACTCCAATTCTACC
sgTMED4_5	Experimental	CCAGCCTTACCTTGCCGTCG
sgYES1_1	Experimental	TCCAAAAGGCGTTACCCCTG
sgYES1_2	Experimental	CTAGTCGCAAAGATTCTCGA
sgYES1_3	Experimental	AAATTGGTGAAACACTACAC
sgYES1_4	Experimental	AGAGAGAGTGAAACAACTAA
sgYES1_5	Experimental	GGACATGGTGACACTGTAGT
sgADD1_1	Experimental	CCTCTTGCCAATCTCCCCGG
sgADD1_2	Experimental	ATTATCGAGCATCCGCATGA
sgADD1_3	Experimental	CCAAGTCGAAGACTAAGGTG
sgADD1_4	Experimental	GACTAGCAGATCTCTTTGGG
sgADD1_5	Experimental	GTAATGCCAATAGGCCTGTG
sgAGFG1_1	Experimental	GCCGACCGTCATGTTAACGT
sgAGFG1_2	Experimental	CAGTTGTAGGTCGTTCTCAA
sgAGFG1_3	Experimental	GTCTGTAAACAGATTTGGCT
sgAGFG1_4	Experimental	GAAGATGCACTTGACTGACT
sgAGFG1_5	Experimental	GGTTCCAAAATCAGCACTGG
sgALDOA_1	Experimental	TGACCCCAACAGGTAGACAA
sgALDOA_2	Experimental	TGAGACACTCTACCAGAAGG
sgALDOA_3	Experimental	GAATGGCATTGTGCCCATCG
sgALDOA_4	Experimental	ACGGAGCTGACTTCGCCAAG
sgALDOA_5	Experimental	CGCATCGTGGCACCTGGCAA
sgATP6AP1_1	Experimental	GCTGACTGCATACCAGTCGA
sgATP6AP1_2	Experimental	GATGTGGCCTTCATGAGTGT
sgATP6AP1_3	Experimental	GTTACAATGACACCGCTCCC
sgATP6AP1_4	Experimental	CGAAGATGTCCCATACACAG
sgATP6AP1_5	Experimental	GCCGCCAACGACAAAAACAC
sgATRN_1	Experimental	TGTTTACGACCATAGGACCA
sgATRN_2	Experimental	AAACCGTTCTGTGAACAATG
sgATRN_3	Experimental	CTGATGTGGCAACAACCTCA
sgATRN_4	Experimental	ATGCGCATCACACTGTTCCG
sgATRN_5	Experimental	TGCAATTCAAGTGATGTCAG
sgBAIAP2L1_1	Experimental	ACCCAGTTCAGTTGACACGG
sgBAIAP2L1_2	Experimental	TGCGAAATTTAATAAACCTG
sgBAIAP2L1_3	Experimental	CGGCTGCCCCGAATTCACAA
sgBAIAP2L1_4	Experimental	CCTGAGGAGTTCCAGACACG
sgBAIAP2L1_5	Experimental	TTTCTGGTTGATAAGCACTG
sgCANX_1	Experimental	TTTAGAAAGCAGTTTCACAT
sgCANX_2	Experimental	AAATCCTTCACGTGAAATTG
sgCANX_3	Experimental	AGGCCACAAAACCCGAAGGC
sgCANX_4	Experimental	AGCTGACTCACATCTAGGGT
sgCANX_5	Experimental	TTGTCTTGTAGGAAAGTGGG
sgCASK_1	Experimental	GCTGCTATGACCATTAGCTG
sgCASK_2	Experimental	ACTTCAGACTCACGACGTAG
sgCASK_3	Experimental	TGAGGAAATTCAATGCAAGG
sgCASK_4	Experimental	TGATAATAACATAATTCACA
sgCASK_5	Experimental	GCATCAGCATGCGACGTACT
sgCD151_1	Experimental	GCGCCACCTTCAAGGAGCGT
sgCD151_2	Experimental	CTGTGGCAGCAACAACTCAC
sgCD151_3	Experimental	GGCTGATGTAGTCACTCTTG
sgCD151_4	Experimental	AGCAATTGTAGGTAAACAGC
sgCD151_5	Experimental	TTTCTGCTGGAGATCATCGC
sgCDC42_1	Experimental	GAAGCCTTTATACTTACAGT
sgCDC42_2	Experimental	GCAGTCACAGTTATGATTGG
sgCDC42_3	Experimental	TGAGTCCCAACAAGCAAGAA
sgCDC42_4	Experimental	GGACAGTGGTGAGTTATCTC
sgCDC42_5	Experimental	AAGTGTGTTGTTGTGGGCGA
sgCDCP1_1	Experimental	CGGCCGAATCGATGCCACCG
sgCDCP1_2	Experimental	GGTTTCAGATAAAATCTACG
sgCDCP1_3	Experimental	CTGAGGATGAGCTCATGACG
sgCDCP1_4	Experimental	GACGTGTCAGATCATCACAA
sgCDCP1_5	Experimental	TTAGAAATGACGATGTAACA
sgCRELD2_1	Experimental	ACCGAGACAGTCGGGACCGT
sgCRELD2_2	Experimental	CGAATGCAATCAGATGCTAG
sgCRELD2_3	Experimental	AATATCCTGACTTATTCGAG
sgCRELD2_4	Experimental	GTCCAAGTACGAGTCCAGGT
sgCRELD2_5	Experimental	TCCATGCAGTCAGTGCACAG
sgCRIM1_1	Experimental	TCGCCACGAGAGACTATGCG
sgCRIM1_2	Experimental	AATACGTACAGCAATCCAAG
sgCRIM1_3	Experimental	GCAGGTTCCGTAAATCCCGA
sgCRIM1_4	Experimental	GGTTTCAAACGCGATCACAA
sgCRIM1_5	Experimental	GTGGTGAGATAAACTGCGAG
sgDDR1_1	Experimental	TGAAGCGGAGTCGAGATCGA
sgDDR1_2	Experimental	GAGTGGGGCGGATTCCCACG
sgDDR1_3	Experimental	GGGGGTAGAAGCGAACCAGT
sgDDR1_4	Experimental	ACCTATGACGGACATACCGT
sgDDR1_5	Experimental	CCCATGCGCCACAACCTAGG
sgEFNB2_1	Experimental	GCAACAGCGCCGGACATTCG
sgEFNB2_2	Experimental	CTGGTACTATACCCACAGAT
sgEFNB2_3	Experimental	CAAGTTCTGCTGGATCAACC
sgEFNB2_4	Experimental	GAATTCAGCCCTAACCTCTG
sgEFNB2_5	Experimental	AGACAGATGCACTATTAAGA
sgENAH_1	Experimental	GTTTAGAGGAGTCTCAACAG
sgENAH_2	Experimental	GCCGAGACTCCATCCCAACA
sgENAH_3	Experimental	AGGCAACAACACATTCAGAG
sgENAH_4	Experimental	CAGGTGTATGGTCTCAACTT
sgENAH_5	Experimental	AGGAACGCCTGGATCGGGAG
sgEPB41L2_1	Experimental	CAGGAAGACAAATTAGAAGG
sgEPB41L2_2	Experimental	GGGCAAACTGGAATTCACTG
sgEPB41L2_3	Experimental	AAAGTCATATACCTTAGTAG
sgEPB41L2_4	Experimental	TGTTGACCTACATCATGCCA
sgEPB41L2_5	Experimental	GTCTCCAGGAGTCTAGATGG
sgEPHA2_1	Experimental	CAAGTTGCCAGATCCCTCCG
sgEPHA2_2	Experimental	CGAGGTCACTTACCGCAAGA
sgEPHA2_3	Experimental	GTGAAGGTGTAGTTCATGTG
sgEPHA2_4	Experimental	GCCAGACATCACGTTGCACA
sgEPHA2_5	Experimental	GGGTCCACGTATGTCTTCAG
sgFARP1_1	Experimental	TGAACCGAAATGATGACCCC
sgFARP1_2	Experimental	CTTCAGATATGTTCGCTCGG
sgFARP1_3	Experimental	ACCTCAGCAAGACGCACTAG
sgFARP1_4	Experimental	GGAACCGAAGGTTTCCGCCG
sgFARP1_5	Experimental	GTAGAAATGTACTCACCACA
sgFZD6_1	Experimental	TTCTCACAAAGTTTACGACA
sgFZD6_2	Experimental	AGAGCCCAACAAACACACAA
sgFZD6_3	Experimental	TTATGACCAGAGTATTGCCG
sgFZD6_4	Experimental	AAATACATGTTGGGGCATGG
sgFZD6_5	Experimental	CCATCGAGCAAAAAGCAGTG
sgGIPC1_1	Experimental	GCTGTATGGCAAGATCGCCG
sgGIPC1_2	Experimental	AGCGTGAAGGTACGGCCTCG
sgGIPC1_3	Experimental	CACATCCACCTCATCAGCGT
sgGIPC1_4	Experimental	CTTGCGCTGCCCCTTCACGT
sgGIPC1_5	Experimental	CACCCTGAACACCCACAAAG
sgGNAI3_1	Experimental	GATCGACCGCAACTTACGGG
sgGNAI3_2	Experimental	TCATGAGGATGGCTATTCAG
sgGNAI3_3	Experimental	ATTAAACGGTTATGGCGAGA
sgGNAI3_4	Experimental	GTCAATCTTTAGCCGTCCCA
sgGNAI3_5	Experimental	AACAAGGTCATAATCACTGA
sgGNB4_1	Experimental	CGAACAAGACGTACACTGAG
sgGNB4_2	Experimental	ATATAACTTAAAGACCAGAG
sgGNB4_3	Experimental	ACAGGCAACATAATTACCAG
sgGNB4_4	Experimental	CAAGTTCAGGAGATACAACT
sgGNB4_5	Experimental	AATGTGTAGACAGTCTTTCA
sgGNPTG_1	Experimental	TGGCAGGGTTGGGTACACTG
sgGNPTG_2	Experimental	GGTGCTCGGCTCGGACACAT
sgGNPTG_3	Experimental	AGAACTCATACTTGTACCTG
sgGNPTG_4	Experimental	CGAGAGTCGGAAGAGATGCA
sgGNPTG_5	Experimental	ACAACACCTTCACGGGCATG
sgGPR107_1	Experimental	ACATACTGCATGGAACACCA
sgGPR107_2	Experimental	CTTCAAGGATGGGTACATGG
sgGPR107_3	Experimental	AAAGTCTAAAAGAAGTACAG
sgGPR107_4	Experimental	GAGGAATTTCTCCTGCTGAG
sgGPR107_5	Experimental	CTAGACCGTACAAAGAATGA
sgITGB5_1	Experimental	CTTTCTCCTACACGGCACCG
sgITGB5_2	Experimental	AAACCATTATATGCTGTACA
sgITGB5_3	Experimental	GGGAGCGGGACCTATGTCTG
sgITGB5_4	Experimental	CGTCATTCAGATGACACCAC
sgITGB5_5	Experimental	TGCCCTCAGATCACACCGAG
sgKIAA0319L_1	Experimental	GAGGTGACACAATAGCAATG
sgKIAA0319L_2	Experimental	ATAGGTGTAACTACGTCACT
sgKIAA0319L_3	Experimental	AGCACCTCAGCACCATACCC
sgKIAA0319L_4	Experimental	AACTAAGTAAACTCGTCCCT
sgKIAA0319L_5	Experimental	AGGAGTGTGTCCTAAAAGCC
sgLAMP1_1	Experimental	GTGAACTACGACACCAAGAG
sgLAMP1_2	Experimental	GTGGACAAGTACAACGTGAG
sgLAMP1_3	Experimental	CAAAAGCAATCACGAGACTG
sgLAMP1_4	Experimental	AGACACGCTGTGAACAAGAC
sgLAMP1_5	Experimental	CTGCTGACGCACAATGCATG
sgLIN7C_1	Experimental	TGAACATGTCTATGAGACTG
sgLIN7C_2	Experimental	ATATCCCGAATAATTCCAGG
sgLIN7C_3	Experimental	GAGAGCGAACGCTACTGCAA
sgLIN7C_4	Experimental	TTTGGTAGCTCAACAACTCG
sgLIN7C_5	Experimental	CTTGGATTCAATATTATGGG
sgLRP11_1	Experimental	ACGCCATCGTCCAGTATGAG
sgLRP11_2	Experimental	AAGCTGTCCCACCTACAGGA
sgLRP11_3	Experimental	GGATGCGCCTCCACTTAGCA
sgLRP11_4	Experimental	CGCGCAGCCTACTCCACAGG
sgLRP11_5	Experimental	TGCAAGTTCGCGCTGCACAG
[truncated: 6,240 more rows]
