# Supplementary material for: Exploitable mechanisms of antibody and CAR mediated macrophage cytotoxicity
Source: Nat Commun. 2025 Jul 1;16:5616. doi: 10.1038/s41467-025-60745-x (PMC12216399; doi:10.1038/s41467-025-60745-x)
Supplement: Supplementary file 4 — Supplementary Data 2 [file 41467_2025_60745_MOESM4_ESM.xlsx]

## Sheet: Sheet1
Following data acquisition, FASTQ files from the CRISPR screen were adapter-trimmed using Cutadapt, then aligned to the sgRNA library using MAGeCK count with default parameters. Gene-level enrichment and depletion were analyzed using the MAGeCK MLE (FluteMLE) pipeline, which models sgRNA abundance across conditions to identify statistically significant hits. We prioritized genes based on the rank…
Gene	sgRNA	gamma|beta	gamma|z	gamma|p-value	gamma|fdr	gamma|wald-p-value	gamma|wald-fdr	tau|beta	tau|z	tau|p-value	tau|fdr	tau|wald-p-value	tau|wald-fdr	diff
WEE1	5	-0.42409	-1.706	0.080706	0.67653	0.088011	0.42917	-1.0311	-4.0592	0.0008521	0.021538	4.9249e-05	0.0012449	0.5153
UBAP1	5	-0.15393	-1.0705	0.40803	0.97932	0.2844	0.62466	-0.70433	-4.8848	0.0094948	0.1625	1.0353e-06	3.78e-05	-0.00567
NIP7	5	-1.6467	-5.1801	0	0	2.2182e-07	1.0413e-05	-2.1591	-6.7192	0	0	1.8268e-11	3.3349e-09	-0.01578
VPS25	5	-1.5887	-5.6544	0	0	1.5639e-08	9.8828e-07	-2.0759	-7.3495	0	0	1.9902e-13	5.4498e-11	0.00691
RRM2	5	-0.36818	-0.82757	0.11613	0.78041	0.40792	0.71999	-0.83988	-1.8051	0.0027998	0.058974	0.071062	0.47391	0.103127
ATG9A	5	0.10891	0.99505	0.3182	0.97932	0.31971	0.65172	-0.32915	-3.0065	0.14388	0.82083	0.002643	0.049913	0.066205
PHB	5	-2.0178	-6.4459	0	0	1.1494e-10	1.4527e-08	-2.448	-7.7612	0	0	8.4159e-15	5.0994e-12	-0.176969
PRPF3	5	-0.64356	-2.7743	0.015946	0.25686	0.0055322	0.090895	-1.0615	-4.57	0.00073037	0.019048	4.8765e-06	0.00015438	-0.081055
CHMP6	5	-1.4251	-4.8125	0	0	1.4909e-06	5.3251e-05	-1.8031	-5.9888	0	0	2.1141e-09	1.9297e-07	-0.142334
RNPC3	5	-1.2763	-4.2109	0.00012173	0.0037037	2.5441e-05	0.00070846	-1.6169	-5.2974	0	0	1.1747e-07	6.655e-06	-0.01537
SERPINA3	5	0.19343	1.5808	0.08448	0.69055	0.11393	0.47516	-0.13918	-1.1367	0.42276	0.98633	0.25565	0.72543	-0.10131
LPAR1	5	0.16778	1.5321	0.13086	0.81736	0.1255	0.49807	-0.15927	-1.4515	0.37346	0.98633	0.14665	0.62262	-0.102987
PKP3	5	0.20126	1.3186	0.072672	0.65604	0.1873	0.54954	-0.12444	-0.81235	0.46598	0.98633	0.41659	0.81719	0.00764
CDK1	5	-1.1162	-3.5286	0.00048691	0.012308	0.00041771	0.0091507	-1.4326	-4.4869	0	0	7.2262e-06	0.00021587	-0.18055
RPS9	5	-1.7589	-5.1261	0	0	2.9574e-07	1.3132e-05	-2.0706	-5.9411	0	0	2.8314e-09	2.4484e-07	0.04039
SEL1L	5	-0.067437	-0.66962	0.7126	0.99496	0.5031	0.78731	-0.35388	-3.512	0.1227	0.77269	0.00044474	0.009368	-0.178034
MSR1	5	0.18403	1.8454	0.098965	0.72589	0.064984	0.39683	-0.098779	-0.98946	0.55898	0.98633	0.32244	0.77356	-0.0227
PGAP1	5	0.14618	1.3979	0.1871	0.94146	0.16215	0.53283	-0.12045	-1.147	0.4801	0.98633	0.25139	0.71957	-0.022425
LMBRD1	5	0.16619	1.7881	0.13451	0.82751	0.073758	0.41239	-0.091685	-0.98605	0.58977	0.98633	0.32411	0.77491	0.0280327
ABCC1	5	0.16729	1.3264	0.13183	0.81736	0.18469	0.54775	-0.086815	-0.68571	0.61035	0.98633	0.4929	0.84621	-0.003837
ATP6V0C	5	-1.8425	-6.1064	0	0	1.0188e-09	8.8099e-08	-2.0956	-6.8926	0	0	5.4771e-12	1.1249e-09	0.085877
IL6ST	5	0.10008	1.2078	0.3552	0.97932	0.22714	0.58191	-0.14309	-1.7264	0.41327	0.98633	0.084284	0.5062	-0.032461
SLC30A1	5	0.19996	2.2143	0.074741	0.66237	0.026807	0.26217	-0.043155	-0.47663	0.83907	0.98633	0.63362	0.89054	0.02612
UGT8	5	0.079385	0.90007	0.45928	0.97932	0.36808	0.69161	-0.15265	-1.7269	0.38844	0.98633	0.084186	0.5062	0.0324
non-targeting_16	5	0.39925	0.89215	0.00048691	0.012308	0.37231	0.69433	0.16833	0.37289	0.093001	0.69545	0.70923	0.92522	-0.112597
OSMR	5	0.17445	2.2392	0.11637	0.78041	0.025141	0.25013	-0.050958	-0.65405	0.79343	0.98633	0.51308	0.8507	-0.061848
COTL1	5	0.24065	2.4643	0.034693	0.44242	0.013726	0.18042	0.016983	0.17382	0.78284	0.98633	0.86201	0.97973	-0.065999
APLNR	5	0.19619	1.6766	0.079489	0.67653	0.09362	0.43612	-0.027311	-0.23297	0.93512	0.9913	0.81579	0.96638	0.21051
CLEC2B	5	0.33348	1.7536	0.0035301	0.071605	0.079491	0.41239	0.11026	0.57858	0.25417	0.98633	0.56288	0.87384	0.031904
SEMA5A	5	0.28409	2.6269	0.012781	0.21212	0.0086174	0.12755	0.061561	0.5692	0.49811	0.98633	0.56922	0.87568	0.01389
RALA	5	0.088361	0.89962	0.41156	0.97932	0.36832	0.69161	-0.1336	-1.3584	0.43859	0.98633	0.17434	0.65311	-0.144716
CDC42	5	-0.77781	-3.9015	0.0065733	0.12706	9.5604e-05	0.00238	-0.99711	-5.0014	0.00097383	0.023529	5.6924e-07	2.3981e-05	-0.08495
MBP	5	0.12002	1.1087	0.27304	0.97932	0.26758	0.61731	-0.097711	-0.90244	0.56251	0.98633	0.36682	0.7951	0.096514
ABCC4	5	-0.085154	-0.70655	0.63384	0.9845	0.47985	0.77466	-0.29938	-2.4777	0.17261	0.88359	0.013224	0.18569	0.2891
EGFR	5	0.13992	1.2106	0.20414	0.96168	0.22606	0.58126	-0.074015	-0.63626	0.67352	0.98633	0.5246	0.85145	-0.070266
BST1	5	0.34422	2.1051	0.0023128	0.049351	0.035281	0.3067	0.13105	0.79786	0.18491	0.9234	0.42495	0.81895	-0.095532
EPHA1	5	0.15399	1.3284	0.16324	0.89766	0.18405	0.54775	-0.05784	-0.49748	0.75776	0.98633	0.61885	0.88554	0.221163
ZDHHC5	5	0.20538	1.7849	0.066951	0.62486	0.074278	0.41239	-0.0056655	-0.049161	0.92368	0.99048	0.96079	0.99368	0.031526
UTP15	5	-2.1079	-6.482	0	0	9.0499e-11	1.3517e-08	-2.3155	-7.049	0	0	1.8024e-12	4.2304e-10	-0.03228
MXRA5	5	0.26572	2.2858	0.020572	0.30727	0.022269	0.23507	0.059721	0.51265	0.50797	0.98633	0.6082	0.88488	0.057386
LYN	5	0.21392	2.1959	0.057091	0.58261	0.028102	0.26876	0.0099168	0.10168	0.8241	0.98633	0.91901	0.99273	-0.033331
MMRN1	5	0.054186	0.60493	0.59805	0.97932	0.54523	0.81837	-0.14775	-1.6478	0.40012	0.98633	0.099404	0.53862	0.049962
HARBI1	5	0.091051	1.032	0.39684	0.97932	0.30205	0.64035	-0.10996	-1.2454	0.51576	0.98633	0.21298	0.6848	-0.051889
RPS11	5	-1.8586	-5.0389	0	0	4.6823e-07	1.9726e-05	-2.0568	-5.5575	0	0	2.736e-08	2.0433e-06	0.04336
SCN4B	5	0.012098	0.15078	0.84029	0.99579	0.88015	0.96435	-0.18395	-2.2915	0.32392	0.98633	0.021937	0.26309	-0.057702
GREM1	5	0.30248	2.7006	0.0090079	0.16444	0.0069207	0.10627	0.10694	0.95461	0.26878	0.98633	0.33978	0.78094	0.058912
RPS8	5	-2.4001	-4.8434	0	0	1.2764e-06	4.6601e-05	-2.5954	-5.1931	0	0	2.0685e-07	9.9956e-06	0.38777
MSN	5	0.10428	0.73333	0.33938	0.97932	0.46336	0.76543	-0.089752	-0.62697	0.59671	0.98633	0.53068	0.85543	-0.084673
KIF11	5	-1.1464	-3.95	0.00048691	0.012308	7.8164e-05	0.0020066	-1.3404	-4.5696	0	0	4.8861e-06	0.00015438	0.031315
PTPRF	5	0.26111	2.3547	0.023007	0.33628	0.018538	0.21152	0.067343	0.60706	0.46379	0.98633	0.54381	0.86282	0.106852
TNFSF10	5	0.099734	1.0796	0.35679	0.97932	0.28031	0.62466	-0.093164	-1.0078	0.58211	0.98633	0.31355	0.75982	-0.0143049
GNA13	5	0.13406	1.1129	0.22228	0.96168	0.26576	0.61731	-0.058766	-0.48649	0.75253	0.98633	0.62662	0.88906	-0.022373
DSC3	5	0.13767	1.078	0.21144	0.96168	0.28102	0.62466	-0.054068	-0.42316	0.77785	0.98633	0.67218	0.90588	0.096847
GABRB3	5	0.29029	2.2014	0.011321	0.19375	0.027706	0.26777	0.098776	0.74885	0.30493	0.98633	0.45395	0.83504	-0.125167
CD1D	5	-0.061047	-0.5588	0.74303	0.99496	0.5763	0.83429	-0.25167	-2.3022	0.22824	0.9822	0.021325	0.25953	-0.100391
EMILIN2	5	0.3597	2.6055	0.0014607	0.033333	0.0091737	0.13338	0.16989	1.2265	0.091175	0.69545	0.21999	0.6911	0.00401
CCDC80	5	0.14928	1.4016	0.17687	0.92254	0.16104	0.53283	-0.039609	-0.37185	0.86281	0.98633	0.71	0.92522	0.110615
SLC2A13	5	0.080093	0.91282	0.45648	0.97932	0.36134	0.68554	-0.10839	-1.2337	0.52136	0.98633	0.21731	0.68714	-0.00857
PTPRS	5	-0.017998	-0.1917	0.97894	0.99579	0.84798	0.95426	-0.20398	-2.1655	0.29057	0.98633	0.030352	0.31364	0.54562
SLC2A14	5	0.29431	2.5398	0.010469	0.18298	0.011092	0.15187	0.10849	0.93578	0.26135	0.98633	0.34938	0.78719	-0.013677
HFE	5	0.21439	1.902	0.056239	0.58113	0.057168	0.37571	0.029538	0.26189	0.69446	0.98633	0.79341	0.96063	0.096297
CLEC14A	5	0.10364	1.4161	0.34194	0.97932	0.15673	0.53283	-0.0807	-1.1014	0.63883	0.98633	0.27072	0.73651	-0.181353
TMED4	5	0.33167	2.0972	0.0035301	0.071605	0.035975	0.30865	0.14856	0.93282	0.13414	0.80145	0.35091	0.78719	0.039162
ITIH2	5	0.1898	1.6695	0.090931	0.7177	0.095027	0.43612	0.006824	0.060012	0.84407	0.98633	0.95215	0.99368	-0.01492
TJP2	5	0.024292	0.29823	0.77237	0.99579	0.76553	0.92551	-0.15778	-1.9343	0.37675	0.98633	0.053074	0.42537	0.068572
ACVR2B	5	0.27859	2.5198	0.015094	0.24554	0.011741	0.15942	0.097237	0.87934	0.31187	0.98633	0.37922	0.79905	-0.126832
OR7G1	5	-0.21931	-1.7782	0.27961	0.97932	0.075369	0.41239	-0.39986	-3.2392	0.086792	0.68558	0.0011986	0.024016	0.037809
EFNA5	5	0.01943	0.23036	0.79939	0.99579	0.81781	0.94809	-0.16062	-1.9006	0.37054	0.98633	0.057359	0.43745	-0.117786
ADAM10	5	0.12307	1.6749	0.26269	0.97932	0.093957	0.43612	-0.056163	-0.76417	0.76786	0.98633	0.44476	0.83258	-0.141305
EPB41L1	5	0.19526	2.0517	0.080341	0.67653	0.040195	0.3224	0.016322	0.1714	0.78746	0.98633	0.86391	0.97973	0.057949
PSMA1	5	-1.605	-4.5986	0	0	4.253e-06	0.00013863	-1.7835	-5.0687	0	0	4.0057e-07	1.8282e-05	0.030633
CD27	5	0.23731	1.8279	0.036762	0.45037	0.067567	0.40281	0.05926	0.45461	0.51089	0.98633	0.64939	0.90038	-0.047109
non-targeting_4	5	0.2666	2.4307	0.020207	0.30727	0.01507	0.18692	0.088566	0.80688	0.34924	0.98633	0.41974	0.81849	-0.07806
OR9Q1	5	0.16577	1.4956	0.13524	0.82751	0.13475	0.50318	-0.012033	-0.10841	0.96859	0.99628	0.91367	0.99086	-0.164293
TBC1D10B	5	0.079158	0.96439	0.45977	0.97932	0.33485	0.66848	-0.09815	-1.1957	0.56044	0.98633	0.23182	0.69996	-0.22322
CD44	5	0.17465	1.5625	0.11613	0.78041	0.11816	0.48268	-0.0024905	-0.022253	0.90164	0.98633	0.98225	0.99368	-0.223667
TNFRSF25	5	0.16157	1.5366	0.14547	0.86475	0.1244	0.49607	-0.015399	-0.14631	0.98904	0.99779	0.88368	0.9865	-0.0846122
ITM2B	5	0.14828	1.7634	0.17991	0.92813	0.077836	0.41239	-0.027574	-0.3279	0.93378	0.9913	0.74299	0.93677	-0.028621
TM2D1	5	0.072043	0.91362	0.49361	0.97932	0.36092	0.68554	-0.10309	-1.3068	0.54157	0.98633	0.19129	0.67157	0.0847421
CTNS	5	0.11507	1.3012	0.29154	0.97932	0.19319	0.56004	-0.059904	-0.67733	0.74644	0.98633	0.4982	0.84771	-0.06359
CXCR7	5	0.16906	1.5036	0.12745	0.8069	0.13269	0.5002	-0.0056129	-0.049858	0.92295	0.99048	0.96024	0.99368	-0.05563
YARS	5	-2.0253	-6.9979	0	0	2.5986e-12	5.3369e-10	-2.1993	-7.5672	0	0	3.8127e-14	1.2528e-11	-0.1597
OR8B4	5	0.41799	2.959	0.00024346	0.0071429	0.003086	0.054893	0.24622	1.7415	0.018138	0.26372	0.081591	0.50246	0.02067
OR6C3	5	0.21421	2.381	0.056604	0.58125	0.017267	0.20058	0.042592	0.47335	0.60864	0.98633	0.63596	0.89208	-0.03531
non-targeting_12	5	0.081471	1.0811	0.44979	0.97932	0.27965	0.62466	-0.089382	-1.1851	0.59903	0.98633	0.23599	0.70498	-0.175854
NPC1	5	0.18542	1.9541	0.097505	0.72589	0.050691	0.35293	0.014585	0.15351	0.79842	0.98633	0.878	0.98267	0.1514
TNFRSF11A	5	0.059436	0.59757	0.56567	0.97932	0.55013	0.81946	-0.11112	-1.113	0.51211	0.98633	0.26573	0.73374	0.088944
PCDHGC5	5	0.27432	2.3417	0.017407	0.27767	0.019197	0.21456	0.10405	0.88755	0.28217	0.98633	0.37478	0.79731	-0.0496
ADRA2A	5	0.24464	1.5253	0.032623	0.43226	0.12719	0.4982	0.074421	0.46127	0.42276	0.98633	0.6446	0.89753	-0.026304
RAET1L	5	-0.047486	-0.56913	0.81278	0.99579	0.56927	0.83393	-0.21762	-2.6064	0.27097	0.98633	0.0091501	0.14318	0.018394
RET	5	0.033565	0.37594	0.71808	0.99496	0.70696	0.89902	-0.13517	-1.5127	0.43335	0.98633	0.13034	0.5795	0.100688
MFI2	5	0.026529	0.24221	0.75934	0.99579	0.80862	0.94531	-0.14173	-1.2931	0.41656	0.98633	0.19597	0.67267	0.176875
CNP	5	0.10407	1.047	0.34084	0.97932	0.29512	0.63269	-0.063946	-0.64249	0.72489	0.98633	0.52055	0.85145	0.046363
LUC7L3	5	-1.0847	-3.4648	0.00060864	0.014925	0.00053057	0.011034	-1.2519	-3.9246	0	0	8.6876e-05	0.0020991	-0.0625058
S1PR5	5	0.17464	1.8889	0.11613	0.78041	0.058902	0.37933	0.0084728	0.091402	0.83457	0.98633	0.92717	0.99368	0.113786
SLC12A5	5	0.20581	1.8835	0.066707	0.62486	0.059632	0.37933	0.041517	0.37987	0.61607	0.98633	0.70404	0.92476	-0.044088
ICAM5	5	0.20963	1.7678	0.062203	0.61939	0.077089	0.41239	0.045345	0.382	0.59416	0.98633	0.70246	0.92476	-0.016625
CD47	5	-0.35607	-2.4326	0.12562	0.80311	0.014993	0.18692	-0.51996	-3.5516	0.031649	0.39394	0.0003829	0.0081702	-0.08663
LIPG	5	0.053032	0.67298	0.60584	0.98031	0.50096	0.78636	-0.11077	-1.4045	0.51357	0.98633	0.16017	0.63582	-0.00199
LRR1	5	-1.484	-4.8454	0	0	1.2634e-06	4.6601e-05	-1.6454	-5.3388	0	0	9.3553e-08	5.6929e-06	0.0792249
OR8I2	5	0.18188	1.8207	0.10225	0.73043	0.068646	0.40281	0.020499	0.20512	0.75715	0.98633	0.83748	0.97174	0.071894
non-targeting_29	5	0.11878	1.2549	0.27827	0.97932	0.20953	0.5701	-0.042162	-0.44485	0.84638	0.98633	0.65643	0.90328	-0.09316
ANKLE2	5	-1.0223	-3.2597	0.00097383	0.023188	0.0011152	0.022344	-1.1832	-3.7164	0.00012173	0.0035088	0.00020211	0.0046121	0.107183
LRRC25	5	0.12744	1.2071	0.24638	0.97932	0.22738	0.58191	-0.033381	-0.31614	0.89897	0.98633	0.75189	0.93872	0.11076
COL6A6	5	-0.02155	-0.23576	0.96105	0.99579	0.81362	0.94583	-0.1816	-1.9863	0.32915	0.98633	0.047004	0.39808	-0.146722
EEF2	5	-1.3956	-4.8488	0	0	1.2418e-06	4.6601e-05	-1.5553	-5.3435	0	0	9.1152e-08	5.6929e-06	-0.01268
NTM	5	0.13	1.5022	0.23603	0.97683	0.13304	0.5002	-0.029605	-0.34206	0.92088	0.99048	0.73231	0.93415	-0.06916
IL1R1	5	0.079537	0.92019	0.45867	0.97932	0.35747	0.68554	-0.079554	-0.91985	0.64577	0.98633	0.35765	0.79017	0.05858
MAN2B2	5	0.15018	1.4481	0.17432	0.91885	0.1476	0.52264	-0.0087943	-0.084758	0.94595	0.99134	0.93245	0.99368	0.049289
MMGT1	5	0.062973	0.59318	0.54486	0.97932	0.55306	0.82234	-0.095306	-0.89561	0.57334	0.98633	0.37046	0.79731	0.095826
POLR2I	5	-2.1081	-4.8956	0	0	9.8005e-07	3.8339e-05	-2.2663	-5.2414	0	0	1.5937e-07	8.1827e-06	0.16688
TSPAN8	5	0.16567	1.5069	0.13548	0.82751	0.13183	0.5002	0.0076751	0.069787	0.83895	0.98633	0.94436	0.99368	0.0193949
IGDCC4	5	0.23629	2.0919	0.037614	0.45109	0.036444	0.30865	0.079719	0.70528	0.39391	0.98633	0.48064	0.84009	0.033421
SLC12A2	5	0.055072	0.13254	0.59172	0.97932	0.89456	0.96662	-0.10138	-0.24296	0.54839	0.98633	0.80803	0.96638	-0.113633
UBQLN2	5	0.2571	2.7638	0.024833	0.34872	0.0057129	0.092934	0.10072	1.0827	0.29702	0.98633	0.27895	0.74197	-0.0536086
ADAM9	5	-0.034081	-0.35788	0.88935	0.99579	0.72043	0.90425	-0.18935	-1.988	0.31442	0.98633	0.046813	0.39808	-0.015785
PTK2B	5	0.06925	0.78238	0.50919	0.97932	0.43399	0.74353	-0.085209	-0.96168	0.61692	0.98633	0.33621	0.78094	-0.170835
FCGR1A	5	-0.059604	-0.43949	0.74936	0.99579	0.66031	0.87262	-0.21387	-1.5758	0.27632	0.98633	0.11506	0.56617	-0.050986
CD74	5	0.12302	0.97658	0.26281	0.97932	0.32878	0.6628	-0.031133	-0.24657	0.91223	0.98633	0.80524	0.96522	-0.036475
NAALADL1	5	0.027074	0.40168	0.75727	0.99579	0.68792	0.89054	-0.12699	-1.8835	0.45794	0.98633	0.059633	0.43745	-0.016381
PLXNC1	5	0.037504	0.34448	0.69592	0.99496	0.73048	0.91338	-0.11553	-1.06	0.49653	0.98633	0.28914	0.74863	-0.116788
EVI2A	5	0.20471	1.4927	0.067925	0.62697	0.13552	0.50491	0.052927	0.38531	0.54778	0.98633	0.70001	0.92476	0.232038
LIMA1	5	0.089154	1.2519	0.40803	0.97932	0.21059	0.57078	-0.062232	-0.87346	0.73451	0.98633	0.38242	0.80275	-0.156571
C4A	5	0.05044	0.50845	0.62228	0.9845	0.61114	0.8523	-0.10044	-1.012	0.55228	0.98633	0.31154	0.75917	-0.027175
CD3G	5	0.087977	1.1293	0.41351	0.97932	0.25876	0.61258	-0.062803	-0.80564	0.7311	0.98633	0.42045	0.81849	0.147389
FLRT1	5	0.10372	1.0183	0.34181	0.97932	0.30853	0.64314	-0.046473	-0.45574	0.82094	0.98633	0.64858	0.90038	0.26596
CORIN	5	0.13011	1.4725	0.23554	0.97683	0.14088	0.51123	-0.019806	-0.22408	0.98478	0.99779	0.8227	0.96734	0.118958
SUSD2	5	0.10033	1.018	0.35411	0.97932	0.30866	0.64314	-0.049225	-0.4991	0.80438	0.98633	0.61771	0.88554	0.031339
APMAP	5	0.11486	1.2981	0.29264	0.97932	0.19424	0.56004	-0.033658	-0.38038	0.89775	0.98633	0.70366	0.92476	-0.177803
IL17RA	5	0.04601	0.40131	0.64419	0.98547	0.68819	0.89054	-0.10209	-0.89021	0.54595	0.98633	0.37336	0.79731	-0.003217
OR6C4	5	0.10034	1.4162	0.35411	0.97932	0.15671	0.53283	-0.047465	-0.6698	0.81582	0.98633	0.50299	0.84809	0.03068
S1PR2	5	0.12284	0.64337	0.26342	0.97932	0.51998	0.79941	-0.024876	-0.12891	0.9507	0.99339	0.89743	0.99086	-0.03781
ELTD1	5	0.15639	1.2233	0.158	0.88904	0.22121	0.57598	0.0090008	0.070208	0.83043	0.98633	0.94403	0.99368	0.0254307
non-targeting_67	5	0.22033	1.6223	0.049787	0.53117	0.10474	0.45405	0.073608	0.54177	0.42715	0.98633	0.58798	0.88466	0.025745
GPNMB	5	0.081086	0.85929	0.45137	0.97932	0.39018	0.70527	-0.06546	-0.69167	0.71698	0.98633	0.48915	0.84368	-0.00815
non-targeting_32	5	0.2233	2.3826	0.047109	0.51258	0.01719	0.20058	0.077169	0.82274	0.4056	0.98633	0.41066	0.81388	-0.087596
LILRB1	5	0.081496	0.70487	0.44967	0.97932	0.48089	0.77466	-0.064632	-0.55898	0.72173	0.98633	0.57618	0.87766	-0.1672
CNTN3	5	0.15893	1.9361	0.15131	0.88156	0.052861	0.35888	0.01296	0.15781	0.80755	0.98633	0.87461	0.98155	-0.080893
SF3A1	5	-1.101	-3.6406	0.00060864	0.014925	0.00027202	0.0061223	-1.2464	-4.0662	0	0	4.7779e-05	0.0012266	0.137124
SLC5A3	5	0.20424	2.4492	0.068533	0.62905	0.014317	0.18235	0.059016	0.70767	0.51309	0.98633	0.47915	0.83839	-0.08184
non-targeting_70	5	0.29776	2.3077	0.0097383	0.17391	0.021018	0.23021	0.15262	1.1827	0.12453	0.77269	0.23694	0.70557	0.0892067
ADD1	5	0.097641	1.3198	0.36616	0.97932	0.1869	0.54932	-0.047075	-0.63622	0.81826	0.98633	0.52463	0.85145	0.001809
FAT3	5	0.13682	1.5509	0.21449	0.96168	0.12093	0.48938	-0.0077189	-0.087478	0.93767	0.9913	0.93029	0.99368	-0.01737
GRID1	5	0.27077	2.7272	0.018868	0.29524	0.0063868	0.10096	0.12637	1.2728	0.20037	0.94131	0.20308	0.67819	-0.103982
CDH11	5	0.35618	2.7976	0.0015825	0.035616	0.005149	0.087214	0.21184	1.6613	0.037492	0.4338	0.096658	0.53413	0.20457
MYH9	5	-0.56986	-3.7322	0.026415	0.36471	0.0001898	0.0043922	-0.71322	-4.6709	0.0083993	0.14681	2.9994e-06	0.00010485	-0.02869
FAM49B	5	0.013765	0.17941	0.82982	0.99579	0.85761	0.95842	-0.12924	-1.6844	0.45161	0.98633	0.092099	0.52359	0.071974
TMCO3	5	0.10843	1.0671	0.32075	0.97932	0.2859	0.62466	-0.033904	-0.33326	0.8969	0.98633	0.73894	0.93606	-0.00427
OR7E24	5	0.016347	0.128	0.81668	0.99579	0.89815	0.96662	-0.12584	-0.98302	0.46111	0.98633	0.3256	0.77512	0.01382
ANGPTL1	5	0.17111	1.313	0.1238	0.79765	0.18917	0.55403	0.029007	0.22208	0.6975	0.98633	0.82425	0.96734	-0.378
APCDD1	5	0.10106	0.89605	0.35216	0.97932	0.37022	0.69357	-0.041039	-0.36317	0.85405	0.98633	0.71648	0.92911	0.016788
PGCP	5	0.031605	0.30393	0.73025	0.99496	0.76118	0.92365	-0.1097	-1.054	0.51662	0.98633	0.2919	0.74863	0.3428
FCRL3	5	0.14623	2.3052	0.18685	0.94146	0.021158	0.23021	0.0049292	0.077693	0.85502	0.98633	0.93807	0.99368	-0.065313
PLP2	5	-0.029033	-0.27606	0.9171	0.99579	0.78251	0.93426	-0.17028	-1.616	0.35192	0.98633	0.1061	0.55167	0.05504
C11orf24	5	0.2601	2.4527	0.023494	0.3386	0.014178	0.18231	0.11888	1.1207	0.22264	0.97547	0.26241	0.73196	-0.014565
AGRN	5	0.11504	1.3827	0.29203	0.97932	0.16676	0.53619	-0.026091	-0.31334	0.94267	0.9913	0.75402	0.93872	0.161023
CD40LG	5	0.26601	2.3983	0.020572	0.30727	0.016472	0.19611	0.12494	1.1246	0.20487	0.94551	0.26074	0.73118	0.02427
ITSN1	5	-0.025007	-0.26025	0.93926	0.99579	0.79467	0.93931	-0.16597	-1.7266	0.36068	0.98633	0.084231	0.5062	-0.061992
ADCY9	5	-0.0046358	-0.04463	0.94157	0.99579	0.9644	0.98799	-0.14513	-1.3876	0.40803	0.98633	0.16526	0.64343	0.05381
TRAF7	5	-0.19834	-1.5238	0.31528	0.97932	0.12755	0.4982	-0.33854	-2.5987	0.13488	0.8029	0.0093586	0.1437	-0.08886
CD1B	5	-0.12138	-1.1734	0.50213	0.97932	0.24063	0.59542	-0.26114	-2.5218	0.21668	0.97003	0.011677	0.16829	-0.097224
TSPAN3	5	0.3442	2.2862	0.0023128	0.049351	0.022241	0.23507	0.20485	1.3599	0.043214	0.47417	0.17386	0.65311	0.001525
RPL4	5	-1.6673	-5.9209	0	0	3.2016e-09	2.5049e-07	-1.8052	-6.3435	0	0	2.2456e-10	2.6181e-08	-0.074418
OR7A17	5	-0.18799	-1.2882	0.33232	0.97932	0.19769	0.56081	-0.32548	-2.2287	0.14851	0.83265	0.025837	0.29075	0.00977
PRELP	5	0.066946	0.73098	0.5199	0.97932	0.46479	0.76543	-0.070261	-0.76699	0.69215	0.98633	0.44309	0.83258	0.100968
CDH8	5	0.10994	1.1957	0.31442	0.97932	0.2318	0.58864	-0.027102	-0.29458	0.9367	0.9913	0.76831	0.94345	0.03599
OR8K5	5	0.095632	1.7263	0.37492	0.97932	0.084298	0.42052	-0.041059	-0.73999	0.85393	0.98633	0.45931	0.83504	-0.104437
UNC5C	5	-0.027929	-0.31163	0.92319	0.99579	0.75532	0.92317	-0.16396	-1.8288	0.36348	0.98633	0.067424	0.47008	-0.0162448
RAB6A	5	0.0094284	0.14471	0.85794	0.99579	0.88494	0.9648	-0.12653	-1.9418	0.45879	0.98633	0.052156	0.42318	-0.147389
ILK	5	0.15786	1.8228	0.15472	0.88264	0.068336	0.40281	0.022066	0.25459	0.74534	0.98633	0.79904	0.96283	-0.191514
GPR132	5	0.19837	2.093	0.076567	0.67128	0.03635	0.30865	0.063938	0.67456	0.48217	0.98633	0.49996	0.84771	0.05846
STXBP3	5	-0.054283	-0.68288	0.77699	0.99579	0.49468	0.78226	-0.18836	-2.3693	0.31576	0.98633	0.017821	0.22875	0.110836
FCGR2A	4	0.0072361	0.059214	0.90177	0.99579	0.95278	0.98597	-0.12678	-1.0327	0.46805	0.98633	0.30175	0.75511	-0.042727
ESYT3	5	0.1363	1.6321	0.21558	0.96168	0.10266	0.45054	0.0023362	0.027935	0.87133	0.98633	0.97771	0.99368	-0.114809
HLA-DRB5	5	0.061309	0.31626	0.55472	0.97932	0.75181	0.92263	-0.072536	-0.37133	0.68046	0.98633	0.71039	0.92522	0.00978
GPR110	5	0.12864	1.445	0.242	0.97897	0.14846	0.52342	-0.0049768	-0.055851	0.91869	0.98912	0.95546	0.99368	-0.0573006
JAG2	5	0.12239	0.59915	0.26525	0.97932	0.54907	0.81898	-0.010821	-0.052635	0.96214	0.99628	0.95802	0.99368	0.118
MCOLN1	5	-0.048958	-0.43063	0.80523	0.99579	0.66674	0.87496	-0.18213	-1.5993	0.3283	0.98633	0.10976	0.55324	0.115257
SIGLEC10	5	0.19212	1.9768	0.086792	0.70246	0.048068	0.34373	0.060259	0.61985	0.50554	0.98633	0.53535	0.85897	-0.087604
DNAJB4	5	0.15024	1.6442	0.17395	0.91885	0.10014	0.44587	0.018831	0.20598	0.76945	0.98633	0.83681	0.97174	0.03808
FAM171A1	5	0.19523	2.1512	0.080341	0.67653	0.031464	0.28078	0.064874	0.71289	0.47584	0.98633	0.47591	0.83839	0.23654
non-targeting_9	5	0.21832	1.3273	0.052222	0.55	0.18441	0.54775	0.088075	0.53059	0.3518	0.98633	0.5957	0.88488	0.180715
ITGA10	5	-0.072776	-0.6973	0.69008	0.99456	0.48561	0.77686	-0.20257	-1.9391	0.293	0.98633	0.052493	0.42318	-0.04064
C12orf49	5	0.056925	0.54389	0.5804	0.97932	0.58651	0.83762	-0.0726	-0.69352	0.68046	0.98633	0.48798	0.84307	-0.09514
ACP2	5	-0.14865	-0.56196	0.42082	0.97932	0.57414	0.83429	-0.27754	-1.0396	0.19793	0.93988	0.29855	0.75117	-0.010601
non-targeting_42	5	0.26708	2.0456	0.019842	0.30467	0.0408	0.32383	0.13833	1.058	0.16312	0.86174	0.29007	0.74863	-0.04507
APOB	5	0.07406	0.91017	0.48484	0.97932	0.36273	0.6874	-0.054527	-0.66984	0.77529	0.98633	0.50296	0.84809	0.087329
HYAL2	5	0.080432	0.71388	0.45514	0.97932	0.4753	0.77169	-0.047936	-0.42408	0.81278	0.98633	0.6715	0.90588	0.05165
GNAI2	5	0.34361	2.7801	0.0023128	0.049351	0.0054345	0.090412	0.21603	1.7471	0.034936	0.42174	0.080616	0.49982	0.0264
GFRA2	5	0.048067	0.66106	0.63323	0.9845	0.50858	0.79211	-0.079494	-1.0931	0.64626	0.98633	0.27436	0.73972	-0.118812
AMBP	5	0.1184	1.399	0.279	0.97932	0.16183	0.53283	-0.0090481	-0.1069	0.94729	0.99134	0.91487	0.99086	0.092619
GPR124	5	0.11396	1.0691	0.29653	0.97932	0.28503	0.62466	-0.013464	-0.12615	0.97736	0.99628	0.89961	0.99086	0.0114856
TFPI	5	0.12538	1.3642	0.25563	0.97932	0.1725	0.53974	-0.0014523	-0.0158	0.89544	0.98633	0.98739	0.99527	0.2752
OR6C70	5	0.22987	2.3569	0.04224	0.47534	0.018428	0.21152	0.10372	1.0634	0.28363	0.98633	0.28762	0.74863	-0.164285
FIBP	5	0.15814	1.7852	0.15338	0.88264	0.074235	0.41239	0.032307	0.3632	0.67657	0.98633	0.71645	0.92911	-0.112083
SIGLEC7	5	0.038262	0.48919	0.69191	0.99496	0.6247	0.86043	-0.086905	-1.1109	0.60998	0.98633	0.26661	0.73374	-0.10519
NAGPA	5	0.09124	1.0731	0.39623	0.97932	0.28324	0.62466	-0.032563	-0.38295	0.90396	0.98633	0.70176	0.92476	0.153479
DSC2	5	0.05539	0.99319	0.58953	0.97932	0.32062	0.65195	-0.067753	-1.2147	0.70639	0.98633	0.22446	0.69584	-0.029706
ANO5	5	0.11102	1.0127	0.30992	0.97932	0.3112	0.64314	-0.011848	-0.10795	0.96774	0.99628	0.91403	0.99086	0.02035
PCDHB12	5	0.075446	0.68818	0.47827	0.97932	0.49134	0.78226	-0.047362	-0.43157	0.81668	0.98633	0.66606	0.90588	-0.32705
ADAM19	5	0.19057	2.0303	0.090201	0.7177	0.042321	0.32554	0.06799	0.7242	0.4594	0.98633	0.46894	0.83565	0.013374
CD164	5	0.18409	1.7255	0.098965	0.72589	0.084443	0.42052	0.061548	0.57643	0.49811	0.98633	0.56433	0.87384	0.02826
PTPRA	5	0.17287	2.0112	0.11966	0.7864	0.044302	0.32788	0.05035	0.58571	0.56421	0.98633	0.55807	0.87384	-0.04873
OR6C74	5	-0.036804	-0.52099	0.8717	0.99579	0.60238	0.84749	-0.15925	-2.2537	0.37358	0.98633	0.024213	0.27819	-0.028445
ENPP4	5	0.18481	2.1951	0.097991	0.72589	0.028153	0.26876	0.063391	0.75291	0.48509	0.98633	0.45151	0.83435	-0.013782
RELL1	5	0.036668	0.40107	0.69909	0.99496	0.68837	0.89054	-0.084651	-0.92481	0.62009	0.98633	0.35507	0.79017	0.142198
CD34	5	0.19305	2.0184	0.085453	0.69505	0.043549	0.32554	0.071899	0.75149	0.43701	0.98633	0.45236	0.83435	-0.254105
RHOG	5	-0.10058	-1.2019	0.57553	0.97932	0.22941	0.58346	-0.22078	-2.6323	0.2661	0.98633	0.0084809	0.13528	0.0763548
SLC6A8	5	0.13593	1.527	0.21619	0.96168	0.12677	0.4982	0.01582	0.17758	0.79063	0.98633	0.85905	0.97973	0.099802
CADM2	5	0.053227	0.78905	0.60426	0.98031	0.43008	0.73915	-0.066868	-0.99116	0.71065	0.98633	0.32161	0.77356	-0.002058
MR1	5	0.033958	0.55341	0.71491	0.99496	0.57998	0.83429	-0.08548	-1.3929	0.61558	0.98633	0.16364	0.63861	-0.053675
PTPRD	5	0.18299	1.242	0.10043	0.72719	0.21423	0.5721	0.064005	0.43363	0.48156	0.98633	0.66456	0.90588	-0.06154
DPP7	5	0.086185	0.43758	0.42276	0.97932	0.66169	0.87262	-0.032627	-0.16459	0.90371	0.98633	0.86927	0.98026	-0.0391451
IGF2R	5	0.18397	1.8823	0.098965	0.72589	0.059798	0.37933	0.06545	0.66756	0.47377	0.98633	0.50441	0.84809	0.05939
NOTCH2	5	0.10512	1.1067	0.33597	0.97932	0.26842	0.61731	-0.013084	-0.13769	0.97505	0.99628	0.89049	0.99011	-0.05388
CSF2RA	5	0.25959	2.4351	0.023737	0.33913	0.014888	0.18692	0.14155	1.3277	0.15411	0.8412	0.18428	0.6654	-0.091063
OR8H3	5	0.18779	1.3789	0.093488	0.72589	0.16794	0.53644	0.070004	0.51248	0.44784	0.98633	0.60832	0.88488	0.136839
MYO1E	5	0.13001	1.7956	0.23591	0.97683	0.072555	0.41167	0.012396	0.1711	0.81083	0.98633	0.86415	0.97973	0.036021
SQSTM1	5	0.0062111	0.060211	0.87815	0.99579	0.95199	0.98597	-0.11124	-1.0782	0.51163	0.98633	0.28094	0.7433	0.229511
CDH5	5	0.11413	0.98047	0.29568	0.97932	0.32685	0.66054	-0.0026581	-0.022804	0.90274	0.98633	0.98181	0.99368	0.03717
NOTCH1	5	0.09673	0.59199	0.36957	0.97932	0.55386	0.82277	-0.019734	-0.12003	0.98491	0.99779	0.90446	0.99086	0.128405
ADAM12	5	0.20827	1.8444	0.063664	0.62262	0.065121	0.39683	0.092278	0.81407	0.33305	0.98633	0.4156	0.81719	0.046795
CADM1	5	0.09121	1.0764	0.39623	0.97932	0.28176	0.62466	-0.024534	-0.28952	0.95277	0.9938	0.77218	0.94608	0.067903
ITGB4	5	0.10119	1.2294	0.35155	0.97932	0.21894	0.5728	-0.01432	-0.17393	0.98247	0.99779	0.86192	0.97973	0.0090946
CCT4	5	-2.2335	-7.3487	0	0	2.0022e-13	1.0965e-10	-2.349	-7.7117	0	0	1.2415e-14	5.0994e-12	0.098901
ABCC3	5	-0.0068605	-0.070227	0.95593	0.99579	0.94401	0.98597	-0.12227	-1.2512	0.47413	0.98633	0.21088	0.68423	-0.005173
COL1A2	5	0.10375	1.076	0.34169	0.97932	0.28194	0.62466	-0.011589	-0.12008	0.96616	0.99628	0.90442	0.99086	-0.06631
TSPAN2	5	-0.018434	-0.21433	0.97602	0.99579	0.83029	0.95142	-0.13364	-1.553	0.43859	0.98633	0.12043	0.56787	-0.112802
F2RL1	5	0.12581	1.3691	0.2538	0.97932	0.17097	0.53774	0.010831	0.11772	0.81814	0.98633	0.90629	0.99086	0.131599
ALDH3B1	5	0.088767	0.97496	0.40998	0.97932	0.32958	0.6636	-0.026042	-0.2858	0.94315	0.9913	0.77503	0.94854	-0.08364
CD58	5	-0.07518	-0.64759	0.67888	0.99323	0.51725	0.79797	-0.18994	-1.6343	0.31382	0.98633	0.10219	0.54162	0.064344
DCBLD2	5	0.14175	1.7474	0.19963	0.96168	0.08057	0.41239	0.027122	0.33428	0.70931	0.98633	0.73817	0.93584	-0.175133
OR9A2	5	0.09026	1.3396	0.40146	0.97932	0.18037	0.54434	-0.023901	-0.35471	0.9552	0.9938	0.72281	0.93118	-0.103488
PLXNB1	5	0.084855	0.8062	0.42921	0.97932	0.42013	0.73314	-0.029028	-0.27568	0.92343	0.99048	0.78279	0.95339	0.12198
ITGA5	5	0.11063	1.4601	0.3115	0.97932	0.14426	0.51638	-0.003003	-0.0396	0.90554	0.98633	0.96841	0.99368	-0.14434
CCNYL1	5	-0.044086	-0.46109	0.8325	0.99579	0.64473	0.866	-0.15695	-1.6415	0.37845	0.98633	0.1007	0.53894	-0.0355
PARM1	5	0.11846	1.307	0.27876	0.97932	0.19123	0.55706	0.0056582	0.062329	0.85076	0.98633	0.9503	0.99368	0.04469
non-targeting_38	5	0.19534	1.6912	0.080097	0.67653	0.090799	0.43591	0.082543	0.71316	0.3804	0.98633	0.47575	0.83839	-0.4717
CDC16	5	-1.5085	-5.1921	0	0	2.0794e-07	1.0048e-05	-1.6212	-5.5318	0	0	3.1703e-08	2.2647e-06	-0.05643
non-targeting_46	5	0.23644	1.8331	0.037371	0.45109	0.066781	0.40191	0.12376	0.9589	0.20767	0.95042	0.33761	0.78094	-0.112864
PLXNA1	5	-0.081343	-1.1088	0.65003	0.98681	0.26751	0.61731	-0.19394	-2.6433	0.30627	0.98633	0.0082098	0.13224	-0.062346
ICOSLG	5	0.15171	1.6628	0.16908	0.91082	0.096348	0.43732	0.039496	0.43154	0.62995	0.98633	0.66608	0.90588	0.0187481
PPAP2A	5	-0.098998	-1.1131	0.58052	0.97932	0.26566	0.61731	-0.21119	-2.3739	0.28034	0.98633	0.017599	0.22768	0.03636
INSR	5	0.054979	0.6203	0.59245	0.97932	0.53506	0.81173	-0.057104	-0.64421	0.76275	0.98633	0.51944	0.85145	-0.077862
SEMA3A	5	0.048236	0.71048	0.63287	0.9845	0.47741	0.77355	-0.063372	-0.93333	0.72818	0.98633	0.35065	0.78719	0.180646
MMP25	5	0.025648	0.33739	0.76372	0.99579	0.73582	0.9141	-0.084646	-1.1117	0.62009	0.98633	0.26627	0.73374	-0.057009
FN1	5	0.023325	0.28233	0.77785	0.99579	0.77769	0.93334	-0.086468	-1.0462	0.61217	0.98633	0.29549	0.75037	0.096322
CDH13	5	0.18601	2.4028	0.096531	0.72589	0.016268	0.1951	0.076382	0.98671	0.41047	0.98633	0.32379	0.77491	0.13401
THSD4	5	-0.14117	-1.735	0.4409	0.97932	0.082749	0.41833	-0.25066	-3.0782	0.22982	0.9859	0.0020829	0.04074	-0.128587
TF	5	0.14101	1.5534	0.2011	0.96168	0.12033	0.48817	0.031863	0.35066	0.67876	0.98633	0.72584	0.93209	0.0379655
OR6F1	5	0.11764	0.90158	0.28144	0.97932	0.36728	0.69123	0.0092565	0.070772	0.82812	0.98633	0.94358	0.99368	-0.019462
ADAMTS15	5	0.30368	2.727	0.008521	0.1573	0.0063908	0.10096	0.19547	1.7528	0.054291	0.53976	0.079634	0.49749	-0.097843
PALM	5	0.026205	0.41539	0.76117	0.99579	0.67786	0.8832	-0.080447	-1.2741	0.6409	0.98633	0.20262	0.67802	0.065299
CD5	5	0.1114	1.1415	0.30785	0.97932	0.25364	0.60749	0.005496	0.056308	0.85173	0.98633	0.9551	0.99368	0.0942368
PTPRK	5	0.12122	1.3925	0.26841	0.97932	0.16376	0.53541	0.015386	0.17666	0.7933	0.98633	0.85978	0.97973	-0.0344
CNTNAP1	5	-0.27416	-2.4676	0.2073	0.96168	0.013603	0.18042	-0.37995	-3.4172	0.10262	0.73248	0.00063267	0.013158	0.07152
UBE2C	5	-0.58717	-3.0556	0.023128	0.33628	0.0022463	0.041468	-0.69293	-3.5902	0.01059	0.17576	0.00033043	0.0072385	-0.11852
OR9I1	5	0.23681	3.2056	0.037005	0.45037	0.0013477	0.02636	0.13135	1.7774	0.1843	0.92317	0.075509	0.48274	0.02684
LAMB3	5	0.16436	1.7586	0.13865	0.84059	0.078646	0.41239	0.05917	0.63252	0.51163	0.98633	0.52705	0.85314	-0.092645
IL10RA	5	0.18152	2.0057	0.1031	0.73133	0.044891	0.32926	0.076902	0.84959	0.40706	0.98633	0.39555	0.80732	-0.116464
THBS1	5	0.083353	1.1286	0.43786	0.97932	0.25907	0.61258	-0.021084	-0.28539	0.97626	0.99628	0.77534	0.94854	-0.158974
NPTN	5	0.061537	0.642	0.55326	0.97932	0.52087	0.79941	-0.042683	-0.44519	0.84212	0.98633	0.65619	0.90328	0.166154
DSTN	5	0.092041	1.1088	0.3927	0.97932	0.2675	0.61731	-0.011941	-0.14384	0.96811	0.99628	0.88563	0.9865	0.054587
OR9G1	5	-0.046312	-0.60465	0.82069	0.99579	0.54541	0.81837	-0.1498	-1.9554	0.39477	0.98633	0.050536	0.41935	0.08594
NLGN1	5	0.13565	1.7629	0.21704	0.96168	0.077919	0.41239	0.032282	0.4195	0.67681	0.98633	0.67485	0.90588	0.118569
OR9Q2	5	0.032085	0.37732	0.72672	0.99496	0.70594	0.89902	-0.070902	-0.83301	0.68959	0.98633	0.40484	0.81116	-0.064506
CD244	5	0.044772	0.42784	0.65186	0.98681	0.66877	0.87692	-0.057861	-0.54963	0.75764	0.98633	0.58257	0.87894	0.00859
LIN7C	5	-0.20105	-2.0934	0.3098	0.97932	0.036314	0.30865	-0.3032	-3.1562	0.16993	0.87799	0.0015986	0.031645	0.00874
PIEZO1	5	0.03941	0.15332	0.68618	0.99456	0.87814	0.96435	-0.062656	-0.24197	0.73244	0.98633	0.8088	0.96638	-0.011
SLC9A1	5	0.13123	1.3776	0.23153	0.96997	0.16832	0.53644	0.029333	0.30756	0.69544	0.98633	0.75842	0.93872	-0.037969
CR1	5	0.074318	0.72179	0.48363	0.97932	0.47042	0.76982	-0.027536	-0.26736	0.93378	0.9913	0.7892	0.95623	0.13274
LMAN2	5	-0.0012903	-0.016679	0.92197	0.99579	0.98669	0.99519	-0.1026	-1.326	0.54364	0.98633	0.18484	0.6654	-0.0901851
EMP1	5	0.20046	1.4785	0.073889	0.66237	0.13928	0.51123	0.09951	0.73328	0.3025	0.98633	0.46339	0.83565	-0.10579
CDH15	5	0.16115	1.291	0.14632	0.86475	0.19671	0.56081	0.060224	0.48201	0.50566	0.98633	0.6298	0.8893	-0.043496
LAMB1	5	0.12903	1.4087	0.23993	0.97897	0.15894	0.53283	0.028556	0.31161	0.6997	0.98633	0.75534	0.93872	-0.053184
DPP4	5	0.12224	1.2551	0.26549	0.97932	0.20945	0.5701	0.021849	0.22396	0.74753	0.98633	0.82279	0.96734	0.07527
LTBP3	5	0.15392	1.3577	0.16336	0.89766	0.17455	0.5411	0.054192	0.47796	0.5406	0.98633	0.63268	0.88998	-0.088551
METTL9	5	0.093006	0.90909	0.38722	0.97932	0.3633	0.68768	-0.0062032	-0.06062	0.92745	0.9913	0.95166	0.99368	0.145704
FLVCR2	5	-0.001164	-0.012406	0.92161	0.99579	0.9901	0.99519	-0.10012	-1.0666	0.55326	0.98633	0.28613	0.7474	-0.26663
STOM	5	0.13961	1.8069	0.20511	0.96168	0.070786	0.41096	0.04075	0.5271	0.62094	0.98633	0.59812	0.88488	-0.063124
SORCS1	5	0.1373	1.5164	0.21278	0.96168	0.12941	0.5002	0.038448	0.42461	0.63737	0.98633	0.67112	0.90588	-0.194
NF2	5	0.039808	0.30876	0.68314	0.99456	0.75751	0.92328	-0.058316	-0.45148	0.75533	0.98633	0.65164	0.90122	0.014604
SLC36A4	5	-0.0019515	-0.021828	0.92538	0.99579	0.98258	0.99378	-0.099954	-1.1171	0.55362	0.98633	0.26395	0.73293	0.3383
PXDN	5	0.11701	1.543	0.28338	0.97932	0.12284	0.49347	0.019167	0.25269	0.76628	0.98633	0.8005	0.96283	0.0859123
GPRIN1	5	0.093769	1.1052	0.38308	0.97932	0.26909	0.61731	-0.0034939	-0.041173	0.90846	0.98633	0.96716	0.99368	-0.213935
GJB3	5	0.035376	0.52708	0.70773	0.99496	0.59814	0.84749	-0.061848	-0.92065	0.73694	0.98633	0.35723	0.79017	-0.023084
SPAG1	5	0.14177	1.3363	0.19963	0.96168	0.18144	0.54434	0.045039	0.42167	0.59574	0.98633	0.67326	0.90588	-0.15078
COLEC12	5	0.18608	1.92	0.096409	0.72589	0.054859	0.36491	0.089635	0.92345	0.34498	0.98633	0.35577	0.79017	0.112904
SLC6A14	5	0.28826	2.022	0.011929	0.2	0.043177	0.32554	0.19223	1.3483	0.058673	0.56047	0.17757	0.66101	-0.052701
RIPK1	5	0.042174	0.30961	0.66865	0.98905	0.75686	0.92317	-0.053801	-0.39262	0.77882	0.98633	0.6946	0.92184	-0.04472
MPZ	5	-0.066764	-0.73503	0.71503	0.99496	0.46232	0.76543	-0.1627	-1.7911	0.36616	0.98633	0.073282	0.47857	0.07063
ANO6	5	0.10828	0.8747	0.32124	0.97932	0.38174	0.70165	0.012748	0.10291	0.80852	0.98633	0.91803	0.99232	-0.049019
BTD	5	0.0073116	0.10704	0.87194	0.99579	0.91476	0.97508	-0.088016	-1.2881	0.60584	0.98633	0.1977	0.67267	0.155436
FASN	5	-0.13329	-1.1511	0.46245	0.97932	0.24971	0.60462	-0.22843	-1.97	0.2549	0.98633	0.048843	0.40943	-0.112214
RTN4RL2	5	0.0652	0.71925	0.53013	0.97932	0.47199	0.77085	-0.029915	-0.32977	0.91856	0.98912	0.74157	0.93677	-0.18981
NCK1	5	0.031951	0.4599	0.72794	0.99496	0.64558	0.866	-0.062897	-0.90511	0.73061	0.98633	0.36541	0.79413	-0.056268
IGLON5	5	0.023275	0.20924	0.77809	0.99579	0.83426	0.95142	-0.071507	-0.64255	0.6846	0.98633	0.52052	0.85145	0.18601
ADAM17	5	0.22084	2.1888	0.049422	0.53072	0.028612	0.26885	0.12611	1.2497	0.2011	0.94131	0.21142	0.68423	-0.004964
NXPH4	5	0.091624	0.7824	0.39477	0.97932	0.43398	0.74353	-0.0027613	-0.02354	0.90347	0.98633	0.98122	0.99368	-0.018206
CD274	5	0.12376	1.6862	0.2605	0.97932	0.091765	0.43612	0.029469	0.40147	0.69507	0.98633	0.68808	0.91688	0.072308
SLC44A5	5	-0.16142	-1.6844	0.38904	0.97932	0.0921	0.43612	-0.25504	-2.6607	0.22398	0.97613	0.0077983	0.12813	0.055209
PTPRG	5	-0.098052	-1.1383	0.58357	0.97932	0.25498	0.60952	-0.19165	-2.2239	0.31102	0.98633	0.026156	0.29169	0.13834
TMEM106B	5	0.01388	0.17178	0.82934	0.99579	0.86361	0.96015	-0.07928	-0.97997	0.64711	0.98633	0.3271	0.77522	0.012725
AMICA1	5	0.056678	0.72604	0.58125	0.97932	0.46782	0.76632	-0.036443	-0.46659	0.88034	0.98633	0.64079	0.89526	0.08501
MICA	5	0.029946	0.36022	0.73889	0.99496	0.71868	0.90344	-0.062699	-0.75411	0.73232	0.98633	0.45078	0.83435	-0.115744
FAS	5	0.14967	1.4468	0.17602	0.92102	0.14796	0.52281	0.057841	0.55873	0.52015	0.98633	0.57635	0.87766	-0.006191
PTPRJ	5	0.032751	0.32231	0.72331	0.99496	0.74722	0.92099	-0.058544	-0.57477	0.75386	0.98633	0.56544	0.87397	0.009976
TBXA2R	5	-0.058627	-0.54275	0.75386	0.99579	0.5873	0.83762	-0.14969	-1.3832	0.39513	0.98633	0.1666	0.64534	0.09616
CLU	5	0.094105	1.29	0.38223	0.97932	0.19707	0.56081	0.0032767	0.044906	0.86622	0.98633	0.96418	0.99368	-0.00639
FGFRL1	5	0.14074	0.83697	0.2017	0.96168	0.40261	0.71668	0.050466	0.29801	0.56336	0.98633	0.76569	0.94235	0.002914
VIPR1	5	0.099272	1.298	0.35825	0.97932	0.19428	0.56004	0.0090869	0.11876	0.82958	0.98633	0.90546	0.99086	0.117115
PCDHGB1	5	0.13592	2.2759	0.21619	0.96168	0.022849	0.23611	0.045741	0.76586	0.59124	0.98633	0.44376	0.83258	-0.170556
SLCO4A1	5	0.03584	0.34664	0.70542	0.99496	0.72886	0.91338	-0.054096	-0.51982	0.77772	0.98633	0.60319	0.88488	0.05488
non-targeting_37	5	-0.025037	-0.11682	0.93889	0.99579	0.907	0.97082	-0.11466	-0.53138	0.4997	0.98633	0.59515	0.88488	-0.022137
SLC4A7	5	0.067463	0.70029	0.51674	0.97932	0.48375	0.77466	-0.022018	-0.2284	0.9692	0.99628	0.81934	0.96638	-0.00533
ELFN1	5	0.088919	1.5033	0.40913	0.97932	0.13275	0.5002	-0.00030009	-0.0050714	0.88874	0.98633	0.99595	0.99696	-0.057926
OR8G5	5	0.032684	0.37945	0.72355	0.99496	0.70436	0.89902	-0.056476	-0.65548	0.76579	0.98633	0.51216	0.8507	-0.193767
SLC5A6	5	0.16878	1.617	0.12818	0.8069	0.10588	0.45419	0.07992	0.76546	0.39306	0.98633	0.444	0.83258	-0.214226
SLIT3	5	0.11937	1.4723	0.27596	0.97932	0.14095	0.51123	0.030819	0.37967	0.68545	0.98633	0.70419	0.92476	0.180147
non-targeting_6	5	0.28825	2.7031	0.011929	0.2	0.0068698	0.10627	0.19986	1.8737	0.047839	0.49125	0.060971	0.43745	0.099492
GPR116	5	0.1185	1.4875	0.27876	0.97932	0.13687	0.50878	0.03017	0.37872	0.68935	0.98633	0.7049	0.92476	0.035766
SPG20	5	-0.047383	-0.75667	0.81351	0.99579	0.44925	0.75853	-0.13514	-2.1577	0.43348	0.98633	0.030953	0.31785	0.098905
NRAS	5	-0.023666	-0.17314	0.94851	0.99579	0.86254	0.96015	-0.11127	-0.81318	0.5115	0.98633	0.41612	0.81719	-0.02897
CDH17	5	0.16361	1.6288	0.13999	0.84249	0.10335	0.45054	0.076014	0.75645	0.41339	0.98633	0.44938	0.83435	0.102854
CACHD1	5	-0.18015	-1.7513	0.34863	0.97932	0.079902	0.41239	-0.26762	-2.6007	0.20889	0.95333	0.009304	0.1437	-0.04749
non-targeting_48	5	0.19783	1.5279	0.077298	0.67196	0.12654	0.4982	0.11055	0.85183	0.25283	0.98633	0.39431	0.8069	-0.08044
OR9G4	5	0.21509	2.3368	0.055386	0.57962	0.019451	0.21594	0.12846	1.3935	0.19257	0.93176	0.16347	0.63861	-0.003547
IL4R	5	-0.0091853	-0.15497	0.97018	0.99579	0.87684	0.96435	-0.095454	-1.6095	0.57261	0.98633	0.10751	0.55324	0.04739
NCR3LG1	5	0.13783	1.7912	0.21096	0.96168	0.073263	0.41239	0.051649	0.67079	0.5563	0.98633	0.50236	0.84809	0.069338
TMC7	5	-0.024961	-0.26312	0.93962	0.99579	0.79246	0.93931	-0.11091	-1.1689	0.51272	0.98633	0.24246	0.70882	-0.60701
SEMA6D	5	0.076212	0.79263	0.47498	0.97932	0.42799	0.73865	-0.0095197	-0.098897	0.95107	0.99339	0.92122	0.99368	0.053792
AQP5	5	0.070543	0.50779	0.50274	0.97932	0.6116	0.8523	-0.015021	-0.10777	0.98612	0.99779	0.91418	0.99086	0.001823
ITGAX	5	0.17306	1.9368	0.11929	0.7864	0.052769	0.35888	0.087832	0.9826	0.35277	0.98633	0.32581	0.77512	-0.174
TMIGD2	5	0.098152	1.2319	0.36372	0.97932	0.21798	0.5721	0.012931	0.16225	0.80755	0.98633	0.87111	0.98026	-0.005407
VWF	5	0.23114	1.8934	0.041266	0.47222	0.058304	0.37933	0.14619	1.1969	0.14145	0.81684	0.23136	0.69996	0.049091
PIGT	5	0.12886	1.1876	0.2409	0.97897	0.23499	0.59035	0.044187	0.40534	0.59963	0.98633	0.68523	0.91494	0.119534
F2RL3	5	0.090085	0.90689	0.40243	0.97932	0.36447	0.68909	0.0054728	0.055057	0.85173	0.98633	0.95609	0.99368	-0.0101305
TP53BP2	5	0.048106	0.61371	0.63323	0.9845	0.53941	0.81606	-0.036028	-0.45809	0.88351	0.98633	0.64689	0.89945	-0.01719
CD69	5	-0.13211	-1.3529	0.46622	0.97932	0.17608	0.54322	-0.21624	-2.2093	0.27377	0.98633	0.027157	0.29941	-0.018796
EMB	5	0.037388	0.51466	0.69629	0.99496	0.60679	0.84865	-0.046688	-0.64168	0.81972	0.98633	0.52108	0.85145	0.11223
EPS15L1	5	0.012151	0.12952	0.83993	0.99579	0.89694	0.96662	-0.071912	-0.76634	0.68387	0.98633	0.44347	0.83258	-0.093598
NCS1	5	0.094592	1.004	0.38028	0.97932	0.3154	0.64857	0.010952	0.11613	0.81777	0.98633	0.90755	0.99086	-0.16005
A2M	5	0.055694	0.51448	0.58783	0.97932	0.60691	0.84865	-0.027859	-0.25732	0.93195	0.9913	0.79693	0.96283	0.05204
PIGN	5	-0.049415	-0.49584	0.80353	0.99579	0.62001	0.85887	-0.13294	-1.3335	0.44041	0.98633	0.18237	0.6633	0.0597819
INADL	5	-0.17529	-1.2619	0.35813	0.97932	0.207	0.56968	-0.2587	-1.8594	0.22021	0.97547	0.062964	0.44783	-0.5124
COL6A1	5	0.12178	1.5044	0.26671	0.97932	0.13247	0.5002	0.039049	0.4811	0.63262	0.98633	0.63044	0.8893	0.048761
PCDHA10	5	0.11132	0.9304	0.30822	0.97932	0.35216	0.68474	0.028595	0.23851	0.69945	0.98633	0.81149	0.96638	0.003261
OR6C6	5	0.08761	1.1033	0.41497	0.97932	0.26989	0.61731	0.0057385	0.072235	0.85003	0.98633	0.94241	0.99368	-0.0337656
FGFR2	5	0.18656	1.8184	0.0958	0.72589	0.069	0.40344	0.10472	1.0199	0.279	0.98633	0.30777	0.75884	-0.194032
FGA	5	0.17663	2.2579	0.1126	0.76763	0.023954	0.24585	0.094809	1.2118	0.32234	0.98633	0.2256	0.69683	-0.204003
F13A1	5	0.020328	0.24061	0.79452	0.99579	0.80986	0.9457	-0.061301	-0.72556	0.73914	0.98633	0.46811	0.83565	-0.083525
P2RX4	5	0.04559	0.45831	0.6476	0.98681	0.64673	0.866	-0.035945	-0.36119	0.88399	0.98633	0.71796	0.93029	0.176189
PLA2R1	5	0.067679	0.75262	0.51576	0.97932	0.45168	0.7588	-0.013376	-0.14871	0.97699	0.99628	0.88179	0.98556	-0.01056
OSTM1	5	0.13148	1.0973	0.23092	0.96997	0.27252	0.61978	0.050587	0.42183	0.56312	0.98633	0.67315	0.90588	0.102363
SLC44A1	5	-0.017992	-0.21621	0.97906	0.99579	0.82882	0.95142	-0.098873	-1.1879	0.55825	0.98633	0.23487	0.70288	0.100653
HHIP	5	0.021853	0.29325	0.78576	0.99579	0.76933	0.92761	-0.059002	-0.79148	0.75131	0.98633	0.42867	0.81895	0.0476984
non-targeting_44	5	0.25132	1.893	0.029093	0.39504	0.058355	0.37933	0.17066	1.2837	0.089592	0.69545	0.19924	0.67267	0.109097
non-targeting_17	5	0.18068	1.3037	0.10444	0.73333	0.19234	0.55932	0.10024	0.72304	0.29823	0.98633	0.46966	0.83571	-0.130356
JAM3	5	0.15132	1.6753	0.17018	0.91373	0.093885	0.43612	0.071045	0.78653	0.44078	0.98633	0.43156	0.82047	-0.157995
ROR1	5	-0.12165	-0.86389	0.50079	0.97932	0.38765	0.70377	-0.20167	-1.4311	0.29458	0.98633	0.15241	0.63074	0.033053
LUM	5	0.099215	1.081	0.35825	0.97932	0.27969	0.62466	0.019265	0.20969	0.76579	0.98633	0.83391	0.97069	0.038285
DYNC2H1	5	0.020761	0.25918	0.79184	0.99579	0.7955	0.93954	-0.059162	-0.73842	0.74985	0.98633	0.46026	0.83504	-0.074212
APBB1IP	5	0.088034	0.9521	0.41302	0.97932	0.34104	0.67429	0.0085005	0.091924	0.83457	0.98633	0.92676	0.99368	-0.12615
MFSD4B	5	0.10934	1.1898	0.31698	0.97932	0.23412	0.59035	0.029936	0.32574	0.69142	0.98633	0.74462	0.93677	-0.127448
FRAS1	5	-0.014751	-0.20513	0.99732	0.99976	0.83747	0.95142	-0.094066	-1.3073	0.57833	0.98633	0.1911	0.67157	0.055801
ITGB5	5	-0.035761	-0.40239	0.87815	0.99579	0.6874	0.89054	-0.11493	-1.293	0.49872	0.98633	0.19601	0.67267	0.0294
APBB1	5	0.009396	0.12783	0.85819	0.99579	0.89828	0.96662	-0.069442	-0.94377	0.69665	0.98633	0.34529	0.78328	-0.07995
EPB41	5	-0.12746	-1.2737	0.48107	0.97932	0.20278	0.56417	-0.20597	-2.0582	0.28813	0.98633	0.03957	0.36731	0.0546
BTLA	5	-0.020792	-0.20382	0.96531	0.99579	0.8385	0.95142	-0.098864	-0.96772	0.55825	0.98633	0.33319	0.78025	-0.08341
LSR	5	-0.11402	-0.92604	0.52477	0.97932	0.35443	0.68533	-0.19208	-1.5567	0.30992	0.98633	0.11954	0.56787	-0.163802
MFAP5	5	-0.11021	-0.55741	0.53889	0.97932	0.57725	0.83429	-0.1882	-0.94602	0.31601	0.98633	0.34414	0.78313	-0.0618263
ANGPTL4	5	0.10222	1.0583	0.34802	0.97932	0.28991	0.63006	0.02432	0.25173	0.72976	0.98633	0.80125	0.96302	0.0204724
AREG	5	0.11874	1.6301	0.27839	0.97932	0.10308	0.45054	0.040878	0.56104	0.62045	0.98633	0.57477	0.87766	-0.243115
CLEC1A	5	0.0064297	0.094551	0.87718	0.99579	0.92467	0.97889	-0.071267	-1.0475	0.68679	0.98633	0.29485	0.74992	-0.096731
C1orf85	5	-0.018992	-0.25321	0.97419	0.99579	0.80011	0.94033	-0.096482	-1.286	0.56835	0.98633	0.19846	0.67267	-0.160942
PCDHGB7	5	0.10384	1.1657	0.34157	0.97932	0.24373	0.59808	0.026739	0.30013	0.7115	0.98633	0.76408	0.94177	0.20485
TAP1	5	0.0041636	0.037939	0.88984	0.99579	0.96974	0.99084	-0.072133	-0.65517	0.68241	0.98633	0.51236	0.8507	-0.06524
ITGAE	5	0.017597	0.22024	0.80949	0.99579	0.82568	0.95133	-0.058126	-0.72742	0.75666	0.98633	0.46697	0.83565	0.047121
GIPC1	5	-0.009509	-0.071395	0.97212	0.99579	0.94308	0.98597	-0.085071	-0.63835	0.61777	0.98633	0.52325	0.85145	0.111547
NMUR1	5	0.071461	0.88361	0.49641	0.97932	0.37691	0.69815	-0.0040805	-0.050424	0.91199	0.98633	0.95978	0.99368	0.157309
COL14A1	5	0.0873	1.0686	0.41656	0.97932	0.28527	0.62466	0.011814	0.1446	0.81339	0.98633	0.88503	0.9865	-0.037836
SCN2A	5	0.11249	1.2855	0.30335	0.97932	0.1986	0.56081	0.037227	0.42538	0.64528	0.98633	0.67056	0.90588	0.105423
IL1RL2	5	-0.022063	-0.22979	0.95752	0.99579	0.81826	0.94809	-0.097289	-1.0133	0.56482	0.98633	0.31092	0.75917	-0.106652
DDR2	5	0.029978	0.44858	0.73877	0.99496	0.65373	0.86995	-0.045119	-0.67493	0.82812	0.98633	0.49972	0.84771	-0.159605
SCARF2	5	-0.023613	-0.092818	0.94851	0.99579	0.92605	0.97908	-0.098263	-0.38359	0.55995	0.98633	0.70128	0.92476	0.121261
TNFRSF1A	5	0.2429	2.2503	0.033597	0.4381	0.024428	0.24623	0.16835	1.5588	0.093001	0.69545	0.11905	0.56787	-0.000411
NTRK2	5	0.056761	0.55206	0.58113	0.97932	0.58091	0.83429	-0.017657	-0.17171	0.99732	0.99829	0.86366	0.97973	-0.122446
IL1R2	5	-0.072316	-0.79333	0.69105	0.99496	0.42758	0.73865	-0.14667	-1.6085	0.40329	0.98633	0.10772	0.55324	0.0216534
TMED7	5	0.16876	1.8824	0.12818	0.8069	0.059778	0.37933	0.094548	1.0546	0.32343	0.98633	0.29161	0.74863	-0.43806
NUMB	5	0.14786	1.3299	0.18186	0.93084	0.18356	0.54734	0.074089	0.66546	0.42508	0.98633	0.50576	0.84809	-0.016699
SLAMF7	5	0.12773	1.6862	0.2454	0.97932	0.091761	0.43612	0.05401	0.71298	0.54194	0.98633	0.47586	0.83839	0.0267721
ALDOC	5	-0.16825	-1.7766	0.37358	0.97932	0.075627	0.41239	-0.24174	-2.5506	0.23871	0.98633	0.010755	0.15777	-0.090179
PCDHGA12	5	0.22773	2.0234	0.044187	0.49054	0.043028	0.32554	0.15461	1.373	0.11978	0.77031	0.16974	0.64707	-0.0255
NUP210	5	0.18259	2.0518	0.10091	0.72719	0.040186	0.3224	0.10965	1.2321	0.25587	0.98633	0.2179	0.68717	-0.127561
BAIAP2L1	5	0.13765	1.4824	0.21156	0.96168	0.13824	0.50993	0.064904	0.69671	0.47559	0.98633	0.48598	0.84227	-0.188889
PTPN2	5	-0.043546	-0.56396	0.83542	0.99579	0.57278	0.83429	-0.11607	-1.5028	0.49434	0.98633	0.1329	0.58277	0.037641
TMEM63B	5	0.059993	0.65279	0.56275	0.97932	0.51389	0.79578	-0.012366	-0.13453	0.97079	0.99628	0.89298	0.99086	-0.121151
TJP1	5	0.011856	0.19949	0.84175	0.99579	0.84188	0.95263	-0.06049	-1.0177	0.74352	0.98633	0.3088	0.75917	-0.06038
GRIK3	5	0.033294	0.40588	0.71966	0.99496	0.68483	0.89017	-0.039041	-0.47546	0.86707	0.98633	0.63446	0.89096	-0.027233
CD6	5	0.083342	0.91564	0.43798	0.97932	0.35986	0.68554	0.011171	0.12272	0.81692	0.98633	0.90233	0.99086	-0.03277
MPP6	5	0.13455	1.8217	0.22021	0.96168	0.0685	0.40281	0.062678	0.84843	0.48971	0.98633	0.3962	0.80764	-0.046794
GDPD5	5	-0.02112	-0.23962	0.96348	0.99579	0.81063	0.9458	-0.092867	-1.0533	0.58344	0.98633	0.29223	0.74863	0.133249
STX2	5	0.11686	1.127	0.28424	0.97932	0.25975	0.61318	0.04521	0.43544	0.59501	0.98633	0.66324	0.90588	-0.0294546
GDF15	5	-0.0099535	-0.093101	0.97565	0.99579	0.92582	0.97908	-0.081592	-0.76306	0.63457	0.98633	0.44543	0.83258	-0.155269
non-targeting_62	5	0.13766	0.81173	0.21144	0.96168	0.41695	0.72877	0.06608	0.38717	0.47024	0.98633	0.69863	0.92476	0.241249
PTGER3	5	0.024082	0.25634	0.77383	0.99579	0.79769	0.93965	-0.047233	-0.50249	0.81753	0.98633	0.61532	0.88554	0.034558
RECK	5	0.01797	0.22626	0.80743	0.99579	0.821	0.94993	-0.053172	-0.66883	0.78186	0.98633	0.5036	0.84809	-0.072171
THSD7A	5	0.078374	1.0521	0.46403	0.97932	0.29275	0.6318	0.0072914	0.097846	0.84151	0.98633	0.92205	0.99368	-0.5504
DBR1	5	-1.6796	-5.1189	0	0	3.0727e-07	1.3286e-05	-1.7506	-5.2565	0	0	1.4684e-07	8.0418e-06	0.0345209
SLC29A2	5	0.022639	0.21001	0.78125	0.99579	0.83366	0.95142	-0.048351	-0.44831	0.80962	0.98633	0.65393	0.90238	0.092674
PRRT3	5	-0.0078703	-0.080945	0.96226	0.99579	0.93549	0.98526	-0.078822	-0.81028	0.64967	0.98633	0.41778	0.81719	0.083305
TSPAN13	5	0.079173	0.82591	0.45965	0.97932	0.40886	0.71999	0.0082665	0.086184	0.83603	0.98633	0.93132	0.99368	0.091223
INPP5A	5	-0.036767	-0.43604	0.87182	0.99579	0.66281	0.87262	-0.10705	-1.2695	0.52611	0.98633	0.20425	0.67929	-0.02461
IL17RB	5	0.019453	0.27467	0.79939	0.99579	0.78357	0.93426	-0.050813	-0.71696	0.79464	0.98633	0.4734	0.83814	-0.05313
OLFML2A	5	0.14677	1.3861	0.18527	0.94146	0.16572	0.5358	0.076553	0.72247	0.40974	0.98633	0.47001	0.83571	-0.06355
CD101	5	0.071435	0.71335	0.49653	0.97932	0.47563	0.77169	0.0013608	0.013555	0.87754	0.98633	0.98919	0.99607	-0.030373
BVES	5	0.23399	1.6987	0.039075	0.46187	0.089374	0.43188	0.16394	1.1883	0.10079	0.73128	0.23472	0.70288	0.01541
GNAQ	5	0.0044173	0.053681	0.88825	0.99579	0.95719	0.98597	-0.065627	-0.79746	0.71662	0.98633	0.42518	0.81895	0.024839
LAMB2	5	-0.11693	-1.5994	0.51576	0.97932	0.10973	0.46466	-0.18671	-2.5529	0.31869	0.98633	0.010682	0.15777	-0.09886
KCNA3	5	0.18584	1.665	0.096896	0.72589	0.095905	0.43732	0.11613	1.0401	0.23153	0.98633	0.29829	0.75117	0.136739
EPHB2	5	0.13658	1.1171	0.21497	0.96168	0.26395	0.61731	0.067152	0.54843	0.46512	0.98633	0.5834	0.87937	-0.02105
non-targeting_18	5	0.091353	1.2243	0.39586	0.97932	0.22084	0.57593	0.022177	0.29704	0.74486	0.98633	0.76643	0.94255	0.149232
SLCO3A1	5	0.24311	1.6496	0.033597	0.4381	0.09903	0.44458	0.17395	1.1779	0.083871	0.6722	0.23885	0.70557	0.0296954
NRP1	5	0.23734	1.9836	0.036762	0.45037	0.047305	0.34175	0.16818	1.405	0.093001	0.69545	0.16003	0.63582	0.033024
TMEM63C	5	0.17214	1.7952	0.12197	0.79209	0.072626	0.41167	0.10298	1.0737	0.2874	0.98633	0.28295	0.74657	-0.036106
MFAP4	5	-0.055874	-0.58882	0.76713	0.99579	0.55598	0.82443	-0.12495	-1.3163	0.46366	0.98633	0.18808	0.67157	0.01146
SERPINA1	5	0.17269	1.6804	0.12051	0.78884	0.09288	0.43612	0.10434	1.014	0.28034	0.98633	0.31061	0.75917	0.120369
ROR2	5	-0.10691	-0.97206	0.55277	0.97932	0.33102	0.66485	-0.17518	-1.5903	0.34242	0.98633	0.11177	0.55478	0.0624538
TMEFF1	5	-0.14818	-1.2364	0.42203	0.97932	0.21632	0.5721	-0.21628	-1.8011	0.27377	0.98633	0.071681	0.47391	0.10918
KNG1	5	0.22907	1.9472	0.043214	0.48299	0.051515	0.35562	0.16131	1.3704	0.107	0.7364	0.17056	0.64719	-0.192898
EMP3	5	0.16149	1.408	0.14559	0.86475	0.15914	0.53283	0.093772	0.81636	0.32599	0.98633	0.4143	0.81719	0.00035
CD79A	5	0.05977	0.82638	0.56336	0.97932	0.40859	0.71999	-0.0078709	-0.10881	0.93914	0.9913	0.91336	0.99086	0.106709
IL7R	5	0.12653	1.2508	0.25052	0.97932	0.21099	0.57078	0.058956	0.58253	0.51382	0.98633	0.56021	0.87384	0.008812
UGT1A9	5	0.02083	0.21396	0.79172	0.99579	0.83058	0.95142	-0.045588	-0.46766	0.8252	0.98633	0.64003	0.89495	-0.02027
PCDHGA9	5	0.20515	1.9104	0.067194	0.62486	0.056075	0.37001	0.13884	1.2925	0.16166	0.85677	0.19619	0.67267	0.004208
GINS2	5	-2.1912	-7.5318	0	0	5.0043e-14	4.111e-11	-2.2575	-7.7573	0	0	8.6751e-15	5.0994e-12	0.153841
CD4	5	0.081122	0.86692	0.45137	0.97932	0.38598	0.70299	0.015123	0.16115	0.79489	0.98633	0.87197	0.98026	0.117906
RYK	5	-0.048016	-0.5263	0.8101	0.99579	0.59868	0.84749	-0.11391	-1.2479	0.50359	0.98633	0.21207	0.68423	-0.17805
OR8A1	5	0.19411	2.1678	0.083262	0.687	0.030176	0.27256	0.12826	1.4319	0.19282	0.93176	0.15216	0.63074	-0.00155
LRRC4B	5	0.15394	1.2224	0.16336	0.89766	0.22156	0.57598	0.088185	0.70019	0.35094	0.98633	0.48381	0.84121	0.029743
IL18R1	5	-0.0090517	-0.088362	0.96908	0.99579	0.92959	0.98156	-0.074755	-0.7289	0.66914	0.98633	0.46606	0.83565	-0.057592
SLC23A2	5	0.066709	0.43775	0.52222	0.97932	0.66157	0.87262	0.0010468	0.0068229	0.87985	0.98633	0.99456	0.99696	0.0755
CADM4	5	-0.077517	-0.37863	0.66707	0.98828	0.70496	0.89902	-0.14283	-0.69467	0.41363	0.98633	0.48726	0.84286	-0.0478
PSMA3	5	-1.3726	-5.0013	0	0	5.6938e-07	2.3387e-05	-1.4379	-5.1812	0	0	2.2048e-07	1.035e-05	-0.0395153
TMEM194A	5	0.10428	1.6651	0.33938	0.97932	0.095895	0.43732	0.039	0.62242	0.63348	0.98633	0.53367	0.8571	-0.083553
CLCA2	5	-0.12426	-1.3412	0.49117	0.97932	0.17984	0.54434	-0.1895	-2.0437	0.31418	0.98633	0.040984	0.37409	0.057409
CD53	5	-0.053121	-0.54942	0.78381	0.99579	0.58272	0.83543	-0.11806	-1.2207	0.48777	0.98633	0.22221	0.69394	0.0791613
CLDN4	5	0.062111	0.69658	0.54973	0.97932	0.48607	0.77686	-0.0026598	-0.029788	0.90274	0.98633	0.97624	0.99368	0.16294
NRCAM	5	-0.012725	-0.16702	0.99075	0.99853	0.86736	0.96076	-0.077401	-1.0117	0.65563	0.98633	0.31167	0.75917	-0.055777
CGN	5	0.004361	0.060425	0.88837	0.99579	0.95182	0.98597	-0.060145	-0.8332	0.74474	0.98633	0.40473	0.81116	0.3123
PDAP1	5	-0.063741	-0.73456	0.73135	0.99496	0.46261	0.76543	-0.1281	-1.4732	0.45441	0.98633	0.14069	0.60195	0.126726
SLC11A2	5	0.018144	0.19489	0.80682	0.99579	0.84548	0.95406	-0.04619	-0.49608	0.82179	0.98633	0.61984	0.88554	0.056563
TAPBP	5	-0.055965	-0.92339	0.7664	0.99579	0.3558	0.68533	-0.12022	-1.9833	0.48083	0.98633	0.047339	0.39886	0.075701
PLS3	5	0.14268	2.0321	0.19781	0.96168	0.042142	0.32554	0.07909	1.1264	0.39659	0.98633	0.26	0.73118	-0.0681
BTN3A3	5	0.177	1.7529	0.11163	0.76417	0.079613	0.41239	0.11345	1.1235	0.24236	0.98633	0.26123	0.73118	0.03847
RRAS	5	0.3097	2.2849	0.0077906	0.14713	0.02232	0.23507	0.24645	1.8169	0.018138	0.26372	0.069234	0.472	0.114484
TNFRSF14	5	0.035382	0.44679	0.70773	0.99496	0.65502	0.86995	-0.027742	-0.35024	0.93244	0.9913	0.72616	0.93209	0.128405
PPP3CA	5	0.062549	0.90372	0.54766	0.97932	0.36614	0.68988	-0.00046699	-0.0067469	0.88971	0.98633	0.99462	0.99696	-0.051828
LDLR	5	-0.2844	-2.6661	0.19586	0.96168	0.0076728	0.11566	-0.34707	-3.2519	0.12745	0.77269	0.0011464	0.023253	0.011733
IL10RB	5	-0.0045024	-0.049343	0.94096	0.99579	0.96065	0.98708	-0.067047	-0.73474	0.71016	0.98633	0.4625	0.83504	-0.0795335
PCDHGB4	5	0.058279	0.85567	0.57225	0.97932	0.39218	0.70652	-0.0042268	-0.062033	0.91296	0.98633	0.95054	0.99368	-0.065894
LRP4	5	-0.019575	-0.20093	0.97164	0.99579	0.84075	0.952	-0.081921	-0.84066	0.63335	0.98633	0.40054	0.80949	-0.1444
CR2	5	0.02566	0.2635	0.76372	0.99579	0.79216	0.93931	-0.036622	-0.37603	0.87925	0.98633	0.7069	0.92522	-0.0366898
RAB5C	5	0.069848	0.95798	0.50615	0.97932	0.33808	0.67084	0.0076141	0.10442	0.83932	0.98633	0.91684	0.99168	-0.15638
FCGR1C	5	-0.065228	-0.84382	0.72209	0.99496	0.39877	0.71449	-0.12722	-1.6449	0.45709	0.98633	0.099986	0.53862	0.00106
ACE	5	0.13858	0.63995	0.20876	0.96168	0.52221	0.79961	0.076662	0.35178	0.40949	0.98633	0.725	0.93206	-0.04865
SLC9A3R2	5	-0.043754	-0.48526	0.83445	0.99579	0.62749	0.86109	-0.10562	-1.1702	0.53025	0.98633	0.24192	0.70851	0.132871
APOH	5	0.14622	1.3779	0.1871	0.94146	0.16824	0.53644	0.084372	0.79501	0.37127	0.98633	0.42661	0.81895	0.018342
OR6K6	5	0.07115	0.75334	0.49836	0.97932	0.45124	0.7588	0.0093237	0.098644	0.82763	0.98633	0.92142	0.99368	0.1704
ABCA7	5	-0.030211	-0.37627	0.91041	0.99579	0.70671	0.89902	-0.09187	-1.1437	0.58904	0.98633	0.25273	0.72089	0.080759
TNFRSF11B	5	0.12789	1.0366	0.24492	0.97932	0.29991	0.63663	0.06635	0.53764	0.46878	0.98633	0.59083	0.88488	0.0822523
RALB	5	0.02977	0.30494	0.73974	0.99496	0.76041	0.92365	-0.030713	-0.31447	0.91369	0.98633	0.75316	0.93872	-0.0151151
SH3BP4	5	0.20596	2.2762	0.066586	0.62486	0.022832	0.23611	0.14558	1.6079	0.14303	0.82083	0.10785	0.55324	-0.0953276
PTGIR	5	0.0139	0.12635	0.82934	0.99579	0.89946	0.96662	-0.046452	-0.42185	0.82106	0.98633	0.67314	0.90588	0.0884132
CD7	5	0.066469	0.61665	0.52319	0.97932	0.53746	0.81388	0.0066237	0.061438	0.84443	0.98633	0.95101	0.99368	0.02044
C10orf72	5	0.18994	1.9394	0.090809	0.7177	0.052454	0.35888	0.13068	1.3332	0.18612	0.92387	0.18248	0.6633	0.108247
CALU	5	-0.1558	-1.7617	0.40329	0.97932	0.078117	0.41239	-0.21483	-2.4287	0.27523	0.98633	0.015153	0.20406	-0.0498
IL2RA	5	0.0030874	0.028105	0.8958	0.99579	0.97758	0.9927	-0.055906	-0.50747	0.76932	0.98633	0.61182	0.88488	-0.182976
SLC24A6	5	-0.045587	-0.61208	0.82386	0.99579	0.54048	0.81619	-0.10442	-1.4016	0.53597	0.98633	0.16104	0.63618	-0.037445
SORL1	5	0.18326	1.6183	0.099939	0.72719	0.10559	0.45419	0.12491	1.1027	0.20487	0.94551	0.27016	0.73651	0.062677
ABCA2	5	0.089449	0.5583	0.40609	0.97932	0.57664	0.83429	0.031232	0.1944	0.68302	0.98633	0.84586	0.9761	0.12769
OLFM1	5	-0.12527	-1.569	0.48874	0.97932	0.11665	0.48034	-0.18343	-2.292	0.32502	0.98633	0.021905	0.26309	-0.053923
GPI	5	-0.87839	-4.2524	0.0032867	0.068354	2.1148e-05	0.00059908	-0.93634	-4.5207	0.0014607	0.032	6.1633e-06	0.00019106	-0.282809
AJAP1	5	0.10755	1.2112	0.32477	0.97932	0.22583	0.58126	0.049624	0.55874	0.56774	0.98633	0.57634	0.87766	0.093672
PHGDH	5	0.016167	0.22422	0.81802	0.99579	0.82258	0.95039	-0.041695	-0.57822	0.84893	0.98633	0.56312	0.87384	0.002163
FAM189B	5	-0.031648	-0.45896	0.90201	0.99579	0.64626	0.866	-0.089404	-1.2965	0.59903	0.98633	0.19479	0.67267	-0.170219
ITGB7	5	-0.061788	-0.52307	0.74035	0.99496	0.60093	0.84749	-0.11949	-1.0063	0.48326	0.98633	0.31429	0.7605	-0.122808
P2RX7	5	0.097556	1.1808	0.36652	0.97932	0.23766	0.59074	0.039964	0.48344	0.62763	0.98633	0.62878	0.88906	0.016419
WDR43	5	-2.0131	-6.1679	0	0	6.9193e-10	6.6873e-08	-2.0706	-6.3339	0	0	2.3903e-10	2.6181e-08	0.00359
CNNM4	5	0.06005	0.67504	0.56263	0.97932	0.49965	0.78558	0.0025677	0.028849	0.86939	0.98633	0.97699	0.99368	-0.07455
PLXNA2	5	0.054686	0.63199	0.5944	0.97932	0.52739	0.80585	-0.0026146	-0.030183	0.9025	0.98633	0.97592	0.99368	0.054055
OR6N2	5	0.13881	1.457	0.2084	0.96168	0.14512	0.51833	0.081533	0.85464	0.38539	0.98633	0.39275	0.80584	0.019442
ORM1	5	0.012837	0.13188	0.83445	0.99579	0.89508	0.96662	-0.04428	-0.45475	0.83311	0.98633	0.64929	0.90038	-0.2193
FGB	5	0.10403	1.3525	0.34108	0.97932	0.17623	0.54322	0.046938	0.60989	0.58381	0.98633	0.54194	0.86196	-0.063016
OR8D4	5	-0.022997	-0.33224	0.95167	0.99579	0.73971	0.91571	-0.080006	-1.1556	0.64285	0.98633	0.24784	0.7169	-0.02749
VAMP5	5	-0.12503	-1.6417	0.48935	0.97932	0.10065	0.44674	-0.18146	-2.3794	0.32928	0.98633	0.017341	0.22709	-0.064255
POSTN	5	-0.014147	-0.21566	0.99988	0.99988	0.82925	0.95142	-0.070415	-1.0733	0.69105	0.98633	0.28312	0.74657	0.092453
TMEM132A	5	-0.064039	-0.48711	0.73013	0.99496	0.62618	0.86043	-0.12023	-0.90929	0.48083	0.98633	0.36319	0.79231	-0.33261
STON2	5	0.054276	0.67904	0.5972	0.97932	0.49711	0.78327	-0.0018782	-0.023497	0.89848	0.98633	0.98125	0.99368	-0.006728
PTK7	5	0.1143	1.0537	0.29519	0.97932	0.29203	0.6318	0.058523	0.53876	0.51552	0.98633	0.59006	0.88488	-0.074354
OR10G2	5	-0.16893	-1.4159	0.37249	0.97932	0.15681	0.53283	-0.22456	-1.8808	0.26001	0.98633	0.060001	0.43745	-0.141247
RP2	5	0.22374	2.2036	0.046744	0.512	0.027552	0.26777	0.16845	1.6578	0.092879	0.69545	0.097354	0.53413	0.033443
CDSN	5	0.06517	0.84173	0.53025	0.97932	0.39994	0.71502	0.0099837	0.12891	0.82337	0.98633	0.89743	0.99086	-0.111608
non-targeting_28	5	0.07829	1.0432	0.46476	0.97932	0.29686	0.63426	0.023344	0.31069	0.73634	0.98633	0.75604	0.93872	0.170657
ENPP3	5	-0.011135	-0.14272	0.98247	0.99654	0.88651	0.96587	-0.065662	-0.84031	0.71662	0.98633	0.40073	0.80949	-0.122542
ABCB1	5	0.0047245	0.050893	0.88691	0.99579	0.95941	0.98643	-0.049745	-0.53566	0.8011	0.98633	0.5922	0.88488	-0.151783
CLN3	5	0.24952	2.3449	0.030554	0.41148	0.019032	0.21417	0.1955	1.8369	0.054291	0.53976	0.066226	0.465	-0.072346
ICAM2	5	0.0042074	0.035042	0.88959	0.99579	0.97205	0.99162	-0.049784	-0.41444	0.80085	0.98633	0.67855	0.90871	-0.030107
MMP15	5	0.02706	0.21749	0.7574	0.99579	0.82782	0.95142	-0.026907	-0.21595	0.93731	0.9913	0.82903	0.97015	0.197821
BAIAP2	5	-0.012796	-0.10614	0.99087	0.99853	0.91547	0.97508	-0.066748	-0.55124	0.71175	0.98633	0.58147	0.87808	-0.037943
OR6J1	5	-0.073247	-0.4844	0.68862	0.99456	0.6281	0.86109	-0.12717	-0.83808	0.45746	0.98633	0.40199	0.80949	0.0309
CD72	5	-0.10482	-1.1033	0.55849	0.97932	0.2699	0.61731	-0.1587	-1.6695	0.37505	0.98633	0.095021	0.53283	0.001007
RAMP3	5	0.019078	0.18631	0.80134	0.99579	0.8522	0.95612	-0.034597	-0.33748	0.89276	0.98633	0.73576	0.93564	-0.06585
NEU1	5	0.048173	0.41775	0.63299	0.9845	0.67613	0.88306	-0.0054356	-0.047131	0.92161	0.99048	0.96241	0.99368	0.108127
DAGLB	5	-0.050512	-0.41557	0.79805	0.99579	0.67773	0.8832	-0.10409	-0.85469	0.53767	0.98633	0.39272	0.80584	0.039216
KIAA0090	5	-0.1863	-1.765	0.33707	0.97932	0.077565	0.41239	-0.23954	-2.2657	0.24102	0.98633	0.023467	0.2754	0.0368
GPR126	5	0.1343	1.068	0.22142	0.96168	0.28553	0.62466	0.081116	0.64402	0.38758	0.98633	0.51956	0.85145	-0.014203
EPHB3	5	0.079916	0.48164	0.45721	0.97932	0.63006	0.86115	0.026786	0.16035	0.71065	0.98633	0.87261	0.98026	-0.00391
COL5A2	5	0.11576	1.5189	0.2885	0.97932	0.12879	0.5002	0.063059	0.82641	0.48667	0.98633	0.40857	0.81388	-0.3117
OR8H1	5	0.11701	1.474	0.28338	0.97932	0.14047	0.51123	0.064402	0.80961	0.47912	0.98633	0.41817	0.81719	-0.133172
RHBDF2	5	-0.019717	-0.26048	0.97103	0.99579	0.79449	0.93931	-0.072303	-0.95446	0.68168	0.98633	0.33985	0.78094	-0.1127
PRKCA	5	-0.009352	-0.12569	0.97127	0.99579	0.89998	0.96662	-0.061446	-0.82499	0.73877	0.98633	0.40938	0.81388	-0.149555
OR8B3	5	0.020046	0.20272	0.7961	0.99579	0.83935	0.95173	-0.03185	-0.32196	0.90883	0.98633	0.74749	0.93758	0.0852089
PLD2	5	0.06911	1.1856	0.50992	0.97932	0.23579	0.59055	0.017221	0.29541	0.78101	0.98633	0.76768	0.94338	0.0373804
FBN1	5	0.10378	0.99421	0.34169	0.97932	0.32012	0.65175	0.051916	0.49718	0.55423	0.98633	0.61907	0.88554	0.00452
GPR155	5	0.036555	0.50119	0.7003	0.99496	0.61624	0.85505	-0.015273	-0.20938	0.98831	0.99779	0.83415	0.97069	0.0721
LMAN2L	5	0.037358	0.43601	0.69641	0.99496	0.66283	0.87262	-0.014367	-0.16768	0.98296	0.99779	0.86684	0.98026	-0.069076
FAP	5	0.054778	0.72966	0.59379	0.97932	0.4656	0.76543	0.0031223	0.041545	0.86719	0.98633	0.96686	0.99368	-0.178938
TNFRSF9	5	-0.019342	-0.23632	0.97273	0.99579	0.81319	0.94583	-0.070516	-0.86152	0.69093	0.98633	0.38895	0.80421	-0.128368
BGN	5	0.099411	0.82201	0.35776	0.97932	0.41107	0.72157	0.048238	0.39828	0.57724	0.98633	0.69043	0.91798	0.0374413
SLC2A9	5	0.067176	0.95817	0.51869	0.97932	0.33798	0.67084	0.01619	0.23087	0.78868	0.98633	0.81742	0.96638	0.069707
DSG2	5	0.086401	0.6439	0.42155	0.97932	0.51964	0.79941	0.036127	0.26907	0.65247	0.98633	0.78787	0.95623	0.00828
EXTL2	5	-0.15888	-2.0328	0.39586	0.97932	0.042072	0.32554	-0.20868	-2.6684	0.28411	0.98633	0.0076224	0.12763	0.0434464
SLC10A5	5	0.033514	0.43732	0.71832	0.99496	0.66188	0.87262	-0.01616	-0.21078	0.99404	0.99829	0.83306	0.97069	-0.061659
SNRNP200	5	-1.3576	-4.5382	0	0	5.6745e-06	0.00017929	-1.4072	-4.6657	0	0	3.0762e-06	0.0001053	-0.084076
CLEC2D	5	0.15892	1.9575	0.15131	0.88156	0.050285	0.35293	0.10941	1.3475	0.25697	0.98633	0.17782	0.66101	0.011645
SPPL2B	5	0.054135	0.31027	0.59817	0.97932	0.75636	0.92317	0.0046271	0.026395	0.85685	0.98633	0.97894	0.99368	-0.05926
PROCR	5	0.0058471	0.020261	0.8801	0.99579	0.98383	0.99378	-0.043649	-0.15061	0.83688	0.98633	0.88029	0.98456	0.1589
PLXDC1	5	-0.0069461	-0.089039	0.9563	0.99579	0.92905	0.98156	-0.056299	-0.72167	0.76701	0.98633	0.4705	0.83571	0.07396
CANX	5	-0.023635	-0.30498	0.94851	0.99579	0.76038	0.92365	-0.072818	-0.93899	0.67937	0.98633	0.34774	0.78587	-0.168016
PCDH17	5	-0.029463	-0.28049	0.91442	0.99579	0.7791	0.93394	-0.078482	-0.74513	0.65137	0.98633	0.45619	0.83504	0.089206
BASP1	5	-0.13296	-1.0133	0.46366	0.97932	0.31094	0.64314	-0.18196	-1.3856	0.32879	0.98633	0.16588	0.64429	0.147276
TXNDC15	5	0.18999	1.5334	0.090688	0.7177	0.12518	0.49798	0.14116	1.1388	0.15533	0.84503	0.2548	0.72428	0.23762
CASD1	5	0.23032	2.1492	0.041753	0.4731	0.031615	0.28078	0.18159	1.6913	0.071211	0.61257	0.090777	0.51967	0.12253
SLC38A5	5	0.041515	0.44414	0.67292	0.9907	0.65694	0.87044	-0.007141	-0.076344	0.93427	0.9913	0.93915	0.99368	0.0659868
TNFRSF13B	5	0.15345	1.7045	0.16433	0.9	0.088284	0.42917	0.1048	1.1638	0.27851	0.98633	0.24451	0.71083	0.0015799
SCARA5	5	0.025217	0.29205	0.76652	0.99579	0.77025	0.92761	-0.023152	-0.26795	0.95995	0.99628	0.78874	0.95623	0.076513
AKAP11	5	0.14181	1.8521	0.19951	0.96168	0.064013	0.39511	0.093568	1.222	0.32708	0.98633	0.22172	0.69387	0.059964
VASN	5	-0.0091988	-0.09596	0.9703	0.99579	0.92355	0.97833	-0.057409	-0.59727	0.76068	0.98633	0.55033	0.8661	0.193949
VCAM1	5	-0.069965	-0.73397	0.70079	0.99496	0.46296	0.76543	-0.11806	-1.237	0.48777	0.98633	0.21607	0.68667	-0.0305
ITGA6	5	-0.031443	-0.38357	0.90262	0.99579	0.7013	0.89847	-0.079487	-0.96925	0.64638	0.98633	0.33242	0.78025	-0.069428
ICAM4	5	0.035468	0.36037	0.70688	0.99496	0.71857	0.90344	-0.012541	-0.12738	0.97188	0.99628	0.89864	0.99086	0.119695
CACNA2D1	5	0.16664	1.7496	0.13305	0.8218	0.080186	0.41239	0.11884	1.2472	0.22264	0.97547	0.21232	0.68423	-0.142099
GNAI1	5	0.20506	2.1796	0.067194	0.62486	0.02929	0.26885	0.15753	1.6737	0.11406	0.75565	0.094187	0.52997	-0.02009
COL7A1	5	0.047202	0.68296	0.63847	0.9845	0.49463	0.78226	-0.0003208	-0.0046409	0.88886	0.98633	0.9963	0.99696	-0.17027
non-targeting_50	5	0.28172	2.5074	0.013634	0.224	0.012161	0.16378	0.23423	2.0835	0.022398	0.30492	0.037201	0.35331	0.06261
LAMC2	5	0.10487	1.1886	0.33719	0.97932	0.23458	0.59035	0.057397	0.64994	0.52282	0.98633	0.51573	0.8507	-0.00708
GPRC5A	5	0.068609	1.155	0.5126	0.97932	0.24809	0.60222	0.02117	0.35635	0.75216	0.98633	0.72158	0.93102	-0.089623
EFNB1	5	0.096391	1.0614	0.37164	0.97932	0.28849	0.6278	0.049282	0.54238	0.56993	0.98633	0.58755	0.88466	-0.017535
ABCA5	5	-0.12101	-1.3984	0.50408	0.97932	0.16201	0.53283	-0.16783	-1.939	0.35715	0.98633	0.052501	0.42318	0.05873
LY75	5	0.072289	0.97046	0.49324	0.97932	0.33182	0.66485	0.025495	0.34226	0.72112	0.98633	0.73216	0.93415	-0.137207
AIDA	5	-0.13483	-1.787	0.45831	0.97932	0.07394	0.41239	-0.18151	-2.4032	0.32928	0.98633	0.016254	0.21537	0.105966
FOLR1	5	-0.11462	-1.6833	0.52307	0.97932	0.092315	0.43612	-0.16119	-2.3635	0.36981	0.98633	0.018101	0.23054	0.121346
NELL1	5	0.084445	1.2881	0.43214	0.97932	0.19772	0.56081	0.038048	0.57996	0.63993	0.98633	0.56194	0.87384	-0.082725
CLCN6	5	0.049381	0.58451	0.62642	0.9845	0.55888	0.82724	0.0029892	0.035362	0.86768	0.98633	0.97179	0.99368	-0.05529
P2RY10	5	0.15825	1.3709	0.15326	0.88264	0.17041	0.53774	0.11221	0.97186	0.24662	0.98633	0.33112	0.78025	0.092068
KIAA0922	5	0.20128	1.3841	0.072672	0.65604	0.16632	0.5358	0.15567	1.0696	0.11698	0.7627	0.28478	0.74657	-0.053952
BCL2L12	5	-0.067855	-0.93601	0.71004	0.99496	0.34927	0.68267	-0.11338	-1.5637	0.50469	0.98633	0.11789	0.56787	0.039863
ATP1A3	5	0.11693	0.87383	0.28351	0.97932	0.38221	0.70165	0.07147	0.53355	0.43932	0.98633	0.59366	0.88488	-0.013397
ABCG2	5	-0.093954	-1.2729	0.59757	0.97932	0.20305	0.56417	-0.13925	-1.8864	0.42276	0.98633	0.059236	0.43745	0.02861
SLC2A4	5	-0.010313	-0.12643	0.97748	0.99579	0.89939	0.96662	-0.055434	-0.67958	0.77127	0.98633	0.49677	0.84771	-0.096445
OR6Q1	5	0.070051	0.65177	0.50566	0.97932	0.51455	0.79605	0.024981	0.23233	0.72502	0.98633	0.81628	0.96638	-0.0299
FGFR1	5	0.1459	1.017	0.18795	0.94146	0.30916	0.64314	0.10093	0.70283	0.29604	0.98633	0.48216	0.84097	0.131571
SLC38A9	5	-0.0060702	-0.10582	0.95119	0.99579	0.91573	0.97508	-0.050871	-0.88651	0.79416	0.98633	0.37534	0.79731	0.00956
OR7C2	5	0.18118	2.0727	0.10371	0.73133	0.038201	0.31699	0.13646	1.5604	0.16884	0.87571	0.11867	0.56787	0.169764
PPAP2C	5	0.12697	2.0636	0.24857	0.97932	0.039051	0.3224	0.082301	1.3375	0.38113	0.98633	0.18105	0.66251	-0.00208
SLC16A6	5	0.043626	0.52486	0.6594	0.98681	0.59968	0.84749	-0.0008759	-0.010536	0.89203	0.98633	0.99159	0.99696	-0.026466
IL13RA1	5	0.07059	1.2963	0.50213	0.97932	0.19487	0.56072	0.026364	0.48412	0.71394	0.98633	0.6283	0.88906	-0.054527
non-targeting_49	5	0.292	2.1119	0.010834	0.18737	0.034699	0.30324	0.24782	1.7867	0.017164	0.25405	0.073985	0.47857	0.00877
HP	5	-0.093996	-1.1911	0.59757	0.97932	0.23361	0.59035	-0.13812	-1.7503	0.42581	0.98633	0.080062	0.49826	0.07247
SLC7A2	5	0.060365	0.64925	0.56068	0.97932	0.51618	0.79721	0.016277	0.175	0.78758	0.98633	0.86108	0.97973	-0.02331
CPD	5	-0.089962	-1.0465	0.61278	0.98053	0.29533	0.63269	-0.13381	-1.5532	0.43761	0.98633	0.12037	0.56787	-0.1609
NGFR	5	-0.16053	-1.4172	0.39148	0.97932	0.15642	0.53283	-0.20433	-1.8002	0.29032	0.98633	0.071822	0.47391	0.1162
LOXL4	5	-0.099582	-0.99887	0.57882	0.97932	0.31786	0.65118	-0.14311	-1.4341	0.41315	0.98633	0.15153	0.63074	0.0717191
CDH6	5	0.091951	1.0934	0.39294	0.97932	0.27423	0.62145	0.048427	0.57568	0.57602	0.98633	0.56483	0.87384	-0.0448008
ABCC5	5	0.11605	1.2019	0.28728	0.97932	0.22939	0.58346	0.072554	0.75128	0.43287	0.98633	0.45248	0.83435	-0.012872
TLR2	5	-0.094951	-1.1147	0.59416	0.97932	0.26496	0.61731	-0.1382	-1.6208	0.42581	0.98633	0.10506	0.55099	-0.09603
ACCN2	5	0.046842	0.44958	0.63981	0.9845	0.65301	0.86995	0.0036037	0.034565	0.86439	0.98633	0.97243	0.99368	-0.03717
CHGA	5	0.063545	0.85615	0.54145	0.97932	0.39191	0.70652	0.020381	0.27459	0.75788	0.98633	0.78363	0.95371	0.033572
SCN2B	5	0.08767	0.92011	0.41436	0.97932	0.35752	0.68554	0.044943	0.47059	0.5961	0.98633	0.63793	0.89354	-0.078838
RAP2C	5	0.13826	1.2106	0.20949	0.96168	0.22605	0.58126	0.095585	0.83674	0.31856	0.98633	0.40274	0.80991	-0.154064
F2R	5	0.20587	1.9232	0.066707	0.62486	0.054454	0.36491	0.16321	1.5235	0.1025	0.73248	0.12762	0.57538	0.02876
NRP2	5	0.093347	1.0868	0.38564	0.97932	0.27711	0.62401	0.05092	0.59272	0.56105	0.98633	0.55337	0.86921	-0.012828
C11orf52	5	0.1102	1.0151	0.31357	0.97932	0.31004	0.64314	0.068307	0.62907	0.45746	0.98633	0.5293	0.85543	0.050344
COL5A1	5	0.029292	0.36306	0.74352	0.99496	0.71656	0.90344	0.035514	0.44002	0.65733	0.98633	0.65992	0.90505	-0.06916
PPWD1	5	-0.71457	-3.8873	0.010225	0.18065	0.00010135	0.0024488	-0.75555	-4.0933	0.0053561	0.10353	4.2521e-05	0.0011268	0.01934
LRRC32	5	-0.21193	-1.5746	0.29154	0.97932	0.11536	0.47732	-0.25276	-1.8765	0.22715	0.9822	0.06059	0.43745	-0.020745
TSPAN9	5	0.14616	1.5272	0.1871	0.94146	0.12672	0.4982	0.10552	1.1022	0.27498	0.98633	0.27037	0.73651	0.0815
IL2RB	5	0.075054	1.0051	0.48058	0.97932	0.31483	0.64837	0.034614	0.46347	0.66379	0.98633	0.64303	0.89609	0.103284
COL11A1	5	-0.093269	-1.0722	0.59939	0.97932	0.28365	0.62466	-0.13362	-1.5355	0.43859	0.98633	0.12466	0.5721	-0.072524
B2M	5	0.059519	0.72991	0.56519	0.97932	0.46545	0.76543	0.019488	0.23898	0.7647	0.98633	0.81112	0.96638	-0.0233
CCR7	5	-0.032257	-0.4768	0.89836	0.99579	0.6335	0.86194	-0.072246	-1.0677	0.68205	0.98633	0.28567	0.74738	-0.101854
ANGPT1	5	0.092802	1.1637	0.38819	0.97932	0.24456	0.59808	0.052951	0.66355	0.54753	0.98633	0.50698	0.84809	0.033737
ITGA11	5	0.0031873	0.031517	0.89495	0.99579	0.97486	0.99187	-0.036328	-0.35914	0.88119	0.98633	0.71949	0.9308	-0.147805
non-targeting_7	5	0.25884	0.89247	0.024224	0.3431	0.37214	0.69433	0.21933	0.75198	0.032258	0.39407	0.45206	0.83435	-0.02144
GALNT1	5	0.047445	0.73402	0.63579	0.9845	0.46294	0.76543	0.0082999	0.1284	0.83554	0.98633	0.89783	0.99086	0.074668
CPZ	5	-0.033415	-0.1028	0.89215	0.99579	0.91812	0.97636	-0.07244	-0.22205	0.68058	0.98633	0.82427	0.96734	0.02143
SLC26A2	5	0.0054429	0.099212	0.88265	0.99579	0.92097	0.97749	-0.033542	-0.61102	0.89799	0.98633	0.54119	0.86196	0.06679
RRAS2	5	0.017181	0.12525	0.81144	0.99579	0.90033	0.96662	-0.021396	-0.15538	0.97468	0.99628	0.87652	0.98223	0.136498
TSPAN18	5	-0.023422	-0.30109	0.94948	0.99579	0.76334	0.92435	-0.06172	-0.79321	0.73731	0.98633	0.42766	0.81895	0.017383
ESAM	5	0.2117	1.9522	0.058673	0.59141	0.050909	0.35293	0.17347	1.5993	0.08448	0.67379	0.10976	0.55324	0.33275
ALCAM	5	0.20778	1.9537	0.064151	0.62367	0.050739	0.35293	0.16973	1.5958	0.091175	0.69545	0.11054	0.55324	-0.03951
SLC46A1	5	-0.02326	-0.28408	0.95058	0.99579	0.77635	0.93242	-0.061229	-0.74616	0.73962	0.98633	0.45557	0.83504	-0.004821
CDON	5	0.021625	0.33816	0.78698	0.99579	0.73524	0.9141	-0.016318	-0.25515	0.99513	0.99829	0.79861	0.96283	-0.071872
CXCR5	5	0.17167	1.496	0.12307	0.79606	0.13466	0.50318	0.13381	1.1653	0.17602	0.89141	0.24391	0.71054	-0.08839
PTAFR	5	-0.02546	-0.33166	0.93597	0.99579	0.74015	0.91571	-0.063296	-0.82442	0.72818	0.98633	0.4097	0.81388	0.009175
CD80	5	-0.18089	-1.5039	0.34668	0.97932	0.13261	0.5002	-0.2187	-1.8178	0.26902	0.98633	0.069094	0.472	0.06995
DMD	5	0.041166	0.42711	0.67413	0.9907	0.6693	0.87692	0.0034428	0.03572	0.86512	0.98633	0.97151	0.99368	-0.10546
FCRL6	5	-0.016214	-0.16001	0.9899	0.99853	0.87287	0.96354	-0.053659	-0.52867	0.77955	0.98633	0.59703	0.88488	-0.079315
CERCAM	5	0.070168	0.71543	0.50493	0.97932	0.47434	0.77169	0.032788	0.33425	0.67377	0.98633	0.73819	0.93584	-0.0041571
AHNAK2	5	0.094108	0.8945	0.38223	0.97932	0.37106	0.69357	0.056883	0.54019	0.52575	0.98633	0.58907	0.88488	0.14623
FAM171A2	5	-0.29804	-2.0602	0.18052	0.92813	0.039381	0.3224	-0.33521	-2.3165	0.13841	0.81505	0.020531	0.25363	0.04575
PDGFRB	5	0.092665	1.1338	0.38941	0.97932	0.25689	0.6117	0.055665	0.68104	0.53268	0.98633	0.49585	0.84771	0.07113
CDH19	5	0.1944	1.566	0.08241	0.68384	0.11736	0.48085	0.15751	1.2684	0.11406	0.75565	0.20465	0.67929	-0.1155
ITGA1	5	0.032537	0.38315	0.72465	0.99496	0.70161	0.89847	-0.0042189	-0.049677	0.91296	0.98633	0.96038	0.99368	-0.026538
DDAH1	5	-0.026565	-0.076304	0.93025	0.99579	0.93918	0.98597	-0.063296	-0.18082	0.72818	0.98633	0.85651	0.97973	0.0611177
CA14	5	-0.0055082	-0.070272	0.94851	0.99579	0.94398	0.98597	-0.042198	-0.53819	0.84626	0.98633	0.59045	0.88488	-0.0438
CD81	5	0.062237	0.74672	0.54936	0.97932	0.45523	0.76166	0.025762	0.30898	0.71978	0.98633	0.75734	0.93872	0.165488
ADRB2	5	0.054339	0.58785	0.59671	0.97932	0.55663	0.82466	0.018021	0.19488	0.77505	0.98633	0.84549	0.9761	-0.161381
ITGB8	5	-0.014804	-0.1648	0.9972	0.99976	0.8691	0.96157	-0.05091	-0.56656	0.79367	0.98633	0.57101	0.87762	-0.17177
SNAP23	5	-0.11585	-1.2547	0.51942	0.97932	0.20958	0.5701	-0.15172	-1.643	0.39063	0.98633	0.10038	0.53894	0.04039
TLR4	5	0.041907	0.75176	0.6706	0.98905	0.45219	0.75889	0.0061127	0.10963	0.84784	0.98633	0.9127	0.99086	-0.191738
MUC1	5	-0.17574	-2.0926	0.35752	0.97932	0.036386	0.30865	-0.21149	-2.517	0.27985	0.98633	0.011836	0.1691	0.1046
AARS	5	-1.149	-4.3083	0.00048691	0.012308	1.6454e-05	0.00050062	-1.1845	-4.4122	0.00012173	0.0035088	1.0234e-05	0.00029499	-0.094291
BST2	5	-0.10154	-1.1859	0.57176	0.97932	0.23565	0.59055	-0.13699	-1.5989	0.43007	0.98633	0.10983	0.55324	-0.062282
CD96	5	-0.26892	-2.1676	0.21315	0.96168	0.030192	0.27256	-0.30423	-2.4497	0.16896	0.87571	0.014297	0.19739	-0.07312
SLC16A3	5	0.12221	1.2771	0.26561	0.97932	0.20157	0.56417	0.08698	0.90852	0.35679	0.98633	0.3636	0.79231	-0.118985
YRDC	5	-0.53253	-3.6136	0.035545	0.44242	0.00030197	0.0067046	-0.56704	-3.8439	0.022642	0.30492	0.00012107	0.0028829	0.08738
RPN2	5	-1.0094	-4.7842	0.0010956	0.025352	1.7164e-06	6.0003e-05	-1.0438	-4.936	0.00073037	0.019048	7.9746e-07	3.0388e-05	-0.081629
SLITRK6	5	0.058511	0.83194	0.57066	0.97932	0.40544	0.71795	0.024415	0.34712	0.72928	0.98633	0.7285	0.93291	0.186308
COL1A1	5	-0.045843	-0.49515	0.82288	0.99579	0.6205	0.85887	-0.079913	-0.86309	0.64334	0.98633	0.38809	0.80421	-0.073771
SNAP25	5	-0.00099642	-0.012101	0.92063	0.99579	0.99034	0.99519	-0.034762	-0.42079	0.89166	0.98633	0.67391	0.90588	-0.030154
SDK1	5	-0.11165	-1.245	0.53366	0.97932	0.21313	0.5721	-0.14525	-1.6192	0.40803	0.98633	0.10539	0.55099	-0.002099
SLC41A3	5	-0.17944	-1.9147	0.35021	0.97932	0.055531	0.36789	-0.21291	-2.2718	0.27766	0.98633	0.023097	0.273	-0.08002
CCDC126	5	0.072527	1.0217	0.49239	0.97932	0.30693	0.64314	0.039196	0.55205	0.63189	0.98633	0.58091	0.87805	-0.211045
MPP7	5	0.12477	1.6244	0.25746	0.97932	0.10429	0.45329	0.091533	1.1911	0.33694	0.98633	0.23361	0.70288	-0.0656622
KCNS1	5	0.12551	0.93534	0.25478	0.97932	0.34961	0.68267	0.092559	0.68824	0.33195	0.98633	0.4913	0.84492	-0.100926
CD9	5	-0.047892	-0.66097	0.81059	0.99579	0.50863	0.79211	-0.080749	-1.1142	0.63859	0.98633	0.26518	0.73374	-0.060483
OR6N1	5	-0.11397	-1.3354	0.52477	0.97932	0.18174	0.54434	-0.14674	-1.7188	0.40329	0.98633	0.08565	0.5062	-0.048095
ACTN1	5	-0.17435	-1.5391	0.3608	0.97932	0.12378	0.49552	-0.20712	-1.8282	0.28667	0.98633	0.067522	0.47008	-0.003887
GPR63	5	0.013835	0.12815	0.82946	0.99579	0.89803	0.96662	-0.01873	-0.17343	0.9916	0.99828	0.86232	0.97973	0.011398
CD79B	5	0.057334	0.56071	0.57797	0.97932	0.575	0.83429	0.024873	0.24305	0.72611	0.98633	0.80797	0.96638	0.007328
non-targeting_26	5	0.014559	0.25183	0.82605	0.99579	0.80117	0.9409	-0.017799	-0.30762	0.99635	0.99829	0.75837	0.93872	-0.075097
PTGFRN	5	0.13486	1.005	0.21984	0.96168	0.31491	0.64837	0.10258	0.76357	0.28911	0.98633	0.44512	0.83258	-0.014298
NPY1R	5	-0.0024934	-0.031377	0.92891	0.99579	0.97497	0.99187	-0.034753	-0.43717	0.89166	0.98633	0.66198	0.90588	-0.027354
OLR1	5	0.10489	1.3811	0.33707	0.97932	0.16726	0.53644	0.072645	0.95627	0.43238	0.98633	0.33893	0.78094	0.005972
RAP1B	5	0.0056201	0.075238	0.88144	0.99579	0.94003	0.98597	-0.026593	-0.35594	0.93987	0.9913	0.72189	0.93102	-0.028628
PRNP	5	0.0058368	0.070637	0.8801	0.99579	0.94369	0.98597	-0.026006	-0.31471	0.94364	0.9913	0.75298	0.93872	0.075592
SLC16A1	5	-0.083222	-0.86839	0.64163	0.9845	0.38518	0.70299	-0.11462	-1.1958	0.49994	0.98633	0.23177	0.69996	0.162445
ITFG1	5	0.093833	0.83358	0.38271	0.97932	0.40452	0.71795	0.062732	0.55722	0.48959	0.98633	0.57738	0.87766	-0.037225
CADM3	5	0.11931	1.7311	0.27608	0.97932	0.083431	0.42048	0.088466	1.2835	0.34997	0.98633	0.19933	0.67267	-0.058217
ACVR2A	5	-0.19693	-1.777	0.31795	0.97932	0.075562	0.41239	-0.22751	-2.0499	0.25587	0.98633	0.040378	0.37062	0.110443
BEST4	5	0.052296	0.56949	0.61144	0.98053	0.56902	0.83393	0.021796	0.2371	0.74802	0.98633	0.81258	0.96638	0.044273
NCOA1	5	0.20032	0.60157	0.074254	0.66237	0.54746	0.81898	0.16991	0.50765	0.091175	0.69545	0.6117	0.88488	-0.03689
CD276	5	-0.033503	-0.37185	0.89142	0.99579	0.71	0.90149	-0.063876	-0.70889	0.72526	0.98633	0.47839	0.83839	0.151278
non-targeting_63	5	-0.027632	-0.36321	0.92526	0.99579	0.71644	0.90344	-0.057786	-0.75954	0.758	0.98633	0.44753	0.83367	-0.089481
non-targeting_40	5	0.097597	0.94323	0.3664	0.97932	0.34556	0.67995	0.06749	0.65128	0.46245	0.98633	0.51486	0.8507	0.222982
SLC39A10	5	-0.32404	-2.4075	0.15654	0.8869	0.016063	0.19406	-0.35394	-2.6191	0.1227	0.77269	0.008816	0.13928	0.097815
EMID2	5	0.17342	1.8636	0.11844	0.7864	0.062378	0.38968	0.14364	1.5434	0.149	0.83265	0.12275	0.56811	0.077941
SELPLG	5	0.11009	0.88963	0.31394	0.97932	0.37367	0.69484	0.080384	0.64918	0.39099	0.98633	0.51622	0.8507	0.16709
ZBTB33	5	0.15833	1.5281	0.15289	0.88264	0.12648	0.4982	0.12871	1.2411	0.19136	0.93176	0.21457	0.68667	-0.18005
PAG1	5	0.1321	1.3228	0.22946	0.96997	0.1859	0.54932	0.10249	1.0256	0.28935	0.98633	0.30507	0.75884	0.028619
SCNN1G	5	0.18771	2.2242	0.093488	0.72589	0.026137	0.25714	0.15824	1.8745	0.11284	0.75565	0.060863	0.43745	-0.149916
DPEP1	5	0.033509	0.34449	0.71832	0.99496	0.73048	0.91338	0.0040544	0.041668	0.86147	0.98633	0.96676	0.99368	0.07264
CLDN12	5	0.20896	1.5541	0.062934	0.62156	0.12015	0.48817	0.17999	1.3387	0.072794	0.62292	0.18067	0.66251	0.003711
GOLGA7	5	-0.16868	-2.0849	0.37322	0.97932	0.03708	0.31242	-0.19737	-2.4382	0.3003	0.98633	0.014759	0.20208	-0.098852
SDC4	5	0.049001	0.56775	0.62836	0.9845	0.57021	0.83393	0.020373	0.23603	0.758	0.98633	0.81341	0.96638	-0.0972629
ERBB3	5	-0.045433	-0.48963	0.82495	0.99579	0.6244	0.86043	-0.074054	-0.79777	0.67328	0.98633	0.42501	0.81895	-0.0166613
RHOA	5	0.066641	0.8714	0.52246	0.97932	0.38353	0.70299	0.038196	0.49932	0.63871	0.98633	0.61755	0.88554	0.02473
OR8S1	5	0.062338	0.88765	0.54863	0.97932	0.37473	0.69563	0.033999	0.48409	0.66683	0.98633	0.62832	0.88906	-0.04657
WNT5A	5	-0.00081842	-0.011115	0.92027	0.99579	0.99113	0.99537	-0.028958	-0.39323	0.92404	0.99048	0.69415	0.92184	-0.064334
ANTXR1	5	0.13247	1.2162	0.22788	0.96997	0.22392	0.58028	0.10443	0.95823	0.2801	0.98633	0.33795	0.78094	0.2616
EFNB2	5	0.3009	1.655	0.0092514	0.16703	0.097919	0.44198	0.27341	1.5023	0.0093731	0.16211	0.13301	0.58277	0.0978273
MEGF8	5	-0.054825	-0.51603	0.77407	0.99579	0.60584	0.84865	-0.082179	-0.7729	0.63262	0.98633	0.43958	0.83111	-0.093121
CELSR1	5	0.079373	0.68435	0.45928	0.97932	0.49375	0.78226	0.05214	0.44849	0.5524	0.98633	0.6538	0.90238	-0.11268
TLR1	5	0.090754	0.95442	0.39903	0.97932	0.33987	0.67278	0.063579	0.66861	0.48436	0.98633	0.50375	0.84809	0.009712
PTCH1	5	0.025554	0.34198	0.76482	0.99579	0.73237	0.9141	-0.0014399	-0.019253	0.89519	0.98633	0.98464	0.99371	0.056479
TYRO3	5	0.053094	0.56731	0.60548	0.98031	0.5705	0.83393	0.026262	0.28051	0.71467	0.98633	0.77909	0.9504	-0.10422
MPZL2	5	0.16936	1.9763	0.12721	0.8069	0.048118	0.34373	0.14258	1.6626	0.15094	0.83784	0.09639	0.53413	0.039424
SV2A	5	-0.035076	-0.48756	0.88265	0.99579	0.62586	0.86043	-0.061686	-0.85738	0.73755	0.98633	0.39124	0.80551	-0.14122
CD2AP	5	0.013953	0.17983	0.82921	0.99579	0.85728	0.95842	-0.012585	-0.16214	0.97212	0.99628	0.8712	0.98026	0.071887
DCN	5	0.13458	1.6486	0.22021	0.96168	0.099231	0.44458	0.1081	1.3241	0.26391	0.98633	0.18549	0.6654	-0.150193
CALD1	5	0.10335	1.1324	0.34376	0.97932	0.25747	0.61218	0.076884	0.84215	0.4073	0.98633	0.3997	0.80949	0.031534
F11R	5	-0.0476	-0.44539	0.81217	0.99579	0.65604	0.86995	-0.073904	-0.69132	0.67438	0.98633	0.48937	0.84368	0.0464
VTN	5	-0.036375	-0.39631	0.87438	0.99579	0.69188	0.89298	-0.062476	-0.68042	0.73366	0.98633	0.49624	0.84771	0.033329
POLE	5	-2.0817	-5.2857	0	0	1.252e-07	6.4284e-06	-2.1072	-5.3262	0	0	1.0032e-07	5.8864e-06	0.15127
WNT11	5	0.10802	0.68144	0.32258	0.97932	0.49559	0.78226	0.083086	0.52105	0.37821	0.98633	0.60233	0.88488	0.03472
SLC43A1	5	0.15262	1.2939	0.16726	0.91023	0.19571	0.56081	0.12774	1.0824	0.19501	0.93528	0.27909	0.74197	0.08156
TGFB1	5	0.026158	0.38906	0.76129	0.99579	0.69723	0.89707	0.0013484	0.020052	0.87766	0.98633	0.984	0.99368	0.094672
NECTIN3	5	-0.19749	-2.4521	0.31686	0.97932	0.014203	0.18231	-0.2221	-2.7572	0.26464	0.98633	0.0058297	0.10189	-0.0336
OR8K3	5	0.049059	0.68932	0.62788	0.9845	0.49062	0.78226	0.024825	0.34877	0.72684	0.98633	0.72726	0.93247	0.058852
OR8H2	5	-0.047451	-0.6409	0.81327	0.99579	0.52159	0.79941	-0.071577	-0.96587	0.68448	0.98633	0.33411	0.78085	-0.056191
PRSS35	5	-0.083188	-0.81361	0.64175	0.9845	0.41587	0.72766	-0.10726	-1.0486	0.52538	0.98633	0.29438	0.74986	0.06545
HLA-DPA1	5	0.036728	0.45727	0.69884	0.99496	0.64748	0.86629	0.012861	0.16001	0.80803	0.98633	0.87287	0.98026	-0.060352
CLDN7	5	0.020952	0.20167	0.79111	0.99579	0.84018	0.952	-0.0027127	-0.026093	0.90298	0.98633	0.97918	0.99368	0.162768
FLT1	5	0.22512	1.4085	0.046013	0.50738	0.15897	0.53283	0.20176	1.2612	0.046013	0.48774	0.20725	0.68315	0.35641
LAMP2	5	-0.10088	-1.3472	0.5748	0.97932	0.17792	0.54434	-0.12419	-1.6582	0.46719	0.98633	0.097276	0.53413	-0.0048771
non-targeting_35	5	0.17008	1.6715	0.12562	0.80311	0.094619	0.43612	0.14678	1.4425	0.14011	0.81684	0.14918	0.62845	-0.142103
SNX33	5	0.17937	1.5807	0.10603	0.73502	0.11395	0.47516	0.1561	1.3756	0.11649	0.76255	0.16895	0.64673	-0.160821
MASTL	5	-1.0342	-4.0583	0.0008521	0.020588	4.9433e-05	0.0012927	-1.0574	-4.1464	0.00073037	0.019048	3.3771e-05	0.00090959	0.051245
LEPRE1	5	-0.074351	-0.91963	0.6829	0.99456	0.35777	0.68554	-0.097435	-1.2045	0.56397	0.98633	0.22841	0.69996	-0.0269939
MET	5	0.10942	1.3528	0.31662	0.97932	0.17612	0.54322	0.086637	1.0708	0.358	0.98633	0.28428	0.74657	-0.04561
MYOF	5	0.041175	0.4689	0.67413	0.9907	0.63914	0.86498	0.018402	0.20956	0.77212	0.98633	0.83401	0.97069	0.017944
GNG5	5	-0.10688	-1.2656	0.55289	0.97932	0.20565	0.56788	-0.12958	-1.533	0.4504	0.98633	0.12527	0.57229	0.17541
F5	5	-0.027733	-0.40774	0.92477	0.99579	0.68346	0.8891	-0.050158	-0.73744	0.7983	0.98633	0.46086	0.83504	-0.3257
CXCR4	5	-0.085577	-0.83292	0.63226	0.9845	0.40489	0.71795	-0.10795	-1.0506	0.52295	0.98633	0.29344	0.74863	0.0799196
SLIT2	5	0.18462	1.6775	0.098235	0.72589	0.093446	0.43612	0.16231	1.4747	0.10432	0.73248	0.1403	0.60195	-0.039851
MST1R	5	-0.081198	-0.85	0.65088	0.98681	0.39533	0.71111	-0.10334	-1.0812	0.54072	0.98633	0.27959	0.74212	0.179485
CD2	5	0.069969	0.8589	0.5059	0.97932	0.3904	0.70527	0.047832	0.587	0.57931	0.98633	0.5572	0.87384	0.09939
NOMO3	5	-0.1644	-1.5176	0.38247	0.97932	0.12911	0.5002	-0.18628	-1.7193	0.31954	0.98633	0.085566	0.5062	-0.136031
GPC4	5	0.048664	0.55506	0.63092	0.9845	0.57885	0.83429	0.026935	0.30713	0.70968	0.98633	0.75874	0.93872	0.058419
CLDND1	5	-0.16992	-2.0084	0.37115	0.97932	0.044599	0.32859	-0.19136	-2.2617	0.31102	0.98633	0.023716	0.27635	0.060086
P2RY11	5	-0.11699	-1.0893	0.51552	0.97932	0.27602	0.62376	-0.13804	-1.2847	0.42605	0.98633	0.19891	0.67267	-0.04753
MCAM	5	0.09079	1.3618	0.39878	0.97932	0.17326	0.53974	0.070045	1.0506	0.44772	0.98633	0.29342	0.74863	-0.0281396
SIRPG	5	0.056235	0.73511	0.58454	0.97932	0.46227	0.76543	0.03559	0.46494	0.65673	0.98633	0.64197	0.89548	-0.037
TGFBR3	5	0.165	1.7649	0.13682	0.83259	0.077575	0.41239	0.14442	1.5444	0.1462	0.8226	0.12249	0.56811	-0.06776
NFASC	5	-0.20616	-2.56	0.30055	0.97932	0.010466	0.14572	-0.22671	-2.8151	0.25721	0.98633	0.0048763	0.08804	0.124099
APOD	5	0.039325	0.52338	0.68679	0.99456	0.60071	0.84749	0.018798	0.24999	0.76957	0.98633	0.80259	0.96393	-0.0186898
ADRA2C	5	0.12816	1.2387	0.24346	0.97897	0.21547	0.5721	0.10789	1.0405	0.265	0.98633	0.29812	0.75117	0.070643
KLRG1	5	0.0047377	0.065185	0.88667	0.99579	0.94803	0.98597	-0.015455	-0.21251	0.98965	0.99779	0.83171	0.97069	-0.03058
STX3	5	0.20651	2.0175	0.06622	0.62486	0.043647	0.32554	0.18632	1.8198	0.065368	0.59448	0.068786	0.472	0.192356
PVR	5	-0.13196	-0.70343	0.46683	0.97932	0.48179	0.77466	-0.15205	-0.80619	0.3899	0.98633	0.42014	0.81849	-0.257875
NPR2	5	0.072159	0.68615	0.49324	0.97932	0.49262	0.78226	0.052697	0.50108	0.54948	0.98633	0.61631	0.88554	0.122762
PIP5K1A	5	-0.087972	-0.88928	0.61996	0.9845	0.37385	0.69484	-0.10712	-1.0827	0.52599	0.98633	0.27896	0.74197	0.050536
CRB2	5	-0.045786	-0.39097	0.82301	0.99579	0.69582	0.89603	-0.064872	-0.55285	0.71954	0.98633	0.58036	0.87805	0.038472
TNC	5	0.11184	0.87897	0.30554	0.97932	0.37942	0.70043	0.092973	0.73049	0.32988	0.98633	0.46509	0.83565	0.084605
FGL2	5	-0.018163	-0.2533	0.97736	0.99579	0.80003	0.94033	-0.036959	-0.51543	0.87803	0.98633	0.60625	0.88488	0.102289
EPHB1	5	0.018327	0.23112	0.80584	0.99579	0.81722	0.94809	-0.00036283	-0.0045751	0.88935	0.98633	0.99635	0.99696	0.00225
OR8D1	5	0.12699	1.2735	0.24845	0.97932	0.20283	0.56417	0.10874	1.0904	0.26062	0.98633	0.27553	0.73972	-0.067574
SUSD1	5	0.072968	0.93182	0.48984	0.97932	0.35143	0.68418	0.054762	0.69932	0.53804	0.98633	0.48435	0.84121	0.004328
DSP	5	0.0043432	0.069998	0.88837	0.99579	0.9442	0.98597	-0.013582	-0.2189	0.97785	0.99628	0.82673	0.96884	-0.081535
SEMA7A	5	-0.0313	-0.32939	0.90347	0.99579	0.74186	0.91632	-0.048835	-0.51388	0.80609	0.98633	0.60734	0.88488	-0.15088
HLA-DQA1	5	0.13625	1.5994	0.21558	0.96168	0.10973	0.46466	0.11888	1.3951	0.22264	0.97547	0.16298	0.63861	-0.001876
TYRP1	5	0.05641	0.88252	0.58296	0.97932	0.3775	0.69817	0.039148	0.61223	0.63238	0.98633	0.54038	0.86196	0.085117
NTNG1	5	0.12436	1.2134	0.25892	0.97932	0.22498	0.58121	0.10717	1.0439	0.26817	0.98633	0.29654	0.75117	0.292193
OR8U1	5	0.13175	1.4686	0.23043	0.96997	0.14194	0.51303	0.11499	1.2815	0.23603	0.98633	0.20001	0.67267	-0.078072
ITGAM	5	-0.05261	-0.68297	0.78612	0.99579	0.49463	0.78226	-0.069326	-0.89982	0.69763	0.98633	0.36822	0.79603	-0.02327
CD59	5	0.032329	0.33706	0.72575	0.99496	0.73607	0.9141	0.01563	0.16287	0.79197	0.98633	0.87062	0.98026	-0.130245
KIRREL	5	0.013419	0.19244	0.83116	0.99579	0.8474	0.95426	-0.0032423	-0.046491	0.90651	0.98633	0.96292	0.99368	-0.033237
RAET1E	5	0.11026	1.2788	0.31321	0.97932	0.20098	0.56417	0.093635	1.0851	0.32684	0.98633	0.27788	0.74197	0.084566
SLC14A1	5	0.090232	1.1364	0.40158	0.97932	0.25578	0.60995	0.073851	0.93005	0.42593	0.98633	0.35234	0.78782	-8.6e-05
ODZ2	5	0.14985	1.4082	0.17505	0.91885	0.15906	0.53283	0.13349	1.2538	0.17638	0.89141	0.20992	0.68423	-0.1402
TXNIP	5	0.080379	1.2752	0.45539	0.97932	0.20223	0.56417	0.064061	1.0161	0.48107	0.98633	0.30956	0.75917	-0.052586
PRTG	5	0.013905	0.20439	0.82934	0.99579	0.83805	0.95142	-0.0023398	-0.034375	0.9014	0.98633	0.97258	0.99368	-0.0544695
LAIR1	5	0.074493	0.90389	0.48278	0.97932	0.36606	0.68988	0.058708	0.71208	0.51467	0.98633	0.47641	0.83839	-0.03277
SLC39A6	5	0.16742	1.275	0.13171	0.81736	0.20233	0.56417	0.15164	1.1541	0.12672	0.77269	0.24846	0.71744	-0.08413
NEGR1	5	0.11029	1.1045	0.31321	0.97932	0.2694	0.61731	0.09462	0.94689	0.32307	0.98633	0.34369	0.78313	0.121744
non-targeting_5	5	0.20889	2.1797	0.063177	0.62156	0.02928	0.26885	0.19352	2.0157	0.057212	0.54971	0.043828	0.39334	0.04611
SLC2A5	5	0.0050961	0.056536	0.88484	0.99579	0.95492	0.98597	-0.010019	-0.11114	0.95569	0.9938	0.9115	0.99086	0.013374
GNB4	5	-0.054731	-0.65699	0.77456	0.99579	0.51119	0.79384	-0.069831	-0.83799	0.69434	0.98633	0.40204	0.80949	-0.070283
NEO1	5	0.12484	1.0389	0.25733	0.97932	0.29886	0.63652	0.10992	0.9141	0.25514	0.98633	0.36066	0.79115	-0.2531
CDCP1	5	0.10971	0.86545	0.31564	0.97932	0.38679	0.70299	0.094847	0.74705	0.32234	0.98633	0.45504	0.83504	-0.1379
RTN4R	5	0.036202	0.27755	0.7031	0.99496	0.78136	0.93426	0.021594	0.16497	0.74912	0.98633	0.86897	0.98026	-0.115409
SCRIB	5	-0.062279	-0.56764	0.73938	0.99496	0.57028	0.83393	-0.076844	-0.69972	0.65843	0.98633	0.4841	0.84121	-0.046397
COL6A3	5	0.17729	2.1847	0.11041	0.759	0.028907	0.26885	0.16293	2.0078	0.10323	0.73248	0.044666	0.39455	-0.121419
ECE1	5	-0.0013561	-0.015541	0.92234	0.99579	0.9876	0.99519	-0.015661	-0.17943	0.99099	0.99828	0.8576	0.97973	0.6024
RDX	5	0.10309	1.3874	0.34474	0.97932	0.16533	0.5358	0.088792	1.1948	0.34875	0.98633	0.23218	0.69996	-0.043164
ALPPL2	5	0.082643	0.83962	0.442	0.97932	0.40112	0.71635	0.068371	0.69453	0.45648	0.98633	0.48735	0.84286	0.186574
RAP1A	5	-0.030965	-0.36106	0.90542	0.99579	0.71806	0.90344	-0.045168	-0.52659	0.82788	0.98633	0.59848	0.88488	-0.06835
PLAU	5	0.12868	1.1674	0.24175	0.97897	0.24306	0.59808	0.11485	1.0418	0.23652	0.98633	0.29752	0.75117	0.162243
OR2C3	5	0.09239	0.91819	0.39051	0.97932	0.35852	0.68554	0.078608	0.78092	0.3989	0.98633	0.43485	0.82406	0.08334
NECTIN2	5	0.050827	0.9961	0.62057	0.9845	0.3192	0.65172	0.03715	0.72805	0.64601	0.98633	0.46658	0.83565	-0.112192
CCDC107	5	-0.058248	-0.46313	0.75593	0.99579	0.64327	0.86511	-0.071887	-0.57119	0.68399	0.98633	0.56787	0.87443	0.113951
EFNA4	5	-0.1757	-1.9663	0.35788	0.97932	0.049267	0.34879	-0.18932	-2.1159	0.31442	0.98633	0.03435	0.3394	-0.131409
SLC19A2	5	0.033781	0.40334	0.71637	0.99496	0.6867	0.89054	0.020384	0.24255	0.75788	0.98633	0.80835	0.96638	-0.14597
CYSTM1	5	0.046613	0.47602	0.64139	0.9845	0.63406	0.86194	0.033233	0.33907	0.67012	0.98633	0.73456	0.93556	-0.1202
VNN2	5	0.084638	1.2341	0.43055	0.97932	0.21716	0.5721	0.071444	1.0416	0.43944	0.98633	0.29757	0.75117	-0.18582
OR1F2P	5	0.058528	0.86874	0.57054	0.97932	0.38499	0.70299	0.045656	0.67759	0.59209	0.98633	0.49803	0.84771	-0.07158
OR6X1	5	-0.036738	-0.47017	0.87182	0.99579	0.63824	0.86498	-0.049566	-0.63373	0.80207	0.98633	0.52626	0.8527	-0.1582
RAB22A	5	0.12029	0.94082	0.27194	0.97932	0.3468	0.68075	0.10747	0.83842	0.26695	0.98633	0.4018	0.80949	0.1927
non-targeting_31	5	0.32731	2.0229	0.0041388	0.081928	0.043081	0.32554	0.31463	1.9387	0.004017	0.0825	0.052543	0.42318	0.126196
SELP	5	-0.11886	-1.1549	0.51053	0.97932	0.24814	0.60222	-0.13104	-1.2695	0.44601	0.98633	0.20426	0.67929	0.163905
BCHE	5	0.19443	2.0332	0.08241	0.68384	0.042034	0.32554	0.18247	1.9081	0.069994	0.60847	0.056384	0.43745	0.01893
KIT	5	-0.07928	-0.7701	0.65867	0.98681	0.44124	0.75047	-0.09083	-0.88175	0.59294	0.98633	0.37791	0.79905	0.06269
FCGR2B	4	-0.079997	-0.80387	0.66488	0.98681	0.42147	0.73359	-0.091324	-0.9177	0.59148	0.98633	0.35877	0.79017	0.021407
non-targeting_59	5	0.12008	1.4759	0.27304	0.97932	0.13997	0.51123	0.10908	1.3408	0.25843	0.98633	0.17999	0.66245	-0.042427
PSEN1	5	0.064494	0.74859	0.53548	0.97932	0.4541	0.76054	0.053893	0.62489	0.54254	0.98633	0.53204	0.85543	-0.085564
LIFR	5	0.047441	0.68166	0.63591	0.9845	0.49546	0.78226	0.036881	0.52989	0.6482	0.98633	0.59619	0.88488	-0.075226
C6orf120	5	0.0020211	0.01619	0.9042	0.99579	0.98708	0.99519	-0.0081586	-0.064989	0.94145	0.9913	0.94818	0.99368	-0.040031
FLT4	5	-0.25492	-2.2533	0.22921	0.96997	0.024241	0.24585	-0.26507	-2.3367	0.2129	0.96898	0.019457	0.24218	-0.01567
MDGA1	5	-0.10828	-1.3212	0.54729	0.97932	0.18642	0.54932	-0.11842	-1.4447	0.48704	0.98633	0.14855	0.62742	0.027604
SCNN1D	5	0.013977	0.12474	0.82921	0.99579	0.90073	0.96662	0.0038465	0.034234	0.86318	0.98633	0.97269	0.99368	-0.043528
SLC2A3	5	0.0074297	0.080511	0.87145	0.99579	0.93583	0.98526	-0.0021165	-0.022931	0.90018	0.98633	0.98171	0.99368	-0.047439
EPB41L3	5	0.066974	0.83766	0.51966	0.97932	0.40222	0.71668	0.057455	0.7178	0.5227	0.98633	0.47288	0.83814	-0.119438
FLVCR1	5	0.076407	0.68468	0.47438	0.97932	0.49355	0.78226	0.067054	0.60013	0.4661	0.98633	0.54842	0.8661	0.012681
GAS1	5	-0.14944	-1.2596	0.41935	0.97932	0.20781	0.5701	-0.15801	-1.3289	0.37638	0.98633	0.18389	0.6654	0.084089
ENAH	5	0.085492	1.5039	0.42544	0.97932	0.13262	0.5002	0.076929	1.353	0.40694	0.98633	0.17605	0.65737	-0.090274
SLC16A7	5	-0.07422	-1.1452	0.68338	0.99456	0.25214	0.60749	-0.082632	-1.2742	0.6308	0.98633	0.2026	0.67802	-0.159091
TNFRSF21	5	0.14276	1.234	0.19769	0.96168	0.2172	0.5721	0.13461	1.1629	0.17371	0.88359	0.24487	0.71083	-0.120095
HSPG2	5	-0.026145	-0.25606	0.93195	0.99579	0.7979	0.93965	-0.033827	-0.33073	0.89726	0.98633	0.74085	0.93677	-0.134077
CD86	5	-0.09317	-1.0092	0.59963	0.97932	0.31286	0.64577	-0.10068	-1.0904	0.55155	0.98633	0.27554	0.73972	-0.014608
ITGA2B	5	-0.1287	-1.215	0.47778	0.97932	0.22437	0.58053	-0.13578	-1.281	0.43226	0.98633	0.2002	0.67267	0.030863
non-targeting_34	5	0.24867	2.1822	0.030919	0.41301	0.029098	0.26885	0.2416	2.1196	0.01899	0.27368	0.034042	0.3394	0.057313
APLP1	5	-0.13852	-1.3434	0.44747	0.97932	0.17916	0.54434	-0.14556	-1.408	0.4073	0.98633	0.15914	0.63582	-0.024234
THBS2	5	0.034101	0.31513	0.71394	0.99496	0.75266	0.92285	0.027373	0.25295	0.70749	0.98633	0.80031	0.96283	0.06398
ITGA2	5	-0.013916	-0.18506	0.99854	0.99976	0.85318	0.95612	-0.02051	-0.27271	0.97943	0.99703	0.78508	0.95406	-0.041893
TM9SF3	5	-0.12343	-1.4673	0.49434	0.97932	0.14229	0.51303	-0.13	-1.5447	0.44906	0.98633	0.12242	0.56811	-0.066418
ABCA1	5	0.067529	0.73699	0.51649	0.97932	0.46113	0.76543	0.061139	0.66666	0.49945	0.98633	0.50499	0.84809	-0.0377232
PCDHGC3	5	0.040156	0.50222	0.68144	0.99456	0.61551	0.85485	0.033965	0.42464	0.66707	0.98633	0.6711	0.90588	-0.03545
PLVAP	5	0.12405	0.84952	0.25989	0.97932	0.39559	0.71111	0.11794	0.80427	0.22532	0.97937	0.42124	0.81895	0.10651
PKHD1L1	5	0.077891	0.85848	0.46707	0.97932	0.39063	0.70527	0.071983	0.79319	0.43615	0.98633	0.42767	0.81895	0.076791
SLC15A2	5	-0.13949	-1.237	0.4454	0.97932	0.21608	0.5721	-0.14539	-1.2888	0.40779	0.98633	0.19745	0.67267	0.059075
HLA-DQB1	5	0.12483	1.5036	0.25746	0.97932	0.13268	0.5002	0.11916	1.433	0.22142	0.97547	0.15185	0.63074	0.115682
FAM174B	5	-0.052542	-0.4629	0.78661	0.99579	0.64343	0.86511	-0.057967	-0.51005	0.75703	0.98633	0.61002	0.88488	0.17916
FBN2	5	-0.043201	-0.51936	0.83737	0.99579	0.60351	0.84749	-0.048608	-0.58422	0.80767	0.98633	0.55907	0.87384	0.12785
LAMC1	5	0.15785	1.2477	0.15472	0.88264	0.21214	0.57164	0.15252	1.2052	0.12453	0.77269	0.22811	0.69996	0.03227
PCDH20	5	-0.017108	-0.13529	0.98466	0.99656	0.89238	0.96662	-0.022359	-0.17596	0.96616	0.99628	0.86033	0.97973	0.00547
LOX	5	0.043656	0.544	0.65928	0.98681	0.58644	0.83762	0.038483	0.47939	0.63713	0.98633	0.63166	0.8893	0.020581
CRTAP	5	0.098733	0.94147	0.36117	0.97932	0.34647	0.68075	0.093769	0.89378	0.32599	0.98633	0.37144	0.79731	0.10497
CD48	5	0.0071297	0.086678	0.87279	0.99579	0.93093	0.98235	0.0022526	0.027386	0.87231	0.98633	0.97815	0.99368	-0.232035
ULBP3	5	0.097983	0.76474	0.36421	0.97932	0.44443	0.75277	0.093162	0.72657	0.32915	0.98633	0.46749	0.83565	0.1487
OR8B8	5	0.061609	0.54994	0.55265	0.97932	0.58236	0.83543	0.056994	0.50852	0.5255	0.98633	0.61109	0.88488	-0.02019
KLRB1	5	-0.014521	-0.17482	0.99817	0.99976	0.86122	0.95996	-0.019092	-0.2295	0.98892	0.99779	0.81848	0.96638	0.047401
PTP4A1	5	-0.15245	-1.4726	0.4112	0.97932	0.14087	0.51123	-0.15672	-1.5124	0.37882	0.98633	0.13044	0.5795	-0.06325
KIAA0319L	5	-0.0031388	-0.038603	0.93256	0.99579	0.96921	0.99084	-0.0072959	-0.089695	0.935	0.9913	0.92853	0.99368	0.093824
CD1C	5	-0.01724	-0.22762	0.98393	0.99656	0.81994	0.94938	-0.021191	-0.27977	0.97565	0.99628	0.77966	0.9504	-0.112797
OR6C76	5	-0.022237	-0.27764	0.95642	0.99579	0.78129	0.93426	-0.026176	-0.32666	0.94206	0.9913	0.74392	0.93677	-0.02962
S100A10	5	-0.13764	-1.3603	0.44942	0.97932	0.17372	0.53974	-0.14155	-1.3975	0.41668	0.98633	0.16227	0.63861	0.140461
CD248	5	0.079768	0.86594	0.45794	0.97932	0.38652	0.70299	0.075881	0.82352	0.414	0.98633	0.41021	0.81388	0.11686
SLITRK4	5	0.18237	1.9275	0.1014	0.72751	0.05392	0.36307	0.1785	1.8847	0.075472	0.63265	0.059475	0.43745	0.140792
C1QTNF2	5	0.068454	0.71796	0.51345	0.97932	0.47278	0.77138	0.064617	0.67757	0.47815	0.98633	0.49805	0.84771	-0.0004
THY1	5	0.1511	1.5453	0.17127	0.91586	0.12226	0.49234	0.14731	1.5044	0.13828	0.81505	0.13248	0.58277	-0.03805
PCDH7	5	0.02954	0.24178	0.74157	0.99496	0.80895	0.94531	0.025993	0.21229	0.71771	0.98633	0.83188	0.97069	0.108599
non-targeting_11	5	0.15532	1.6177	0.16093	0.89766	0.10574	0.45419	0.15195	1.5821	0.12635	0.77269	0.11364	0.56236	-0.24317
OR8G2	5	0.13098	1.3771	0.23201	0.96997	0.16847	0.53644	0.12764	1.3419	0.19525	0.93528	0.17964	0.66245	0.149614
ENG	5	0.042058	0.46818	0.66951	0.98905	0.63966	0.86498	0.038841	0.43209	0.63445	0.98633	0.66567	0.90588	0.0381181
ITGAL	5	0.032928	0.31233	0.72173	0.99496	0.75479	0.92317	0.030589	0.28974	0.68716	0.98633	0.77201	0.94608	-0.050274
SLC7A1	5	-0.11044	-0.84499	0.53804	0.97932	0.39812	0.71409	-0.1126	-0.86093	0.50736	0.98633	0.38928	0.80421	0.08323
non-targeting_43	5	0.26236	1.6789	0.02252	0.33333	0.093167	0.43612	0.26024	1.6645	0.012903	0.2019	0.096021	0.53413	0.100325
PMEPA1	5	0.069292	0.99903	0.50895	0.97932	0.31778	0.65118	0.067193	0.96877	0.46488	0.98633	0.33266	0.78025	-0.057092
ATP2B4	5	0.11164	1.3212	0.30651	0.97932	0.18645	0.54932	0.10956	1.2961	0.25636	0.98633	0.19495	0.67267	0.016837
MME	5	-0.075192	-0.9691	0.67888	0.99323	0.33249	0.66539	-0.07725	-0.99499	0.6566	0.98633	0.31974	0.77028	-0.286443
CD28	5	0.14137	1.7527	0.20024	0.96168	0.079645	0.41239	0.13938	1.7273	0.15995	0.85243	0.084117	0.5062	-0.117614
LRRC8A	5	0.092179	0.92879	0.39184	0.97932	0.353	0.68522	0.090303	0.90944	0.34194	0.98633	0.36312	0.79231	0.033388
PLXNA4	5	0.25238	2.039	0.028484	0.39	0.041453	0.32554	0.25083	2.0259	0.016312	0.24771	0.042779	0.38832	-0.113883
GINM1	5	0.0078758	0.097407	0.86792	0.99579	0.9224	0.97775	0.0064747	0.079901	0.84553	0.98633	0.93632	0.99368	-0.146128
GCC1	5	0.1405	1.5663	0.20231	0.96168	0.11728	0.48085	0.13925	1.5523	0.16032	0.85243	0.12058	0.56787	0.0707643
EPHA5	5	0.029089	0.31732	0.74461	0.99496	0.751	0.92263	0.027995	0.3045	0.70383	0.98633	0.76075	0.93951	0.06613
non-targeting_66	5	0.23243	1.6482	0.039927	0.46525	0.099306	0.44458	0.23162	1.6392	0.023737	0.312	0.10118	0.53971	0.0047157
PPP6R3	5	-0.13455	-1.2465	0.45879	0.97932	0.21258	0.57164	-0.13522	-1.252	0.43323	0.98633	0.21058	0.68423	-0.098124
ACVR1	5	-0.033131	-0.44149	0.89361	0.99579	0.65886	0.87228	-0.033637	-0.44803	0.89775	0.98633	0.65413	0.90238	0.03428
COL3A1	5	-0.060094	-0.62411	0.74778	0.99579	0.53256	0.81018	-0.060505	-0.62823	0.74352	0.98633	0.52985	0.85543	-0.201936
RPL9	5	-1.1932	-4.1062	0.00024346	0.0071429	4.0217e-05	0.0010832	-1.1936	-4.0746	0	0	4.6096e-05	0.0012022	-0.0516557
HEG1	5	-0.10236	-1.148	0.5692	0.97932	0.25097	0.60639	-0.10259	-1.1503	0.54364	0.98633	0.25002	0.71842	-0.081821
PRG2	5	0.02002	0.22287	0.7961	0.99579	0.82364	0.95039	0.019816	0.22052	0.76214	0.98633	0.82547	0.96805	-0.0779
OR6K3	5	-0.020797	-0.18374	0.96519	0.99579	0.85422	0.95612	-0.020883	-0.18422	0.97748	0.99628	0.85384	0.97973	0.0687365
non-targeting_55	5	0.23465	2.5633	0.03871	0.46087	0.010369	0.14572	0.23472	2.5638	0.022033	0.3042	0.010354	0.15466	0.112157
EPHA3	5	-0.064135	-0.90525	0.7294	0.99496	0.36533	0.68988	-0.063979	-0.90286	0.72477	0.98633	0.3666	0.7951	0.22634
DCHS1	5	-0.020218	-0.2361	0.96811	0.99579	0.81336	0.94583	-0.019935	-0.23277	0.98393	0.99779	0.81594	0.96638	-0.1785
CYSLTR1	5	0.1967	1.673	0.079124	0.67653	0.094318	0.43612	0.19705	1.6742	0.051978	0.52716	0.094089	0.52997	0.0907
ACHE	5	-0.20568	-1.8915	0.30152	0.97932	0.058556	0.37933	-0.20511	-1.8848	0.28959	0.98633	0.059455	0.43745	0.22638
CAPNS1	5	-0.003347	-0.043703	0.93341	0.99579	0.96514	0.98799	-0.0027035	-0.035297	0.90298	0.98633	0.97184	0.99368	0.091515
SLC22A5	5	-0.0050092	-0.062137	0.94522	0.99579	0.95045	0.98597	-0.0040022	-0.049619	0.9115	0.98633	0.96043	0.99368	-0.034096
ANXA1	5	0.10864	1.0419	0.31966	0.97932	0.29747	0.63473	0.1097	1.052	0.25587	0.98633	0.29282	0.74863	-0.085228
GNPTG	5	0.060843	0.78064	0.55752	0.97932	0.43501	0.7445	0.061967	0.79501	0.49519	0.98633	0.42661	0.81895	-0.039025
TLL2	5	0.032338	0.55238	0.72562	0.99496	0.58069	0.83429	0.033824	0.57766	0.66768	0.98633	0.56349	0.87384	-0.026832
CFL2	5	0.013607	0.15881	0.83055	0.99579	0.87382	0.96354	0.015132	0.17659	0.79464	0.98633	0.85983	0.97973	-0.047473
SIGLEC5	5	0.0043076	0.053632	0.8885	0.99579	0.95723	0.98597	0.0058875	0.07328	0.84906	0.98633	0.94158	0.99368	0.035943
non-targeting_58	5	0.17332	1.8718	0.11881	0.7864	0.061235	0.384	0.17502	1.8891	0.081071	0.6549	0.058878	0.43745	-0.002339
MUC16	5	-0.090913	-1.1761	0.60889	0.98053	0.23956	0.59455	-0.089143	-1.1529	0.60097	0.98633	0.24894	0.71756	0.0347252
CSNK1G3	5	0.092753	1.1036	0.3888	0.97932	0.26978	0.61731	0.094562	1.1248	0.32331	0.98633	0.26069	0.73118	0.17904
PHLDA2	5	0.084519	1.0702	0.43104	0.97932	0.28451	0.62466	0.086342	1.0927	0.35861	0.98633	0.27453	0.73972	0.029505
AGTR1	5	0.09325	0.8627	0.38612	0.97932	0.3883	0.70418	0.095106	0.87911	0.32124	0.98633	0.37934	0.79905	-0.1953
EFNA1	5	-0.041987	-0.55658	0.84431	0.99579	0.57782	0.83429	-0.039824	-0.52788	0.86159	0.98633	0.59758	0.88488	-0.0432383
TLR3	5	0.23061	1.7729	0.041388	0.47222	0.076238	0.41239	0.23286	1.7891	0.02325	0.31057	0.073594	0.47857	0.03463
PRSS23	5	0.15717	1.5384	0.15654	0.8869	0.12396	0.49552	0.15957	1.5615	0.11053	0.74979	0.1184	0.56787	-0.0561542
TMX4	5	-0.035607	-0.45958	0.87888	0.99579	0.64582	0.866	-0.032693	-0.42188	0.90347	0.98633	0.67311	0.90588	0.145191
non-targeting_65	5	0.17942	1.0734	0.10603	0.73502	0.28311	0.62466	0.18246	1.0857	0.069994	0.60847	0.27761	0.74197	0.040583
non-targeting_64	5	0.21151	1.6739	0.059038	0.59146	0.094152	0.43612	0.21466	1.6978	0.035423	0.42174	0.089548	0.51624	-0.072335
SGCD	5	-0.047787	-0.57108	0.81059	0.99579	0.56794	0.83393	-0.044526	-0.53211	0.83189	0.98633	0.59465	0.88488	-0.052608
IGSF3	5	0.11708	1.2027	0.28314	0.97932	0.2291	0.58346	0.12067	1.2385	0.21765	0.97174	0.21554	0.68667	0.16011
FARP1	5	-0.073616	-0.6098	0.68594	0.99456	0.54199	0.81772	-0.069905	-0.57722	0.69385	0.98633	0.56379	0.87384	-0.032565
SLC9A7	5	0.082025	0.86633	0.4465	0.97932	0.38631	0.70299	0.085815	0.90527	0.36263	0.98633	0.36532	0.79413	0.043546
MRC2	5	-0.18573	-1.5935	0.33792	0.97932	0.11105	0.46905	-0.18172	-1.5578	0.32903	0.98633	0.11927	0.56787	-0.071142
CD109	5	-0.031967	-0.47718	0.90091	0.99579	0.63323	0.86194	-0.027759	-0.41434	0.93244	0.9913	0.67863	0.90871	-0.2076
SEMA4G	5	0.066685	0.88691	0.52222	0.97932	0.37513	0.69563	0.071013	0.94439	0.44114	0.98633	0.34497	0.78328	-0.125833
IRF1	5	0.18413	1.8421	0.098844	0.72589	0.065454	0.39683	0.18865	1.8863	0.061838	0.57627	0.059255	0.43745	-0.070217
C2CD5	5	-0.011151	-0.12781	0.98259	0.99654	0.8983	0.96662	-0.0064353	-0.073749	0.92903	0.9913	0.94121	0.99368	-0.0755415
HLA-DPB1	5	-0.053547	-0.55506	0.78162	0.99579	0.57886	0.83429	-0.048621	-0.50398	0.80767	0.98633	0.61427	0.88554	0.03624
AHSG	5	0.11199	1.3466	0.30469	0.97932	0.17812	0.54434	0.1171	1.4079	0.22836	0.9822	0.15915	0.63582	-0.123803
non-targeting_14	5	0.13701	1.6561	0.21388	0.96168	0.09771	0.44198	0.14241	1.7209	0.15167	0.83906	0.085266	0.5062	-0.0101797
SLAMF1	5	-0.091123	-1.1741	0.60791	0.98053	0.24036	0.59542	-0.085679	-1.1039	0.61522	0.98633	0.26965	0.73651	0.07751
TJP3	5	-0.11589	-1.0517	0.51942	0.97932	0.29295	0.6318	-0.11042	-1.001	0.51467	0.98633	0.31684	0.76555	-0.03786
TSPAN33	5	-0.087334	-1.1844	0.62337	0.9845	0.23626	0.59074	-0.081746	-1.1081	0.63384	0.98633	0.26781	0.7358	-0.031398
PRSS8	5	0.0080823	0.10635	0.86719	0.99579	0.91531	0.97508	0.013694	0.18007	0.80341	0.98633	0.85709	0.97973	0.025241
PLXNB3	5	0.092243	1.0753	0.39136	0.97932	0.28223	0.62466	0.098215	1.1447	0.30749	0.98633	0.25233	0.72089	0.06642
SLC39A14	5	0.15516	1.7211	0.16153	0.89766	0.085224	0.42303	0.16126	1.7883	0.10712	0.7364	0.073733	0.47857	0.0067
NID2	5	-0.10051	-0.97942	0.57602	0.97932	0.32737	0.66078	-0.14177	-1.3808	0.41656	0.98633	0.16733	0.64534	-0.06916
ITGB3	5	-0.0031164	-0.043703	0.93256	0.99579	0.96514	0.98799	0.0031542	0.044227	0.86719	0.98633	0.96472	0.99368	-0.0710826
XPC	5	0.056507	0.88202	0.58235	0.97932	0.37777	0.69817	0.062925	0.98221	0.48813	0.98633	0.32599	0.77512	0.133764
ETF1	5	-1.9862	-5.2097	0	0	1.8914e-07	9.4168e-06	-1.9795	-5.0105	0	0	5.4285e-07	2.3471e-05	-0.09473
SLC26A6	5	-0.028811	-0.42217	0.91808	0.99579	0.6729	0.88094	-0.022039	-0.32285	0.9692	0.99628	0.74681	0.93758	0.0062706
PSMD7	5	-0.79218	-3.1248	0.0062082	0.12143	0.001779	0.033215	-0.7854	-3.0685	0.0041388	0.083951	0.0021516	0.041589	0.0335949
OR8D2	5	0.12379	1.6195	0.2605	0.97932	0.10534	0.45419	0.1307	1.7099	0.186	0.92387	0.087285	0.51036	-0.109147
PCDHB10	5	0.029605	0.39521	0.74108	0.99496	0.69269	0.89331	0.036933	0.49305	0.6476	0.98633	0.62198	0.88554	0.102798
SLCO4C1	5	0.12042	1.1086	0.27182	0.97932	0.26759	0.61731	0.12806	1.1787	0.19355	0.93255	0.23851	0.70557	0.001486
BTN2A1	5	-0.12514	-1.2025	0.48898	0.97932	0.22916	0.58346	-0.11686	-1.1197	0.49178	0.98633	0.26285	0.73196	0.110027
non-targeting_53	5	0.39621	2.5919	0.00048691	0.012308	0.0095453	0.13757	0.40467	2.6449	0.001339	0.030556	0.0081708	0.13224	0.149829
LYPD3	5	0.19388	1.6334	0.083628	0.687	0.10239	0.45054	0.20235	1.7033	0.04504	0.48366	0.088506	0.51566	-0.0179252
GNAS	5	-0.019402	-0.35908	0.97225	0.99579	0.71954	0.90382	-0.010905	-0.20178	0.96275	0.99628	0.84009	0.97333	0.005444
CD38	5	0.18532	1.9998	0.097626	0.72589	0.045519	0.33239	0.19391	2.0923	0.056847	0.54971	0.036412	0.34985	-0.3406
HN1L	5	-0.20867	-2.0741	0.29726	0.97932	0.03807	0.31699	-0.19993	-1.9868	0.29702	0.98633	0.04694	0.39808	0.172417
LRP6	5	0.060315	0.46493	0.5608	0.97932	0.64198	0.86511	0.069085	0.53185	0.45173	0.98633	0.59483	0.88488	0.06539
TMEM179B	5	0.064173	0.66803	0.53682	0.97932	0.50412	0.78807	0.072985	0.75961	0.43019	0.98633	0.44749	0.83367	-0.028339
TTYH2	5	-0.005202	-0.054978	0.94644	0.99579	0.95616	0.98597	0.0038926	0.041126	0.86257	0.98633	0.9672	0.99368	0.080425
PRIMA1	5	0.042941	0.39088	0.66366	0.98681	0.69589	0.89603	0.052116	0.47281	0.55265	0.98633	0.63635	0.89208	-0.02231
DONSON	5	-0.53535	-2.0574	0.034936	0.44242	0.039646	0.3224	-0.52579	-1.9917	0.030676	0.38473	0.046402	0.39808	0.185
SEMA3C	5	-0.041754	-0.53103	0.84528	0.99579	0.5954	0.84549	-0.032042	-0.40743	0.90736	0.98633	0.68369	0.914	-0.01014
CNNM3	5	-0.13915	-1.4025	0.44674	0.97932	0.16076	0.53283	-0.12938	-1.3028	0.45088	0.98633	0.19266	0.67206	0.07472
L1CAM	5	0.051807	0.60329	0.61436	0.98095	0.54632	0.81898	0.061578	0.717	0.49787	0.98633	0.47337	0.83814	0.019905
non-targeting_27	5	0.15895	1.3386	0.15131	0.88156	0.18069	0.54434	0.16873	1.4201	0.092392	0.69545	0.15559	0.63582	-0.04083
KIAA1324L	5	0.078697	1.0276	0.46233	0.97932	0.30416	0.64311	0.088673	1.1558	0.34912	0.98633	0.24775	0.7169	-0.02488
ISLR	5	0.10072	1.0468	0.35277	0.97932	0.29517	0.63269	0.11075	1.1501	0.25247	0.98633	0.25011	0.71842	0.133141
OR7G3	5	0.13656	1.1085	0.21509	0.96168	0.26764	0.61731	0.14661	1.1881	0.1406	0.81684	0.23479	0.70288	-0.02978
SIRPB1	5	0.056412	0.5448	0.58296	0.97932	0.58589	0.83762	0.066868	0.64556	0.46659	0.98633	0.51856	0.85145	-0.182072
SLC29A1	5	0.16407	1.399	0.13938	0.84191	0.16182	0.53283	0.17504	1.4925	0.081071	0.6549	0.13558	0.5893	-0.0818715
ICAM3	5	-0.03077	-0.33252	0.90627	0.99579	0.7395	0.91571	-0.019372	-0.2093	0.98722	0.99779	0.83421	0.97069	0.070589
INHBE	5	-0.13186	-1.2769	0.46732	0.97932	0.20165	0.56417	-0.1204	-1.1653	0.48034	0.98633	0.2439	0.71054	0.162429
LRRC15	5	0.0059434	0.077617	0.87985	0.99579	0.93813	0.98597	0.017429	0.22736	0.77955	0.98633	0.82015	0.96664	0.051873
CASK	5	-0.020232	-0.26731	0.96811	0.99579	0.78923	0.93798	-0.008587	-0.11333	0.94486	0.99134	0.90977	0.99086	0.036536
HLA-DQB2	5	-0.10768	-0.92539	0.55021	0.97932	0.35476	0.68533	-0.095947	-0.82409	0.57066	0.98633	0.40989	0.81388	0.008497
CCDC24	5	0.036005	0.38438	0.70432	0.99496	0.70069	0.89847	0.048113	0.51336	0.57748	0.98633	0.6077	0.88488	-0.01825
SLC45A4	5	-0.0088362	-0.06719	0.96762	0.99579	0.94643	0.98597	0.0035091	0.026572	0.86476	0.98633	0.9788	0.99368	0.04467
SCAP	5	-0.74085	-4.0576	0.0081558	0.15227	4.9569e-05	0.0012927	-0.72843	-3.9898	0.0070603	0.12889	6.6116e-05	0.0016459	0.0456863
ERAP1	5	-0.0037732	-0.053616	0.93646	0.99579	0.95724	0.98597	0.0086643	0.12306	0.83299	0.98633	0.90206	0.99086	0.0480185
OR6C65	5	0.06069	0.78961	0.55861	0.97932	0.42976	0.73915	0.073264	0.9532	0.42897	0.98633	0.34049	0.78132	-0.0463918
TM2D3	5	-0.14505	-1.4221	0.42982	0.97932	0.15501	0.53283	-0.13241	-1.2979	0.44248	0.98633	0.19434	0.67267	-0.00657
TMEM104	5	1.5955e-05	0.00015635	0.91503	0.99579	0.99988	0.99988	0.012697	0.12442	0.80913	0.98633	0.90098	0.99086	-0.048369
FAT1	5	-0.057063	-0.77799	0.76105	0.99579	0.43657	0.7464	-0.044338	-0.60442	0.83299	0.98633	0.54557	0.86355	-0.057862
NCKIPSD	5	-0.0071803	-0.073828	0.95813	0.99579	0.94115	0.98597	0.0055734	0.057286	0.85113	0.98633	0.95432	0.99368	-0.00337
SNX9	5	0.030084	0.31833	0.73853	0.99496	0.75024	0.92263	0.042924	0.45327	0.60621	0.98633	0.65036	0.90079	0.0613012
ULBP1	5	0.0044744	0.068705	0.88801	0.99579	0.94522	0.98597	0.017435	0.26771	0.77955	0.98633	0.78893	0.95623	0.051235
FCGRT	5	0.085047	0.80583	0.42824	0.97932	0.42034	0.73314	0.098254	0.92988	0.30724	0.98633	0.35243	0.78782	-0.147716
CRLF1	5	-0.13643	-1.7699	0.45356	0.97932	0.076742	0.41239	-0.12319	-1.5947	0.47133	0.98633	0.11078	0.55324	0.0746909
BAG3	5	0.072727	0.80078	0.49154	0.97932	0.42326	0.73586	0.086101	0.94734	0.36032	0.98633	0.34346	0.78313	-0.0700443
EFR3A	5	0.034212	0.48299	0.71345	0.99496	0.6291	0.86115	0.047586	0.67166	0.58004	0.98633	0.5018	0.84809	0.058646
BDNF	5	-0.094572	-1.0654	0.59513	0.97932	0.28669	0.62554	-0.080752	-0.90951	0.63859	0.98633	0.36308	0.79231	-0.13935
SLC20A1	5	-0.075333	-0.81388	0.67815	0.99323	0.41571	0.72766	-0.061443	-0.66343	0.73877	0.98633	0.50705	0.84809	-0.109793
RHBDL2	5	-0.035712	-0.38739	0.87839	0.99579	0.69846	0.89725	-0.021614	-0.23439	0.97237	0.99628	0.81468	0.96638	-0.11551
TMEM87A	5	0.11486	1.231	0.29264	0.97932	0.21832	0.5721	0.12901	1.3816	0.19087	0.93176	0.16709	0.64534	-0.05816
non-targeting_36	5	0.058094	0.29324	0.57407	0.97932	0.76934	0.92761	0.072428	0.36347	0.43335	0.98633	0.71626	0.92911	-0.061866
NCSTN	5	-0.085815	-1.1575	0.63092	0.9845	0.24706	0.60199	-0.071305	-0.96169	0.68618	0.98633	0.33621	0.78094	0.086135
PLXNB2	5	0.099566	0.93487	0.35727	0.97932	0.34985	0.68267	0.11417	1.0717	0.23968	0.98633	0.28386	0.74657	-0.07799
OR7A10	5	-0.065694	-0.62149	0.72027	0.99496	0.53428	0.81129	-0.050734	-0.47992	0.79477	0.98633	0.63128	0.8893	-0.117451
HLA-DQA2	5	-0.12544	-1.3849	0.48813	0.97932	0.16608	0.5358	-0.11047	-1.2186	0.51455	0.98633	0.22301	0.69394	0.076361
COL6A2	5	0.070058	0.71444	0.50566	0.97932	0.47496	0.77169	0.085184	0.86759	0.36628	0.98633	0.38562	0.80421	-0.00387
AMIGO1	5	0.064617	0.62574	0.53439	0.97932	0.53149	0.8093	0.079962	0.7736	0.39306	0.98633	0.43917	0.83111	0.02994
CSPG5	5	0.2213	1.8869	0.048935	0.52895	0.059178	0.37933	0.23671	2.0178	0.020937	0.29322	0.043609	0.39334	-0.01196
GPR65	5	0.0068067	0.079039	0.87462	0.99579	0.937	0.98559	0.022228	0.25803	0.74449	0.98633	0.79638	0.96283	-0.032857
TGFBR2	5	0.051528	0.5602	0.61546	0.98175	0.57534	0.83429	0.067947	0.73856	0.45953	0.98633	0.46017	0.83504	-0.02188
DCHS2	5	0.12297	1.369	0.26293	0.97932	0.171	0.53774	0.13971	1.5551	0.15873	0.85016	0.11993	0.56787	-0.0539914
CD14	5	0.0044592	0.033986	0.88813	0.99579	0.97289	0.99162	0.021234	0.16176	0.75204	0.98633	0.8715	0.98026	0.00678
SGCE	5	-0.098929	-1.2374	0.58101	0.97932	0.21594	0.5721	-0.082141	-1.0273	0.63262	0.98633	0.3043	0.75867	-0.04266
UBE4A	5	0.011859	0.25852	0.84175	0.99579	0.79601	0.93954	0.028662	0.62479	0.69884	0.98633	0.53211	0.85543	-0.005251
STT3B	5	0.029262	0.39762	0.74388	0.99496	0.69091	0.89242	0.046099	0.62636	0.58904	0.98633	0.53108	0.85543	-0.00212
AEBP1	5	0.053929	0.6062	0.60024	0.97934	0.54438	0.81837	0.071312	0.80149	0.44005	0.98633	0.42285	0.81895	0.00847
AGFG1	5	0.20494	1.9646	0.067316	0.62486	0.049463	0.34879	0.22256	2.1326	0.030189	0.38154	0.032961	0.33637	0.005588
S100A4	5	0.0018909	0.013846	0.90481	0.99579	0.98895	0.99519	0.019534	0.14303	0.76421	0.98633	0.88627	0.98654	0.04908
LAMA5	5	0.32678	1.831	0.0041388	0.081928	0.067105	0.40239	0.34451	1.9253	0.0024346	0.051948	0.054196	0.43018	0.061675
TMEM63A	5	0.051291	0.64247	0.61753	0.98314	0.52057	0.79941	0.069235	0.86717	0.45113	0.98633	0.38585	0.80421	-0.142187
SLC43A2	5	0.047254	0.53108	0.63786	0.9845	0.59536	0.84549	0.065596	0.73717	0.4734	0.98633	0.46102	0.83504	0.0129606
CD82	5	0.052179	0.43303	0.61205	0.98053	0.66499	0.87394	0.070573	0.58478	0.4437	0.98633	0.5587	0.87384	-0.02661
PKD2	5	0.00042093	0.0072175	0.91345	0.99579	0.99424	0.99789	0.019169	0.32858	0.76628	0.98633	0.74248	0.93677	0.07275
OR8J1	5	-0.24145	-2.5805	0.24577	0.97932	0.0098657	0.14095	-0.22252	-2.3778	0.26342	0.98633	0.017416	0.22709	-0.0892191
MARCKS	5	-0.061896	-0.56344	0.74035	0.99496	0.57313	0.83429	-0.042959	-0.3909	0.84029	0.98633	0.69587	0.92278	0.093712
TAP2	5	-0.015234	-0.18723	0.99477	0.99976	0.85148	0.95612	0.0039796	0.048844	0.86208	0.98633	0.96104	0.99368	-0.156452
MFSD4	5	-0.17112	-1.5842	0.36859	0.97932	0.11316	0.47516	-0.15178	-1.4047	0.39051	0.98633	0.16011	0.63582	-0.04604
LRP12	5	-0.0024509	-0.027446	0.92867	0.99579	0.9781	0.9927	0.016944	0.18935	0.78308	0.98633	0.84982	0.97921	-0.045121
NCAM2	5	0.043059	0.85915	0.66318	0.98681	0.39026	0.70527	0.062501	1.247	0.49081	0.98633	0.21239	0.68423	-0.154459
GPR39	5	-0.086559	-0.79079	0.62715	0.9845	0.42907	0.73895	-0.066654	-0.60669	0.71199	0.98633	0.54405	0.86282	-0.06971
SLC9A3R1	5	-0.13271	-1.392	0.46439	0.97932	0.16391	0.53541	-0.11236	-1.1777	0.50773	0.98633	0.23891	0.70557	-0.10215
TMEM245	5	0.13467	1.4333	0.21996	0.96168	0.15177	0.53054	0.15511	1.6479	0.1182	0.76693	0.099371	0.53862	-0.03823
SERINC1	5	-0.024071	-0.29151	0.94583	0.99579	0.77066	0.92761	-0.0035986	-0.043553	0.90907	0.98633	0.96526	0.99368	-0.08833
TMEM87B	5	-0.14433	-1.7847	0.43141	0.97932	0.074306	0.41239	-0.1238	-1.5297	0.46878	0.98633	0.12609	0.57229	-0.06978
M6PR	5	-0.045184	-0.51632	0.82642	0.99579	0.60563	0.84865	-0.024603	-0.28101	0.95204	0.99377	0.77871	0.9504	0.04182
SILV	5	-0.12097	-1.1635	0.50408	0.97932	0.24462	0.59808	-0.1003	-0.96464	0.55301	0.98633	0.33472	0.78094	0.067366
non-targeting_68	5	0.10926	1.2709	0.31698	0.97932	0.20378	0.56461	0.13002	1.5121	0.18771	0.92613	0.1305	0.5795	-0.19554
CLEC5A	5	0.054284	0.73069	0.5972	0.97932	0.46497	0.76543	0.075224	1.0113	0.41741	0.98633	0.31189	0.75917	-0.154266
CD84	5	0.077268	1.4213	0.46999	0.97932	0.15523	0.53283	0.098377	1.8093	0.30676	0.98633	0.070401	0.47391	-0.0232
SLC1A4	5	0.050275	0.51974	0.62301	0.9845	0.60325	0.84749	0.071431	0.73628	0.43944	0.98633	0.46156	0.83504	0.108495
DMXL2	5	-0.025402	-0.29276	0.93646	0.99579	0.7697	0.92761	-0.003995	-0.046028	0.9115	0.98633	0.96329	0.99368	-0.014272
non-targeting_69	5	0.18273	1.7018	0.10067	0.72719	0.088796	0.43036	0.20416	1.9013	0.043457	0.47417	0.057258	0.43745	-0.03347
ATP6V0A2	5	-0.025757	-0.28481	0.93402	0.99579	0.77579	0.93242	-0.0041036	-0.045361	0.91199	0.98633	0.96382	0.99368	-0.05795
FLT3	5	0.27311	1.7401	0.017772	0.28077	0.081843	0.41631	0.29482	1.8755	0.0060864	0.11494	0.060718	0.43745	0.209351
CD19	5	-0.081501	-0.92391	0.6493	0.98681	0.35553	0.68533	-0.059583	-0.67533	0.7479	0.98633	0.49947	0.84771	-0.00334
PANX2	5	0.030585	0.41012	0.73597	0.99496	0.68172	0.88753	0.054068	0.72497	0.54169	0.98633	0.46847	0.83565	0.282796
ADORA1	5	-0.081922	-0.70304	0.64772	0.98681	0.48203	0.77466	-0.058114	-0.49862	0.75666	0.98633	0.61805	0.88554	-0.044226
LTBR	5	0.021648	0.28917	0.78661	0.99579	0.77245	0.92909	0.04572	0.6107	0.59136	0.98633	0.5414	0.86196	0.015126
FAM174A	5	-0.14808	-1.0564	0.42215	0.97932	0.2908	0.63116	-0.12381	-0.88323	0.46878	0.98633	0.37711	0.79844	0.01284
TRPV4	5	0.11289	1.4833	0.30128	0.97932	0.138	0.50993	0.13762	1.8075	0.16543	0.87093	0.070681	0.47391	-0.077101
ADAM22	5	0.020402	0.26089	0.7933	0.99579	0.79418	0.93931	0.045241	0.57841	0.59489	0.98633	0.56299	0.87384	0.135931
SLC19A1	5	0.11133	1.0711	0.30822	0.97932	0.28412	0.62466	0.13647	1.3119	0.16884	0.87571	0.18956	0.67157	0.12101
WDR13	5	0.015634	0.19739	0.8196	0.99579	0.84353	0.95317	0.040875	0.51598	0.62057	0.98633	0.60587	0.88488	-0.101897
CFH	5	-0.022791	-0.18366	0.95277	0.99579	0.85428	0.95612	0.0026397	0.021264	0.86926	0.98633	0.98304	0.99368	-0.12889
non-targeting_41	5	-0.043711	-0.5579	0.83457	0.99579	0.57691	0.83429	-0.018247	-0.23289	0.99416	0.99829	0.81585	0.96638	-0.102633
CSF2RB	5	0.010555	0.12509	0.85076	0.99579	0.90045	0.96662	0.036129	0.42807	0.65247	0.98633	0.6686	0.90588	-0.01383
OGN	5	0.039082	0.31612	0.68825	0.99456	0.75191	0.92263	0.064827	0.52335	0.47596	0.98633	0.60073	0.88488	-0.09362
CD37	5	-0.067824	-0.74476	0.71029	0.99496	0.45642	0.76286	-0.041704	-0.45782	0.84881	0.98633	0.64708	0.89945	0.146209
OLFML3	5	-0.18992	-1.645	0.33013	0.97932	0.099976	0.44587	-0.16352	-1.4155	0.36409	0.98633	0.15693	0.63582	0.01773
CD40	5	-0.038017	-0.47329	0.86488	0.99579	0.63601	0.86289	-0.01158	-0.14415	0.96604	0.99628	0.88538	0.9865	0.08392
TMEM132E	5	-0.24041	-2.3517	0.24723	0.97932	0.01869	0.21177	-0.21367	-2.0862	0.27645	0.98633	0.036964	0.35309	0.076435
CSPG4	5	0.0041409	0.02722	0.89008	0.99579	0.97828	0.9927	0.030913	0.20235	0.68497	0.98633	0.83964	0.97333	-0.020645
ULBP2	5	-0.2022	-2.4292	0.30809	0.97932	0.015131	0.18692	-0.17536	-2.1061	0.34206	0.98633	0.035192	0.34417	0.052682
ATP1B3	5	0.044187	0.49138	0.65587	0.98681	0.62316	0.86043	0.071141	0.79045	0.44078	0.98633	0.42927	0.81915	0.055615
CYBB	5	0.12514	1.4534	0.25673	0.97932	0.14611	0.51957	0.15234	1.7689	0.12477	0.77269	0.076916	0.48419	-0.007682
non-targeting_52	5	0.093436	0.79315	0.38515	0.97932	0.42769	0.73865	0.12104	1.025	0.21631	0.97003	0.30538	0.75884	-0.0494961
CNTFR	5	-0.0042987	-0.046471	0.94023	0.99579	0.96294	0.98799	0.023734	0.25645	0.73293	0.98633	0.7976	0.96283	0.35557
non-targeting_30	5	0.10657	0.99688	0.32903	0.97932	0.31882	0.65172	0.13483	1.2601	0.17334	0.88359	0.20762	0.68315	-0.108383
ODZ1	5	-0.032438	-0.43493	0.89738	0.99579	0.66361	0.87295	-0.0040487	-0.054256	0.91187	0.98633	0.95673	0.99368	-0.07294
C14orf37	5	-0.049384	-0.38217	0.80353	0.99579	0.70234	0.89871	-0.020774	-0.16075	0.97809	0.99628	0.87229	0.98026	0.044772
CDH1	5	-0.076265	-0.89516	0.67304	0.9907	0.3707	0.69357	-0.047646	-0.55925	0.81534	0.98633	0.57599	0.87766	-0.03451
CD200R1	5	-0.18604	-1.8248	0.33731	0.97932	0.068024	0.40281	-0.15728	-1.5427	0.37809	0.98633	0.1229	0.56811	-0.0367559
RPN1	5	-1.6294	-5.3393	0	0	9.3318e-08	4.9459e-06	-1.6	-5.2074	0	0	1.9152e-07	9.5354e-06	-0.07349
S1PR4	5	0.084025	0.95827	0.43518	0.97932	0.33793	0.67084	0.11353	1.2948	0.24212	0.98633	0.1954	0.67267	-0.0709065
non-targeting_1	5	0.055912	0.60651	0.58722	0.97932	0.54417	0.81837	0.085589	0.92825	0.36433	0.98633	0.35328	0.78864	0.089897
GPR176	5	0.0012426	0.01236	0.90822	0.99579	0.99014	0.99519	0.030938	0.30772	0.68472	0.98633	0.7583	0.93872	-0.03523
SLC2A12	5	0.063602	1.1292	0.54133	0.97932	0.25883	0.61258	0.093345	1.657	0.32842	0.98633	0.097529	0.53413	0.01005
GPR173	5	0.12205	1.0971	0.26586	0.97932	0.27259	0.61978	0.15185	1.3647	0.12648	0.77269	0.17234	0.65094	-0.11804
HMCN1	5	0.23225	1.9215	0.040292	0.4662	0.054665	0.36491	0.26219	2.1691	0.012538	0.19808	0.030074	0.31273	0.08438
IL3RA	5	0.085135	0.91488	0.42788	0.97932	0.36026	0.68554	0.11559	1.2412	0.23372	0.98633	0.21455	0.68667	0.042141
TBC1D24	5	-6.1025e-05	-0.00056574	0.91528	0.99579	0.99955	0.99988	0.030572	0.28303	0.68716	0.98633	0.77715	0.95005	0.173463
SEMA4C	5	-0.16025	-1.7481	0.39209	0.97932	0.08045	0.41239	-0.12957	-1.4124	0.4504	0.98633	0.15784	0.63582	-0.123143
LNPEP	5	-0.091463	-1.2578	0.60621	0.98031	0.20845	0.5701	-0.060723	-0.83477	0.74242	0.98633	0.40385	0.81116	0.0839718
SEMA4F	5	0.029436	0.31335	0.74279	0.99496	0.75401	0.92317	0.060189	0.64052	0.50566	0.98633	0.52183	0.85145	0.099706
AP2B1	5	-0.011936	-0.17699	0.98624	0.99656	0.85952	0.95872	0.018861	0.27964	0.76932	0.98633	0.77976	0.9504	0.093403
PKP2	5	0.043384	0.53515	0.66123	0.98681	0.59254	0.84363	0.074247	0.9157	0.42374	0.98633	0.35982	0.79036	-0.064939
CDC123	5	-1.3228	-4.2928	0	0	1.7645e-05	0.0005271	-1.2919	-4.1535	0	0	3.2738e-05	0.00089648	-0.0248096
LY6K	5	-0.074017	-0.79926	0.68399	0.99456	0.42414	0.73586	-0.043061	-0.46484	0.83956	0.98633	0.64204	0.89548	0.0776893
SLC4A2	5	0.068487	0.65352	0.51321	0.97932	0.51342	0.79578	0.099802	0.95219	0.3014	0.98633	0.341	0.78139	0.0505745
LMBRD2	5	-0.087092	-1.0185	0.62508	0.9845	0.30846	0.64314	-0.055753	-0.65188	0.77005	0.98633	0.51448	0.8507	0.051106
SELL	5	-0.085903	-0.97115	0.63031	0.9845	0.33147	0.66485	-0.054377	-0.61463	0.77602	0.98633	0.5388	0.86196	-0.071315
DLG1	5	0.035664	0.50054	0.70578	0.99496	0.6167	0.85505	0.067198	0.94309	0.46488	0.98633	0.34563	0.78328	-0.04668
OR8B2	5	0.020857	0.21874	0.79148	0.99579	0.82685	0.95142	0.052761	0.5533	0.54863	0.98633	0.58006	0.87805	0.0406
TPBG	5	0.10959	1.024	0.31601	0.97932	0.30584	0.64314	0.1418	1.3245	0.1535	0.84067	0.18535	0.6654	0.102533
SLC5A1	5	0.12815	1.1285	0.24346	0.97897	0.25913	0.61258	0.16042	1.412	0.1087	0.74417	0.15794	0.63582	0.053129
ABCA8	5	0.1393	1.6346	0.20609	0.96168	0.10213	0.45054	0.1717	2.0136	0.087645	0.689	0.04405	0.39334	-0.0908283
CASP3	5	0.017484	0.29492	0.81035	0.99579	0.76805	0.92761	0.050508	0.85173	0.56324	0.98633	0.39437	0.8069	0.06616
ITSN2	5	0.015797	0.16648	0.81911	0.99579	0.86778	0.96076	0.048831	0.51454	0.57261	0.98633	0.60688	0.88488	-0.069176
FGFR4	5	0.13386	1.42	0.22301	0.96168	0.15561	0.53283	0.16691	1.7702	0.09507	0.696	0.076702	0.48419	0.03725
non-targeting_51	5	0.021597	0.26746	0.78698	0.99579	0.78912	0.93798	0.05465	0.67673	0.53853	0.98633	0.49858	0.84771	0.075354
SLC38A1	5	0.16061	1.6093	0.14753	0.86882	0.10755	0.46017	0.19385	1.9423	0.056969	0.54971	0.052104	0.42318	0.043443
DAG1	5	-0.1325	-1.2252	0.46488	0.97932	0.22051	0.57593	-0.099171	-0.91676	0.55752	0.98633	0.35927	0.7902	0.207131
HLA-DRA	5	-0.12349	-1.343	0.49434	0.97932	0.17926	0.54434	-0.090102	-0.97926	0.59586	0.98633	0.32745	0.77522	-0.16389
LRP10	5	-0.097222	-1.2803	0.58649	0.97932	0.20043	0.56417	-0.063801	-0.84004	0.72599	0.98633	0.40089	0.80949	-0.087757
LAMA1	5	-0.06065	-1.2322	0.7451	0.99496	0.21788	0.5721	-0.027207	-0.55263	0.93585	0.9913	0.58051	0.87805	-0.043848
IGSF8	5	0.076218	0.87444	0.47498	0.97932	0.38188	0.70165	0.10979	1.2594	0.25551	0.98633	0.2079	0.68315	-0.217731
LPL	5	-0.0071919	-0.1019	0.95813	0.99579	0.91883	0.97648	0.026403	0.37347	0.71369	0.98633	0.7088	0.92522	-0.072746
IL12RB1	5	-0.046047	-0.65736	0.82215	0.99579	0.51095	0.79384	-0.01231	-0.17572	0.97054	0.99628	0.86051	0.97973	-0.0762966
OR2T7	5	-0.11615	-1.312	0.51783	0.97932	0.18953	0.55409	-0.08187	-0.92448	0.63335	0.98633	0.35524	0.79017	0.121532
FLNA	5	0.0017211	0.020369	0.90554	0.99579	0.98375	0.99378	0.036242	0.42885	0.65186	0.98633	0.66804	0.90588	0.0953
FKRP	5	0.052185	0.33542	0.61205	0.98053	0.73731	0.91496	0.086743	0.55375	0.3574	0.98633	0.57975	0.87805	0.104421
PODXL2	5	-0.1444	-1.5744	0.43116	0.97932	0.11538	0.47732	-0.10977	-1.1967	0.51625	0.98633	0.23144	0.69996	-0.00067
TNFRSF10D	5	-0.079633	-0.87562	0.65794	0.98681	0.38124	0.70165	-0.044913	-0.49382	0.82921	0.98633	0.62143	0.88554	-0.057756
TMX3	5	-0.029772	-0.20473	0.9126	0.99579	0.83778	0.95142	0.0049532	0.034006	0.85502	0.98633	0.97287	0.99368	-0.1454
LRP1B	5	-0.060812	-0.82387	0.74425	0.99496	0.41002	0.72126	-0.025409	-0.3442	0.94693	0.99134	0.73069	0.93415	-0.12011
SLC31A1	5	-0.12333	-1.1053	0.49458	0.97932	0.26901	0.61731	-0.087705	-0.78585	0.60755	0.98633	0.43196	0.82047	-0.000204
ITGA9	5	0.024114	0.19405	0.77383	0.99579	0.84613	0.95415	0.05988	0.47956	0.50663	0.98633	0.63154	0.8893	-0.02648
MMP13	5	0.044936	0.60088	0.65125	0.98681	0.54792	0.81898	0.080879	1.0797	0.38904	0.98633	0.28029	0.74278	-0.14107
LINGO1	5	0.10609	1.1569	0.33098	0.97932	0.24732	0.60199	0.14208	1.5494	0.15265	0.84067	0.1213	0.56791	0.1458
HLA-B	5	-0.12636	-0.99215	0.48424	0.97932	0.32113	0.65217	-0.090339	-0.70834	0.5955	0.98633	0.47874	0.83839	0.096465
TTYH3	5	0.018724	0.17132	0.80292	0.99579	0.86397	0.96015	0.054964	0.50088	0.5367	0.98633	0.61646	0.88554	0.3576
APLP2	5	0.23244	2.1191	0.039927	0.46525	0.034079	0.29942	0.2688	2.4503	0.010834	0.17624	0.014273	0.19739	0.075683
CCBE1	5	-0.0079804	-0.11778	0.96287	0.99579	0.90624	0.97064	0.028386	0.41873	0.70091	0.98633	0.67541	0.90588	-0.026101
PON1	5	0.017266	0.24211	0.81096	0.99579	0.80869	0.94531	0.053802	0.75438	0.54279	0.98633	0.45062	0.83435	-0.01015
F3	5	0.15474	1.1005	0.1619	0.89766	0.27113	0.61871	0.19129	1.3579	0.059525	0.56532	0.17451	0.65311	0.10463
BCAM	5	0.15171	1.4286	0.16908	0.91082	0.15311	0.53283	0.18851	1.7746	0.062082	0.57627	0.075965	0.48274	-0.071747
HLA-G	5	0.21439	1.6951	0.056239	0.58113	0.090065	0.43395	0.25156	1.9881	0.015946	0.24486	0.046802	0.39808	-0.133845
EMP2	5	-0.010373	-0.15656	0.97785	0.99579	0.87559	0.96435	0.026833	0.40496	0.71041	0.98633	0.68551	0.91494	0.009771
HLA-C	5	-0.24289	-1.5493	0.2437	0.97897	0.12132	0.48974	-0.20564	-1.3091	0.28862	0.98633	0.19052	0.67157	-0.008412
ITGB2	5	0.065518	0.76514	0.52855	0.97932	0.44419	0.75277	0.10281	1.2005	0.28801	0.98633	0.22993	0.69996	-0.00379
OLFML2B	5	-0.0035164	-0.034008	0.935	0.99579	0.97287	0.99162	0.033864	0.32744	0.66756	0.98633	0.74334	0.93677	-0.0716385
non-targeting_57	5	-0.0062441	-0.058775	0.95253	0.99579	0.95313	0.98597	0.031142	0.29306	0.68338	0.98633	0.76947	0.94417	-0.0322131
SSR1	5	0.0038427	0.041179	0.89191	0.99579	0.96715	0.98944	0.041284	0.4423	0.61729	0.98633	0.65827	0.90483	-0.07165
PDCD1LG2	5	0.046076	0.44768	0.64382	0.98547	0.65438	0.86995	0.083717	0.81339	0.37553	0.98633	0.41599	0.81719	-0.04497
PTPRM	5	0.054032	0.4777	0.59878	0.97932	0.63287	0.86194	0.09172	0.80955	0.33561	0.98633	0.4182	0.81719	0.053844
non-targeting_33	5	0.063251	0.60173	0.54376	0.97932	0.54735	0.81898	0.10106	0.96127	0.29556	0.98633	0.33641	0.78094	-0.110294
EZR	5	-0.041159	-0.38527	0.84845	0.99579	0.70004	0.89847	-0.0031935	-0.029883	0.90615	0.98633	0.97616	0.99368	-0.032951
NECTIN1	5	0.13232	1.3422	0.22885	0.96997	0.17953	0.54434	0.1704	1.7284	0.090931	0.69545	0.083914	0.5062	0.097581
MICB	5	-0.0054781	-0.063861	0.94814	0.99579	0.94908	0.98597	0.03264	0.38051	0.67462	0.98633	0.70357	0.92476	-0.02058
LGALS3	5	-0.16193	-1.7143	0.38734	0.97932	0.086473	0.42665	-0.12368	-1.3092	0.46926	0.98633	0.19048	0.67157	0.0167748
VCAN	5	0.017967	0.20833	0.80743	0.99579	0.83497	0.95142	0.056252	0.65225	0.52988	0.98633	0.51424	0.8507	-0.00751
IGSF11	5	-0.1259	-1.1421	0.48618	0.97932	0.25339	0.60749	-0.087549	-0.79406	0.60791	0.98633	0.42716	0.81895	0.074616
ADAMTSL4	5	-0.13999	-1.5051	0.44431	0.97932	0.1323	0.5002	-0.10152	-1.0913	0.54802	0.98633	0.27514	0.73972	0.044716
FAT4	5	-0.0192	-0.21237	0.97298	0.99579	0.83182	0.95142	0.019272	0.2131	0.76567	0.98633	0.83125	0.97069	-0.08728
OR6V1	5	0.011213	0.13141	0.84614	0.99579	0.89545	0.96662	0.050001	0.58586	0.56616	0.98633	0.55797	0.87384	-0.0059
TRAT1	5	0.059469	0.51554	0.56543	0.97932	0.60618	0.84865	0.098631	0.85443	0.30566	0.98633	0.39287	0.80584	-0.019148
SLC39A8	5	-0.13564	-0.93576	0.45563	0.97932	0.34939	0.68267	-0.096424	-0.66243	0.56847	0.98633	0.5077	0.84809	0.039658
SLC12A6	5	0.022906	0.2669	0.77967	0.99579	0.78954	0.93798	0.06233	0.72602	0.49191	0.98633	0.46782	0.83565	0.0124375
EFEMP1	5	-0.041564	-0.44749	0.84601	0.99579	0.65452	0.86995	-0.0020957	-0.02256	0.89982	0.98633	0.982	0.99368	0.056443
ST3GAL1	5	0.043562	0.46531	0.65965	0.98681	0.64171	0.86511	0.08322	0.88864	0.37736	0.98633	0.3742	0.79731	0.3135
SLC6A15	5	-0.090299	-1.1641	0.61132	0.98053	0.24439	0.59808	-0.050436	-0.65014	0.79671	0.98633	0.5156	0.8507	0.143134
ABCC2	5	-0.059377	-0.77452	0.75082	0.99579	0.43862	0.74746	-0.019425	-0.25335	0.98685	0.99779	0.8	0.96283	0.086956
GAP43	5	-0.19619	-1.3997	0.31905	0.97932	0.16159	0.53283	-0.15616	-1.1133	0.38004	0.98633	0.26558	0.73374	0.030797
non-targeting_25	5	0.23939	1.5616	0.035423	0.44242	0.11839	0.48268	0.27978	1.822	0.0077906	0.13913	0.068458	0.472	-0.01218
non-targeting_15	5	0.17864	1.4834	0.10773	0.7437	0.13798	0.50993	0.21903	1.8181	0.03238	0.39407	0.069044	0.472	0.0283893
PROM1	5	0.021458	0.32251	0.78795	0.99579	0.74707	0.92099	0.062041	0.93228	0.49483	0.98633	0.35119	0.78719	0.03825
ZNF207	5	-1.1295	-4.603	0.00048691	0.012308	4.1645e-06	0.00013863	-1.0889	-4.4127	0.00060864	0.016667	1.0207e-05	0.00029499	-0.016716
GPR56	5	0.063721	0.62204	0.54035	0.97932	0.53392	0.81129	0.10455	1.0204	0.27937	0.98633	0.30752	0.75884	0.10007
ANPEP	5	-0.20872	-2.0308	0.29714	0.97932	0.042272	0.32554	-0.1669	-1.6238	0.3591	0.98633	0.10441	0.54982	-0.133964
CDV3	5	-0.088844	-0.93982	0.61741	0.98314	0.34731	0.68094	-0.046703	-0.49377	0.81972	0.98633	0.62147	0.88554	-0.075263
CD63	5	-0.14532	-1.3695	0.42909	0.97932	0.17084	0.53774	-0.10316	-0.97199	0.54108	0.98633	0.33105	0.78025	0.131902
MAGI1	5	-0.093413	-1.0885	0.59915	0.97932	0.27638	0.62376	-0.051096	-0.59538	0.79221	0.98633	0.55159	0.86723	-0.122868
RAB23	5	-0.03625	-0.33776	0.87547	0.99579	0.73555	0.9141	0.0061357	0.057149	0.84784	0.98633	0.95443	0.99368	0.0192136
SIDT2	5	0.029053	0.24612	0.74486	0.99496	0.80559	0.94406	0.071543	0.60444	0.4392	0.98633	0.54555	0.86355	-0.049183
FGFR3	5	0.10311	0.95686	0.34461	0.97932	0.33864	0.67115	0.14647	1.3586	0.14108	0.81684	0.17429	0.65311	0.17612
AXL	5	0.01016	0.14913	0.85295	0.99579	0.88145	0.96435	0.053603	0.78662	0.54364	0.98633	0.43151	0.82047	0.131133
SCARB1	5	-0.0055894	-0.062874	0.94924	0.99579	0.94987	0.98597	0.037857	0.42574	0.64151	0.98633	0.6703	0.90588	-0.170853
FZD6	5	-0.028064	-0.23527	0.92246	0.99579	0.814	0.94583	0.015482	0.12946	0.79282	0.98633	0.897	0.99086	0.0017
SLC1A5	5	-0.095718	-0.82216	0.59172	0.97932	0.41099	0.72157	-0.051445	-0.44177	0.7899	0.98633	0.65866	0.90483	-0.084134
CNTN1	5	-0.16756	-1.7045	0.37492	0.97932	0.08829	0.42917	-0.12295	-1.2503	0.47182	0.98633	0.21119	0.68423	-0.0862687
NSFL1C	5	-0.20881	-2.1612	0.29702	0.97932	0.030679	0.27544	-0.16414	-1.6983	0.36336	0.98633	0.089452	0.51624	0.01762
ITGA7	5	0.15682	0.9189	0.15715	0.88729	0.35815	0.68554	0.20151	1.1752	0.046622	0.48917	0.23993	0.70557	-0.095115
DCBLD1	5	-0.084916	-1.1036	0.6353	0.9845	0.26976	0.61731	-0.0402	-0.52232	0.85989	0.98633	0.60145	0.88488	0.039952
CDH2	5	-0.14193	-2.0758	0.43847	0.97932	0.037913	0.31699	-0.097158	-1.4209	0.56555	0.98633	0.15536	0.63582	0.00304
VANGL1	5	0.027472	0.33244	0.75472	0.99579	0.73956	0.91571	0.073069	0.88404	0.42982	0.98633	0.37668	0.79844	0.256983
FASLG	5	-0.036883	-0.48809	0.87133	0.99579	0.62549	0.86043	0.0088033	0.11644	0.83201	0.98633	0.9073	0.99086	-0.03587
TIGIT	5	0.032801	0.3451	0.72319	0.99496	0.73002	0.91338	0.078514	0.82502	0.39939	0.98633	0.40936	0.81388	-0.07099
PLXNA3	5	0.09388	1.1948	0.38271	0.97932	0.23216	0.58864	0.13963	1.7768	0.15886	0.85016	0.075599	0.48274	-0.057117
RNF31	5	-0.42701	-3.4025	0.07888	0.67653	0.00066775	0.013672	-0.3809	-3.0316	0.10152	0.73158	0.0024328	0.046478	0.057689
HLA-E	5	0.052029	0.56578	0.6129	0.98053	0.57154	0.83429	0.098392	1.0694	0.30676	0.98633	0.2849	0.74657	-0.14336
NAP1L2	5	-0.030101	-0.30794	0.91102	0.99579	0.75813	0.92335	0.016288	0.16663	0.78746	0.98633	0.86766	0.98026	-0.05835
PRELID1	5	-1.1609	-3.7637	0.00048691	0.012308	0.00016743	0.0039298	-1.1145	-3.5825	0.00024346	0.0067797	0.00034036	0.007358	-0.133617
EMR2	5	-0.029334	-0.25082	0.91491	0.99579	0.80196	0.94115	0.017083	0.1459	0.78223	0.98633	0.884	0.9865	-0.024126
TFPI2	5	0.011303	0.10927	0.84528	0.99579	0.91299	0.97508	0.058098	0.56141	0.51808	0.98633	0.57452	0.87766	0.081778
STEAP4	5	-0.15983	-1.7055	0.39282	0.97932	0.088104	0.42917	-0.11279	-1.2033	0.50627	0.98633	0.22886	0.69996	-0.016318
SLAMF6	5	0.026046	0.30096	0.76166	0.99579	0.76345	0.92435	0.073167	0.84487	0.42946	0.98633	0.39818	0.80949	0.08392
JAG1	5	0.13114	1.3884	0.23165	0.96997	0.16502	0.5358	0.17853	1.8901	0.07535	0.63265	0.058746	0.43745	-0.072359
GPR160	5	-0.05189	-0.68137	0.7899	0.99579	0.49564	0.78226	-0.004489	-0.058937	0.91528	0.98675	0.953	0.99368	-0.022773
CRYAB	5	-0.052059	-0.67519	0.7888	0.99579	0.49956	0.78558	-0.0043606	-0.056551	0.9143	0.98634	0.9549	0.99368	-0.02678
TSPAN6	5	-0.11847	-1.3109	0.51163	0.97932	0.18991	0.5542	-0.070742	-0.78154	0.6902	0.98633	0.43449	0.82406	0.3628
PCDHA11	5	0.16745	0.96472	0.13171	0.81736	0.33469	0.66848	0.21523	1.2344	0.035301	0.42174	0.21705	0.68714	-0.00707
MSLN	5	0.014706	0.20685	0.82483	0.99579	0.83613	0.95142	0.062551	0.87946	0.49057	0.98633	0.37915	0.79905	-0.0322596
SERPING1	5	0.045401	0.50452	0.6493	0.98681	0.6139	0.85333	0.09331	1.0368	0.32855	0.98633	0.29985	0.7533	0.0061
SIGLEC12	5	-0.00032551	-0.0038244	0.91735	0.99579	0.99695	0.99938	0.047693	0.5602	0.57955	0.98633	0.57535	0.87766	-0.095975
SLC38A6	5	0.134	1.4037	0.22252	0.96168	0.1604	0.53283	0.18248	1.9096	0.069994	0.60847	0.056183	0.43745	-0.223501
non-targeting_56	5	0.052059	0.46339	0.61266	0.98053	0.64308	0.86511	0.10082	0.89722	0.29653	0.98633	0.3696	0.79731	-0.049
TRPV2	5	0.056691	0.56816	0.58125	0.97932	0.56993	0.83393	0.1056	1.0578	0.27425	0.98633	0.29014	0.74863	0.164476
CD163	5	-0.063691	-0.87658	0.73147	0.99496	0.38072	0.70165	-0.014611	-0.20109	0.9843	0.99779	0.84063	0.97333	-0.00216
SDK2	5	0.075829	0.65927	0.47705	0.97932	0.50973	0.79307	0.12492	1.0858	0.20487	0.94551	0.27759	0.74197	0.11879
HPX	5	-0.093447	-1.0243	0.59915	0.97932	0.30572	0.64314	-0.044158	-0.48377	0.8336	0.98633	0.62855	0.88906	0.01264
CTNNB1	5	-0.093734	-1.1815	0.59793	0.97932	0.23742	0.59074	-0.044365	-0.55895	0.83287	0.98633	0.5762	0.87766	0.013207
TCTN2	5	-0.023564	-0.22421	0.94887	0.99579	0.8226	0.95039	0.025893	0.24633	0.71844	0.98633	0.80543	0.96522	-0.0095462
non-targeting_3	5	-0.026544	-0.36953	0.93025	0.99579	0.71173	0.90229	0.023418	0.32573	0.73548	0.98633	0.74463	0.93677	0.287077
PLBD1	5	0.14815	1.4088	0.18052	0.92813	0.1589	0.53283	0.19838	1.8861	0.0493	0.50311	0.059276	0.43745	-0.0495079
OR8K1	5	-0.072975	-1.1587	0.68947	0.99456	0.24659	0.60199	-0.022631	-0.35932	0.96421	0.99628	0.71935	0.9308	-0.032245
CD55	5	-0.020595	-0.21451	0.96628	0.99579	0.83015	0.95142	0.029941	0.311	0.69142	0.98633	0.7558	0.93872	0.04461
CDH3	5	0.0055475	0.080195	0.88205	0.99579	0.93608	0.98526	0.056122	0.81128	0.53049	0.98633	0.41721	0.81719	-0.079923
SERPINF1	5	0.096826	1.2868	0.36908	0.97932	0.19817	0.56081	0.14772	1.9628	0.13707	0.813	0.049671	0.41426	-0.06528
PLEKHG6	5	-0.1424	-1.4374	0.43664	0.97932	0.15061	0.52862	-0.091294	-0.92144	0.59111	0.98633	0.35682	0.79017	-0.148518
ADAM15	5	-0.0091839	-0.12198	0.97018	0.99579	0.90292	0.96834	0.041988	0.55734	0.6129	0.98633	0.57729	0.87766	0.075208
SLC44A2	5	-0.12765	-1.2657	0.48034	0.97932	0.20561	0.56788	-0.076415	-0.7571	0.66147	0.98633	0.44899	0.83435	-0.146546
MFAP3	5	-0.078186	-1.0131	0.66476	0.98681	0.31099	0.64314	-0.026941	-0.34833	0.93707	0.9913	0.72759	0.93247	-0.04044
non-targeting_19	5	0.21995	1.0435	0.050152	0.53161	0.2967	0.63426	0.27121	1.2819	0.010469	0.17551	0.19988	0.67267	0.0154213
XRCC6BP1	5	-0.2059	-2.2876	0.3014	0.97932	0.022163	0.23507	-0.15425	-1.7123	0.38515	0.98633	0.086843	0.51021	0.091004
VEGFC	5	0.047681	0.60474	0.63494	0.9845	0.54535	0.81837	0.099365	1.26	0.30286	0.98633	0.20768	0.68315	-0.054946
TMEM2	5	-0.015771	-0.15475	0.99221	0.9989	0.87702	0.96435	0.036102	0.35421	0.65259	0.98633	0.72318	0.93118	-0.0676409
ABI3BP	5	0.10923	1.0515	0.3171	0.97932	0.29302	0.6318	0.16127	1.5522	0.10712	0.7364	0.12063	0.56787	0.2285
LAMP1	5	0.19802	1.7268	0.076811	0.67128	0.084204	0.42052	0.25016	2.1804	0.016433	0.24771	0.02923	0.30983	-0.140494
FZD4	5	-0.084109	-0.35634	0.63761	0.9845	0.72159	0.90502	-0.031569	-0.13328	0.91004	0.98633	0.89398	0.99086	-0.196048
CD46	5	0.015488	0.27776	0.81984	0.99579	0.7812	0.93426	0.06817	1.2225	0.45782	0.98633	0.22153	0.69387	0.06125
PCDH9	5	-0.11343	-1.6704	0.52672	0.97932	0.094831	0.43612	-0.060301	-0.88799	0.74413	0.98633	0.37454	0.79731	-0.0647708
MFAP3L	5	-0.00025031	-0.0026872	0.91674	0.99579	0.99786	0.99948	0.053296	0.57201	0.54632	0.98633	0.56731	0.87443	0.075486
BID	5	-0.029409	-0.38143	0.91479	0.99579	0.70289	0.89871	0.024383	0.31622	0.72952	0.98633	0.75184	0.93872	-0.00704
GGT1	5	-0.23364	-2.175	0.25855	0.97932	0.029628	0.27044	-0.17983	-1.6739	0.33293	0.98633	0.094152	0.52997	0.09815
ROBO1	5	-0.13617	-1.7078	0.45368	0.97932	0.087667	0.42917	-0.082326	-1.0323	0.63189	0.98633	0.30195	0.75511	0.098953
PCDHA1	5	-0.10678	-1.0288	0.55326	0.97932	0.30356	0.64272	-0.052805	-0.50832	0.78247	0.98633	0.61123	0.88488	0.131027
CALR	5	-0.11709	-1.42	0.51528	0.97932	0.15561	0.53283	-0.063035	-0.76432	0.72976	0.98633	0.44468	0.83258	-0.07372
UNC5B	5	0.0066898	0.073184	0.87523	0.99579	0.94166	0.98597	0.0611	0.66834	0.49982	0.98633	0.50392	0.84809	0.024072
non-targeting_8	5	0.19959	2.1255	0.074985	0.66237	0.033544	0.2963	0.25416	2.7065	0.014973	0.23208	0.0067986	0.11758	0.030753
LAX1	5	-0.063003	-0.59419	0.73609	0.99496	0.55238	0.82207	-0.008416	-0.079363	0.9434	0.9913	0.93674	0.99368	0.07687
NEDD1	5	-1.641	-5.8145	0	0	6.0828e-09	4.5428e-07	-1.5864	-5.5821	0	0	2.3767e-08	1.8595e-06	0.03655
CXADR	5	-0.22931	-1.8905	0.26366	0.97932	0.058691	0.37933	-0.17443	-1.437	0.344	0.98633	0.15071	0.63074	-0.133211
CXCL16	5	-0.0010895	-0.012184	0.92112	0.99579	0.99028	0.99519	0.053852	0.60181	0.54267	0.98633	0.5473	0.86546	-0.04951
CYBRD1	5	0.094947	0.8686	0.37858	0.97932	0.38507	0.70299	0.14996	1.3706	0.12952	0.77949	0.17051	0.64719	-0.01282
TIE1	5	0.11312	1.0856	0.30043	0.97932	0.27767	0.6241	0.16816	1.6132	0.093122	0.69545	0.10671	0.55308	0.04704
SLC22A4	5	0.099341	0.9135	0.35788	0.97932	0.36098	0.68554	0.15455	1.4187	0.12002	0.77031	0.15597	0.63582	0.006418
SERPINI1	5	0.12922	1.2626	0.23944	0.97897	0.20673	0.56968	0.18462	1.803	0.067803	0.60432	0.071391	0.47391	-0.064676
ADCY3	5	-0.07378	-0.72736	0.68484	0.99456	0.46701	0.76576	-0.018165	-0.17875	0.99477	0.99829	0.85814	0.97973	-0.043524
ENPEP	5	-0.14637	-1.5094	0.42727	0.97932	0.1312	0.5002	-0.090569	-0.93387	0.5944	0.98633	0.35037	0.78719	0.048909
BCAN	5	-0.057149	-0.54303	0.76093	0.99579	0.58711	0.83762	-0.0010014	-0.0095149	0.89251	0.98633	0.99241	0.99696	0.0511719
FCGR3B	4	0.16414	1.6287	0.19051	0.95137	0.10338	0.45054	0.22055	2.1882	0.056239	0.54971	0.028657	0.30773	-0.129794
ITGB6	5	0.031963	0.32097	0.72781	0.99496	0.74823	0.92155	0.088406	0.8866	0.35009	0.98633	0.37529	0.79731	0.066391
FBLN2	5	0.096981	1.2168	0.36872	0.97932	0.22367	0.58028	0.15346	1.9253	0.12234	0.77269	0.054198	0.43018	0.145118
LTF	5	0.048271	0.51951	0.63287	0.9845	0.60341	0.84749	0.10476	1.1271	0.27888	0.98633	0.25968	0.73118	0.055013
PECAM1	5	0.053497	0.48098	0.6028	0.98031	0.63053	0.86115	0.11006	0.98931	0.25453	0.98633	0.32251	0.77356	0.216762
GGT7	5	0.045827	0.25696	0.64553	0.98587	0.79721	0.93965	0.10314	0.57633	0.28667	0.98633	0.56439	0.87384	-0.134016
SCARB2	5	-0.030265	-0.33929	0.90968	0.99579	0.73439	0.9141	0.027121	0.30403	0.70931	0.98633	0.7611	0.93951	0.01097
OR6M1	5	0.039207	0.44572	0.68764	0.99456	0.6558	0.86995	0.096616	1.0982	0.31455	0.98633	0.2721	0.73651	-0.0318428
SIRPA	5	-0.003675	-0.056218	0.93573	0.99579	0.95517	0.98597	0.054014	0.82614	0.54194	0.98633	0.40873	0.81388	0.069006
PAWR	5	-0.11154	-1.1935	0.53439	0.97932	0.23268	0.58905	-0.053591	-0.57233	0.77955	0.98633	0.5671	0.87443	0.025574
KRAS	5	-0.028693	-0.58999	0.91881	0.99579	0.5552	0.82402	0.029726	0.61122	0.69239	0.98633	0.54105	0.86196	-0.166167
TSPAN4	5	0.12362	1.2089	0.26074	0.97932	0.22671	0.58191	0.18208	1.7803	0.070481	0.60947	0.075029	0.48274	0.114805
CLDN9	5	0.08748	0.70776	0.4157	0.97932	0.47909	0.77466	0.14606	1.1806	0.14169	0.81684	0.23775	0.70557	-0.080855
TNFRSF8	5	-0.040642	-0.38801	0.85149	0.99579	0.69801	0.89725	0.018004	0.1717	0.77505	0.98633	0.86368	0.97973	0.025464
ASGR1	5	0.13471	0.76716	0.21984	0.96168	0.44299	0.75189	0.19344	1.0993	0.057212	0.54971	0.27164	0.73651	0.10375
TLR9	5	-0.031605	-0.36086	0.90201	0.99579	0.7182	0.90344	0.027247	0.31109	0.70883	0.98633	0.75573	0.93872	0.114976
SORT1	5	-0.041513	-0.56823	0.8465	0.99579	0.56988	0.83393	0.017399	0.23808	0.77979	0.98633	0.81182	0.96638	0.0054
CD36	5	0.017362	0.19589	0.81071	0.99579	0.8447	0.95384	0.076437	0.86235	0.40998	0.98633	0.3885	0.80421	-0.091295
PLXND1	5	-0.17046	-1.4364	0.36957	0.97932	0.1509	0.52862	-0.11107	-0.93552	0.51223	0.98633	0.34952	0.78719	0.22209
STS	5	0.17214	1.7519	0.12197	0.79209	0.079791	0.41239	0.23169	2.3579	0.023737	0.312	0.01838	0.2323	-0.0575
PTPRZ1	5	-0.058886	-0.6367	0.75265	0.99579	0.52432	0.80211	0.00089588	0.0096848	0.88083	0.98633	0.99227	0.99696	0.000156
MOXD1	5	0.011436	0.15068	0.84443	0.99579	0.88023	0.96435	0.0714	0.94066	0.43944	0.98633	0.34688	0.78502	-0.018867
PCDHGB5	5	-0.10061	-1.1259	0.57553	0.97932	0.2602	0.61334	-0.040524	-0.45268	0.85794	0.98633	0.65078	0.90079	-0.049674
CD83	5	0.024111	0.30256	0.77383	0.99579	0.76223	0.92423	0.08484	1.0644	0.36811	0.98633	0.28717	0.74863	-0.051864
LPAR5	5	0.11479	1.4523	0.293	0.97932	0.14642	0.51957	0.17563	2.2221	0.080341	0.6549	0.026275	0.29169	0.105091
DGCR2	5	-0.16611	-1.4541	0.37809	0.97932	0.14591	0.51957	-0.10507	-0.91931	0.53317	0.98633	0.35793	0.79017	0.0056117
BACE1	5	0.0063903	0.08315	0.87742	0.99579	0.93373	0.98467	0.067508	0.87795	0.46233	0.98633	0.37997	0.79935	-0.058833
BICD2	5	0.1482	1.7985	0.1804	0.92813	0.072094	0.41167	0.20945	2.5417	0.038953	0.44583	0.01103	0.16038	0.035403
HHLA2	5	-0.069558	-0.98965	0.70298	0.99496	0.32235	0.65385	-0.0082568	-0.11745	0.94206	0.9913	0.9065	0.99086	-0.084063
OR6S1	5	-0.10448	-1.5005	0.56019	0.97932	0.13347	0.50068	-0.042805	-0.61466	0.84139	0.98633	0.53878	0.86196	-0.009353
SDC2	5	0.004877	0.054507	0.88594	0.99579	0.95653	0.98597	0.067155	0.75046	0.46512	0.98633	0.45298	0.83435	-0.171618
ITGA4	5	-0.0040788	-0.045847	0.93828	0.99579	0.96343	0.98799	0.058375	0.65548	0.51662	0.98633	0.51216	0.8507	0.110055
LRP5	5	0.05455	0.41792	0.59525	0.97932	0.67601	0.88306	0.11716	0.89515	0.22824	0.9822	0.37071	0.79731	-0.079404
TLL1	5	0.036227	0.41594	0.70298	0.99496	0.67745	0.8832	0.098904	1.1354	0.30456	0.98633	0.25622	0.72581	-0.174673
HLA-DRB1	5	-0.12224	-1.2474	0.49897	0.97932	0.21224	0.57164	-0.05955	-0.60761	0.74814	0.98633	0.54344	0.86282	0.042317
CD160	5	0.052729	0.46404	0.60779	0.98053	0.64262	0.86511	0.11599	1.0198	0.23238	0.98633	0.30782	0.75884	-0.038298
PLTP	5	0.14181	1.2914	0.19951	0.96168	0.19657	0.56081	0.20579	1.8739	0.042118	0.47397	0.060942	0.43745	-0.0589934
TNFRSF10A	5	0.091846	1.2432	0.39367	0.97932	0.21378	0.5721	0.15619	2.1142	0.11613	0.76255	0.034497	0.3394	0.01497
MERTK	5	0.045821	0.50694	0.64565	0.98587	0.6122	0.85241	0.11112	1.2293	0.25076	0.98633	0.21897	0.68922	0.037206
non-targeting_60	5	0.21286	1.7958	0.057578	0.58395	0.072531	0.41167	0.27825	2.3462	0.0080341	0.14194	0.018964	0.23785	-0.094782
CPM	5	-0.38277	-2.4084	0.10566	0.73502	0.016022	0.19406	-0.31732	-1.9966	0.15593	0.84554	0.04587	0.39808	-0.192826
NT5E	5	0.018729	0.17807	0.80292	0.99579	0.85867	0.95842	0.084217	0.80062	0.372	0.98633	0.42335	0.81895	-0.02804
FCGR3A	4	-0.06209	-0.54741	0.74035	0.99496	0.5841	0.83668	0.0038968	0.034349	0.8969	0.98633	0.9726	0.99368	0.04216
PIP4K2A	5	0.1087	1.0237	0.31917	0.97932	0.30596	0.64314	0.17483	1.6461	0.081315	0.6549	0.099738	0.53862	0.03074
ENPP1	5	-0.021207	-0.21005	0.96324	0.99579	0.83363	0.95142	0.044953	0.44494	0.5961	0.98633	0.65636	0.90328	0.029677
GPR125	5	-0.026708	-0.3288	0.92903	0.99579	0.74231	0.91632	0.039497	0.48602	0.62995	0.98633	0.62695	0.88906	-0.045296
CLSTN1	5	-0.021235	-0.24989	0.96287	0.99579	0.80267	0.94132	0.045156	0.53128	0.59525	0.98633	0.59523	0.88488	-0.075723
GGT3P	5	-0.2074	-1.7949	0.29872	0.97932	0.072663	0.41167	-0.14098	-1.2194	0.41753	0.98633	0.22268	0.69394	0.0739774
TSPAN15	5	-0.079747	-0.75642	0.65758	0.98681	0.4494	0.75853	-0.012957	-0.12288	0.97395	0.99628	0.9022	0.99086	-0.06827
ENTPD1	5	-0.051614	-0.91872	0.79197	0.99579	0.35824	0.68554	0.015337	0.27296	0.79379	0.98633	0.78488	0.95406	0.026437
SERPINE2	5	-0.094774	-1.3357	0.59477	0.97932	0.18165	0.54434	-0.027408	-0.38621	0.93451	0.9913	0.69934	0.92476	-0.021729
SERPINB2	5	0.01551	0.14747	0.8196	0.99579	0.88276	0.96435	0.08328	0.79172	0.37712	0.98633	0.42852	0.81895	-0.12875
CSF1	5	-0.11996	-1.2885	0.50676	0.97932	0.19757	0.56081	-0.052057	-0.559	0.78698	0.98633	0.57616	0.87766	0.0696065
CA9	5	-0.11041	-0.99899	0.53841	0.97932	0.3178	0.65118	-0.041838	-0.37824	0.84784	0.98633	0.70525	0.92476	0.090391
EPDR1	5	-0.0077845	-0.10818	0.96178	0.99579	0.91385	0.97508	0.060952	0.84702	0.50091	0.98633	0.39698	0.80823	0.163004
NTRK3	5	-0.096569	-1.1189	0.58868	0.97932	0.26317	0.61731	-0.027563	-0.31921	0.93378	0.9913	0.74957	0.93868	-0.06267
KIDINS220	5	-0.092379	-1.3643	0.60207	0.98031	0.17248	0.53974	-0.023041	-0.34028	0.96105	0.99628	0.73364	0.93513	0.07412
SEMA6B	5	-0.063795	-0.5988	0.73122	0.99496	0.54931	0.81898	0.0058115	0.054534	0.84979	0.98633	0.95651	0.99368	0.023483
SLC29A4	5	-0.082786	-1.0799	0.64334	0.98547	0.28019	0.62466	-0.013079	-0.17047	0.97492	0.99628	0.86464	0.97973	-0.140963
CEACAM6	5	-0.27486	-2.5534	0.20682	0.96168	0.010669	0.1473	-0.20491	-1.9022	0.28984	0.98633	0.057147	0.43745	-0.168735
SEZ6L2	5	-0.050297	-0.42003	0.79854	0.99579	0.67446	0.88228	0.020083	0.16741	0.76032	0.98633	0.86705	0.98026	-0.174974
PLA2G3	5	-0.06173	-1.0785	0.7406	0.99496	0.2808	0.62466	0.008859	0.15476	0.83153	0.98633	0.87701	0.98223	0.12036
SLC15A4	5	0.05793	0.64107	0.57456	0.97932	0.52148	0.79941	0.12856	1.4225	0.19197	0.93176	0.15489	0.63582	0.0127537
HIP1R	5	-0.11948	-1.3982	0.50822	0.97932	0.16204	0.53283	-0.048837	-0.57155	0.80609	0.98633	0.56763	0.87443	0.097456
CD3D	5	-0.063264	-0.74324	0.73451	0.99496	0.45734	0.76354	0.0075003	0.088111	0.83993	0.98633	0.92979	0.99368	-0.0493529
S1PR1	5	-0.23583	-2.3333	0.25563	0.97932	0.019633	0.21649	-0.1647	-1.6271	0.36251	0.98633	0.10373	0.54798	0.125494
UNC5A	5	0.03879	0.46529	0.68971	0.99456	0.64172	0.86511	0.11031	1.3225	0.2538	0.98633	0.186	0.66579	-0.00125
LAMA2	5	0.0064839	0.058834	0.87681	0.99579	0.95308	0.98597	0.078203	0.7095	0.40122	0.98633	0.47801	0.83839	-0.153034
COL2A1	5	-0.057677	-0.48163	0.75849	0.99579	0.63007	0.86115	0.01421	0.11841	0.80049	0.98633	0.90574	0.99086	0.0775569
ATP1B2	5	-0.02765	-0.27514	0.92526	0.99579	0.78321	0.93426	0.044244	0.44008	0.59939	0.98633	0.65988	0.90505	0.078826
COL5A3	5	-0.060678	-0.5631	0.74498	0.99496	0.57337	0.83429	0.011296	0.10478	0.81656	0.98633	0.91655	0.99168	0.023808
DYNLRB1	5	-0.9816	-4.2605	0.0017042	0.037838	2.0399e-05	0.00059721	-0.9095	-3.9379	0.0017042	0.036842	8.2213e-05	0.0020161	-0.071
GPR107	5	-0.13244	-0.74255	0.465	0.97932	0.45775	0.76354	-0.060272	-0.33646	0.74413	0.98633	0.73652	0.93584	-0.048044
JUP	5	-0.0022048	-0.023659	0.92672	0.99579	0.98112	0.99321	0.069986	0.75082	0.44796	0.98633	0.45276	0.83435	-0.115206
CD99L2	5	0.002732	0.025861	0.89799	0.99579	0.97937	0.9927	0.07504	0.71028	0.41862	0.98633	0.47753	0.83839	-0.038577
EPCAM	5	-0.162	-1.4639	0.38734	0.97932	0.14322	0.51379	-0.089653	-0.80939	0.59769	0.98633	0.41829	0.81719	-0.023867
VDAC1	5	-0.2752	-2.0277	0.2067	0.96168	0.042593	0.32554	-0.20273	-1.4928	0.29276	0.98633	0.1355	0.5893	0.134371
GPC3	5	0.15575	1.4079	0.16019	0.89766	0.15915	0.53283	0.22839	2.0628	0.025441	0.33175	0.039133	0.36532	-0.00081
LRP2	5	-0.05859	-0.3404	0.75411	0.99579	0.73356	0.9141	0.01416	0.081814	0.80085	0.98633	0.93479	0.99368	0.0394683
SIGLEC9	5	-0.12657	-1.2558	0.48387	0.97932	0.20917	0.5701	-0.052635	-0.52159	0.78357	0.98633	0.60196	0.88488	0.05457
KCNJ12	5	-0.2248	-1.7519	0.27012	0.97932	0.079792	0.41239	-0.15084	-1.1752	0.39221	0.98633	0.23993	0.70557	-0.114979
OR9K2	5	-0.080626	-1.123	0.65332	0.98681	0.26142	0.61447	-0.0066486	-0.092606	0.93013	0.9913	0.92622	0.99368	-0.008563
EPHB4	5	0.10492	0.91378	0.33707	0.97932	0.36083	0.68554	0.17903	1.5585	0.074498	0.63093	0.11911	0.56787	0.049457
non-targeting_39	5	0.13531	1.3684	0.21862	0.96168	0.17117	0.53774	0.20943	2.1168	0.039075	0.44583	0.034273	0.3394	-0.080275
SMO	5	0.012595	0.19835	0.83664	0.99579	0.84277	0.95297	0.086865	1.3657	0.35703	0.98633	0.17203	0.65094	-0.109628
OR6C68	5	-0.010006	-0.13847	0.97578	0.99579	0.88987	0.96662	0.06461	0.89407	0.47815	0.98633	0.37128	0.79731	0.030455
PDGFRA	5	-0.15112	-0.70632	0.4157	0.97932	0.47999	0.77466	-0.076452	-0.35589	0.66135	0.98633	0.72192	0.93102	-0.03738
SLC46A3	5	0.00018408	0.0021825	0.91418	0.99579	0.99826	0.99948	0.074875	0.88768	0.4196	0.98633	0.37471	0.79731	-0.104618
RAC1	5	-0.2648	-1.8262	0.21887	0.96168	0.067826	0.40281	-0.19008	-1.3088	0.31357	0.98633	0.19059	0.67157	-0.036731
IGFBP3	5	-0.24314	-1.9407	0.24358	0.97897	0.052294	0.35888	-0.16834	-1.342	0.35593	0.98633	0.17958	0.66245	-0.02947
KITLG	5	0.031202	0.2065	0.73281	0.99496	0.8364	0.95142	0.10641	0.70169	0.27085	0.98633	0.48287	0.84121	0.079033
MYO1C	5	-0.30366	-2.9356	0.17456	0.91885	0.0033285	0.058178	-0.22839	-2.2067	0.2549	0.98633	0.027335	0.29941	-0.103368
EPB41L2	5	-0.028421	-0.44654	0.92051	0.99579	0.65521	0.86995	0.046933	0.73739	0.58381	0.98633	0.46089	0.83504	-0.134432
CLIC4	5	0.054554	0.67885	0.59525	0.97932	0.49723	0.78327	0.13004	1.6181	0.18771	0.92613	0.10564	0.55099	-0.136691
FARSB	5	-1.8916	-7.0013	0	0	2.5363e-12	5.3369e-10	-1.8161	-6.6892	0	0	2.2436e-11	3.6863e-09	-0.0236647
IFNGR2	5	0.018398	0.2213	0.80548	0.99579	0.82486	0.95104	0.093974	1.1301	0.32538	0.98633	0.25845	0.73087	-0.048656
SLC6A11	5	0.025218	0.16124	0.76652	0.99579	0.87191	0.96341	0.10081	0.64225	0.29665	0.98633	0.52071	0.85145	0.164816
SYPL1	5	0.076587	0.75519	0.47352	0.97932	0.45013	0.75853	0.15227	1.5007	0.12502	0.77269	0.13343	0.58303	-0.053578
OR6T1	5	0.029689	0.40457	0.7406	0.99496	0.68579	0.89054	0.10539	1.4356	0.27572	0.98633	0.15112	0.63074	0.01496
EDNRA	5	-0.03499	-0.51297	0.88351	0.99579	0.60797	0.84868	0.040787	0.59778	0.62082	0.98633	0.54999	0.8661	0.3028
PCDHB11	5	0.07452	0.75566	0.48278	0.97932	0.44985	0.75853	0.1503	1.5227	0.12879	0.77794	0.12782	0.57538	-0.032358
TNFRSF1B	5	-0.064638	-0.98238	0.72562	0.99496	0.32591	0.66027	0.011282	0.17144	0.81656	0.98633	0.86388	0.97973	-0.075562
STAB1	5	-0.08666	-0.89865	0.6269	0.9845	0.36884	0.69178	-0.010333	-0.10702	0.958	0.99557	0.91478	0.99086	-0.085949
THBD	5	-0.0017128	-0.019931	0.92428	0.99579	0.9841	0.99378	0.074642	0.86835	0.42155	0.98633	0.3852	0.80421	0.016803
SLC6A6	5	-0.093959	-1.3685	0.59757	0.97932	0.17116	0.53774	-0.017598	-0.25629	0.99744	0.99829	0.79773	0.96283	0.02053
EFNB3	5	0.074915	0.7909	0.48168	0.97932	0.429	0.73895	0.15135	1.5971	0.12721	0.77269	0.11024	0.55324	0.047845
MLLT4	5	0.013778	0.051598	0.82982	0.99579	0.95885	0.98643	0.090291	0.33751	0.34218	0.98633	0.73573	0.93564	0.001124
non-targeting_21	5	-0.09201	-1.1884	0.60426	0.98031	0.23466	0.59035	-0.015219	-0.19643	0.98758	0.99779	0.84428	0.9761	-0.024072
IL17RD	5	0.10944	0.9445	0.31649	0.97932	0.34492	0.67949	0.18631	1.6067	0.06549	0.59448	0.10811	0.55324	0.047909
CP	5	-0.11832	-1.2502	0.51175	0.97932	0.21122	0.57078	-0.041428	-0.43773	0.85173	0.98633	0.66158	0.90588	0.075576
SRC	5	-0.10252	-1.3002	0.56872	0.97932	0.19352	0.56004	-0.025572	-0.32429	0.94632	0.99134	0.74572	0.93743	0.096457
NRN1	5	-0.14455	-1.799	0.43092	0.97932	0.072017	0.41167	-0.067543	-0.84052	0.70736	0.98633	0.40062	0.80949	0.05214
RAP2B	5	-0.0025844	-0.025811	0.92952	0.99579	0.97941	0.9927	0.074434	0.74153	0.42276	0.98633	0.45837	0.83504	-0.105834
ITFG3	5	0.16118	1.3888	0.1462	0.86475	0.16488	0.5358	0.23869	2.0543	0.019963	0.28276	0.039945	0.3687	-0.144539
PHLDA3	5	-0.069089	-0.92831	0.7042	0.99496	0.35325	0.68522	0.0084679	0.11345	0.83457	0.98633	0.90968	0.99086	0.053975
LLGL2	5	-0.08054	-0.9607	0.65368	0.98681	0.3367	0.67084	-0.0028507	-0.033983	0.90432	0.98633	0.97289	0.99368	0.04003
SIGLEC6	5	0.085929	0.64911	0.42422	0.97932	0.51627	0.79721	0.16387	1.2376	0.10103	0.73128	0.21588	0.68667	-0.042675
OR8G1	5	0.063074	0.71309	0.54449	0.97932	0.47579	0.77169	0.1419	1.6042	0.15301	0.84067	0.10868	0.55324	-0.21183
SLC7A6	5	-0.012126	-0.13374	0.98685	0.99656	0.8936	0.96662	0.066893	0.73736	0.46646	0.98633	0.46091	0.83504	-0.0201927
C10orf54	5	-0.017138	-0.19051	0.98442	0.99656	0.84891	0.95466	0.061895	0.68772	0.49568	0.98633	0.49163	0.84492	-0.05324
CACNA2D2	5	-0.071741	-0.86852	0.693	0.99496	0.38511	0.70299	0.0074203	0.089825	0.84078	0.98633	0.92843	0.99368	0.103963
LTB4R	5	-0.07689	-0.53344	0.67024	0.98905	0.59373	0.84459	0.0023349	0.016184	0.87133	0.98633	0.98709	0.99527	-0.184852
TNXB	5	-0.14278	-1.2573	0.43494	0.97932	0.20863	0.5701	-0.063087	-0.55508	0.7294	0.98633	0.57884	0.87805	0.04778
VTCN1	5	-0.070618	-0.7011	0.69836	0.99496	0.48324	0.77466	0.0093016	0.092333	0.828	0.98633	0.92643	0.99368	-0.18434
C1orf9	5	-0.159	-1.7508	0.39586	0.97932	0.079985	0.41239	-0.078575	-0.86522	0.65113	0.98633	0.38692	0.80421	-0.089936
OSCAR	5	-0.03521	-0.37741	0.88217	0.99579	0.70587	0.89902	0.045255	0.48467	0.59477	0.98633	0.62791	0.88906	0.07427
CRELD2	5	-0.053478	-0.79573	0.78198	0.99579	0.42619	0.73791	0.027059	0.40246	0.70943	0.98633	0.68735	0.91665	-0.095936
SLC7A11	5	-0.00399	-0.063276	0.93719	0.99579	0.94955	0.98597	0.076769	1.2174	0.40828	0.98633	0.22346	0.69404	-0.001094
non-targeting_47	5	0.15254	1.3513	0.16738	0.91023	0.17661	0.5434	0.23404	2.0725	0.02252	0.30492	0.038214	0.35878	-0.094848
ITGA8	5	0.13207	1.2336	0.2297	0.96997	0.21735	0.5721	0.21363	1.9947	0.036153	0.42411	0.046078	0.39808	-0.170134
TEK	5	-0.055389	-0.67075	0.77079	0.99579	0.50238	0.78731	0.026389	0.31945	0.71382	0.98633	0.74939	0.93868	0.05023
CD22	5	-0.075603	-0.5051	0.67718	0.99323	0.61349	0.85333	0.0066493	0.044339	0.84443	0.98633	0.96463	0.99368	-0.105904
CLEC2A	5	-0.021912	-0.32995	0.95837	0.99579	0.74144	0.91632	0.061318	0.92313	0.49884	0.98633	0.35594	0.79017	-0.10095
OR6Y1	5	-0.089589	-1.0491	0.61376	0.98093	0.29411	0.63269	-0.006284	-0.073586	0.92794	0.9913	0.94134	0.99368	-0.04126
non-targeting_54	5	0.23923	2.0514	0.035545	0.44242	0.040226	0.3224	0.32257	2.7647	0.0032867	0.068354	0.0056976	0.10066	-0.0857317
FLRT2	5	-0.07968	-0.43243	0.65782	0.98681	0.66543	0.87394	0.0040455	0.021854	0.86172	0.98633	0.98256	0.99368	-0.03407
RPS29	5	-1.014	-4.1992	0.0010956	0.025352	2.6788e-05	0.00073353	-0.93008	-3.8284	0.0014607	0.032	0.000129	0.0030279	0.046417
SARS	5	-0.20455	-1.5026	0.30408	0.97932	0.13294	0.5002	-0.12063	-0.88602	0.47961	0.98633	0.37561	0.79731	0.010456
GNB1	5	-0.078745	-0.83155	0.66184	0.98681	0.40566	0.71795	0.0052268	0.055184	0.85393	0.98633	0.95599	0.99368	-0.08066
YES1	5	-0.097213	-1.3617	0.58649	0.97932	0.17328	0.53974	-0.013124	-0.18373	0.97517	0.99628	0.85423	0.97973	-0.091829
PI16	5	0.05618	0.39906	0.58491	0.97932	0.68985	0.89175	0.14056	0.99807	0.15691	0.84656	0.31825	0.76781	-0.201011
IL1RAP	5	0.067904	0.69003	0.51503	0.97932	0.49017	0.78226	0.15247	1.5492	0.12465	0.77269	0.12133	0.56791	0.001856
CRIM1	5	-0.10348	-0.70127	0.56458	0.97932	0.48314	0.77466	-0.018875	-0.1277	0.9899	0.99779	0.89839	0.99086	-0.1982
S1PR3	5	-0.0094441	-0.10399	0.972	0.99579	0.91718	0.97599	0.075298	0.82898	0.41729	0.98633	0.40712	0.81388	0.192
CELSR2	5	-0.19356	-2.6577	0.32392	0.97932	0.0078671	0.11751	-0.10855	-1.4904	0.52063	0.98633	0.13612	0.59009	-0.01636
LRFN1	5	0.069743	0.77644	0.50724	0.97932	0.43749	0.74719	0.15486	1.7237	0.11856	0.76693	0.084766	0.5062	0.00057
LILRA5	5	0.0042701	0.033638	0.88911	0.99579	0.97317	0.99162	0.089479	0.70412	0.34547	0.98633	0.48136	0.84046	-0.003951
GPC1	5	0.072103	0.84241	0.49349	0.97932	0.39956	0.71502	0.15798	1.8451	0.11321	0.75565	0.065022	0.4585	-0.003939
OR9A4	5	-0.077666	-1.1713	0.66659	0.98828	0.24146	0.59657	0.0082463	0.12435	0.83603	0.98633	0.90103	0.99086	-0.0653
TM9SF1	5	0.03516	0.47463	0.7087	0.99496	0.63505	0.8623	0.1211	1.6348	0.21607	0.97003	0.1021	0.54162	0.276198
FSCN1	5	-0.051579	-0.26745	0.79245	0.99579	0.78912	0.93798	0.034556	0.1782	0.66403	0.98633	0.85857	0.97973	0.012108
PEAR1	5	-0.13268	-1.1425	0.46452	0.97932	0.25324	0.60749	-0.046294	-0.39807	0.82142	0.98633	0.69058	0.91798	0.040829
ITPRIP	5	-0.1704	-1.3498	0.36969	0.97932	0.17709	0.54385	-0.083608	-0.66208	0.6252	0.98633	0.50792	0.84809	0.124443
MS4A1	5	-0.033593	-0.31128	0.89117	0.99579	0.75559	0.92317	0.053363	0.49439	0.54559	0.98633	0.62103	0.88554	-0.179233
non-targeting_24	5	-0.04832	-0.63107	0.80803	0.99579	0.528	0.80585	0.039009	0.50945	0.63348	0.98633	0.61043	0.88488	0.063261
TMEM26	5	0.18487	1.2894	0.097991	0.72589	0.19724	0.56081	0.27225	1.8972	0.0097383	0.16495	0.057797	0.43745	0.021109
CALM1	5	-0.0061072	-0.052959	0.95155	0.99579	0.95776	0.98597	0.082306	0.71361	0.38113	0.98633	0.47547	0.83839	-0.051725
STEAP3	5	-0.050191	-0.55244	0.79939	0.99579	0.58065	0.83429	0.038753	0.42644	0.63469	0.98633	0.66978	0.90588	0.136995
HTR1D	5	-0.066058	-0.24521	0.71929	0.99496	0.8063	0.94422	0.023148	0.085678	0.73816	0.98633	0.93172	0.99368	0.03221
HTR2B	5	-0.09317	-0.95048	0.59963	0.97932	0.34187	0.67511	-0.0039633	-0.04043	0.91126	0.98633	0.96775	0.99368	-0.039989
WNT5B	5	0.036253	0.45082	0.70298	0.99496	0.65212	0.86995	0.12615	1.5682	0.20097	0.94131	0.11683	0.56787	-0.005425
NCAM1	5	-0.15041	-0.93176	0.41741	0.97932	0.35146	0.68418	-0.060019	-0.37096	0.74547	0.98633	0.71067	0.92522	-0.019086
BUB3	5	-2.406	-6.9586	0	0	3.4366e-12	6.2737e-10	-2.3153	-6.6623	0	0	2.6957e-11	4.0264e-09	0.037688
TIMP1	5	0.068466	0.52982	0.51321	0.97932	0.59624	0.84596	0.15947	1.2333	0.11089	0.74979	0.21748	0.68714	-0.013639
GFRA1	5	0.086637	1.0127	0.42033	0.97932	0.31119	0.64314	0.17783	2.0778	0.076811	0.64061	0.037727	0.35624	0.049369
QSOX2	5	0.094557	0.66954	0.38052	0.97932	0.50315	0.78731	0.18578	1.3145	0.06622	0.5978	0.18869	0.67157	0.021918
MIA3	5	-0.02568	-0.26053	0.93439	0.99579	0.79446	0.93931	0.065559	0.6651	0.4734	0.98633	0.50598	0.84809	-0.115339
MUC4	5	-0.022275	-0.21846	0.9563	0.99579	0.82707	0.95142	0.06924	0.679	0.45113	0.98633	0.49714	0.84771	-0.129525
non-targeting_13	5	0.0076702	0.099869	0.86963	0.99579	0.92045	0.97749	0.099445	1.2937	0.30274	0.98633	0.19578	0.67267	-0.127424
LAMA4	5	-0.16063	-2.0206	0.39099	0.97932	0.043326	0.32554	-0.068562	-0.86233	0.70164	0.98633	0.38851	0.80421	-0.141131
EDA2R	5	0.028856	0.28019	0.74547	0.99496	0.77933	0.93394	0.12106	1.1748	0.21619	0.97003	0.24006	0.70557	0.079693
MFGE8	5	-0.031978	-0.27582	0.90079	0.99579	0.78269	0.93426	0.060475	0.52146	0.50444	0.98633	0.60205	0.88488	-0.135958
FNDC5	5	0.075121	0.70383	0.4801	0.97932	0.48154	0.77466	0.16774	1.5717	0.093731	0.696	0.11603	0.56787	-0.1614
PRF1	5	-0.14299	-1.7514	0.43469	0.97932	0.079872	0.41239	-0.050316	-0.61601	0.79696	0.98633	0.53789	0.86196	0.076892
PTGER2	5	-0.033274	-0.33835	0.89288	0.99579	0.7351	0.9141	0.060129	0.61067	0.50578	0.98633	0.54142	0.86196	0.143321
SIGLEC1	5	0.13398	1.2325	0.22276	0.96168	0.21775	0.5721	0.22758	2.0929	0.025806	0.33386	0.036357	0.34985	0.07038
TNFRSF17	5	-0.013645	-0.14873	0.99671	0.99976	0.88177	0.96435	0.080027	0.87209	0.39294	0.98633	0.38316	0.80297	-0.098956
CD33	5	-0.053087	-0.52211	0.78405	0.99579	0.6016	0.84749	0.040625	0.3992	0.62215	0.98633	0.68975	0.91798	-0.01362
SGCB	5	-0.14711	-2.0533	0.4252	0.97932	0.040046	0.3224	-0.053297	-0.74386	0.78125	0.98633	0.45696	0.83504	0.047728
IGSF1	5	0.057566	0.57298	0.57699	0.97932	0.56666	0.83393	0.15139	1.5069	0.12721	0.77269	0.13184	0.58277	-0.065755
STX4	5	-0.099955	-1.0213	0.57797	0.97932	0.30713	0.64314	-0.0057182	-0.058421	0.92416	0.99048	0.95341	0.99368	0.135345
CLEC12A	5	-0.052271	-0.80384	0.78746	0.99579	0.42149	0.73359	0.042401	0.6518	0.60998	0.98633	0.51453	0.8507	-0.04682
OR6P1	5	-0.16634	-2.0161	0.37772	0.97932	0.043788	0.32554	-0.07104	-0.86066	0.68813	0.98633	0.38943	0.80421	0.056489
EPHA4	5	0.048834	0.56968	0.62934	0.9845	0.5689	0.83393	0.14453	1.6859	0.14595	0.8226	0.091811	0.52359	-0.4872
CXCR3	5	-0.080006	-0.66519	0.65624	0.98681	0.50593	0.79015	0.015691	0.13029	0.79136	0.98633	0.89634	0.99086	-0.045525
CD302	5	0.065604	0.59939	0.52818	0.97932	0.54891	0.81898	0.16143	1.4739	0.10688	0.7364	0.1405	0.60195	0.103887
CDC42EP4	5	-0.25953	-1.9979	0.22459	0.96597	0.045726	0.33242	-0.16337	-1.2572	0.36458	0.98633	0.20869	0.68423	0.091193
PCDHA6	5	-0.13256	-1.4032	0.46476	0.97932	0.16057	0.53283	-0.036263	-0.38375	0.8818	0.98633	0.70117	0.92476	0.030956
ARF6	5	-0.12711	-1.5124	0.48229	0.97932	0.13044	0.5002	-0.030788	-0.36632	0.91345	0.98633	0.71412	0.92898	-0.0551863
PANX1	5	0.012083	0.1918	0.84054	0.99579	0.8479	0.95426	0.10854	1.7226	0.26135	0.98633	0.084967	0.5062	0.0535463
ATP1B1	5	-0.036109	-0.47574	0.87632	0.99579	0.63426	0.86194	0.060356	0.7952	0.50493	0.98633	0.4265	0.81895	-0.080881
SLC9A2	5	-0.12315	-1.1428	0.49507	0.97932	0.25311	0.60749	-0.026636	-0.24689	0.93962	0.9913	0.80499	0.96522	-0.0663
COL12A1	5	-0.011865	-0.14772	0.98576	0.99656	0.88256	0.96435	0.084982	1.058	0.36738	0.98633	0.29005	0.74863	0.10822
LY9	5	-0.083446	-1.0538	0.64041	0.9845	0.29199	0.6318	0.01401	0.17692	0.80195	0.98633	0.85957	0.97973	0.062278
CD68	5	0.014089	0.12877	0.82885	0.99579	0.89754	0.96662	0.11167	1.0206	0.24833	0.98633	0.30745	0.75884	0.199756
CD180	5	-0.095147	-1.5748	0.59343	0.97932	0.11529	0.47732	0.002668	0.044158	0.86926	0.98633	0.96478	0.99368	-0.004571
CD93	5	-0.093798	-1.1377	0.59781	0.97932	0.25524	0.60952	0.0040293	0.048861	0.86172	0.98633	0.96103	0.99368	0.04848
OR6C75	5	-0.029045	-0.53859	0.91686	0.99579	0.59017	0.84098	0.069105	1.2814	0.45173	0.98633	0.20006	0.67267	0.00177
EPS15	5	0.089498	1.0376	0.40609	0.97932	0.29947	0.63652	0.18833	2.1833	0.062447	0.5764	0.029011	0.30951	-0.177308
DNER	5	0.015669	0.15048	0.81948	0.99579	0.88038	0.96435	0.11457	1.1002	0.23761	0.98633	0.27124	0.73651	0.23062
OR8J3	5	-0.021254	-0.23901	0.96287	0.99579	0.8111	0.9458	0.077651	0.87318	0.4028	0.98633	0.38256	0.80275	0.051684
RHOB	5	-0.02124	-0.26447	0.96287	0.99579	0.79141	0.93931	0.077713	0.96734	0.40268	0.98633	0.33338	0.78025	-0.1481
F2	5	-0.0297	-0.31032	0.91309	0.99579	0.75632	0.92317	0.06969	0.72812	0.44906	0.98633	0.46654	0.83565	0.10025
FCRL5	5	-0.19151	-1.5224	0.32769	0.97932	0.12792	0.4982	-0.092018	-0.73098	0.58868	0.98633	0.46479	0.83565	0.046389
MAP2K1	5	-0.014379	-0.15183	0.99915	0.99976	0.87932	0.96435	0.085327	0.90079	0.36579	0.98633	0.3677	0.79595	0.07592
SPPL2A	5	-0.13085	-1.5734	0.4706	0.97932	0.11563	0.47732	-0.031048	-0.37332	0.9126	0.98633	0.70891	0.92522	-0.114161
CLDN2	5	0.10173	0.91415	0.34997	0.97932	0.36064	0.68554	0.2018	1.813	0.046013	0.48774	0.069827	0.47391	-0.00023
PCDH18	5	-0.22665	-2.4648	0.26817	0.97932	0.01371	0.18042	-0.1264	-1.3746	0.45928	0.98633	0.16926	0.64673	0.076948
SEMA4A	5	-0.11868	-1.1416	0.51102	0.97932	0.2536	0.60749	-0.018355	-0.17656	0.99343	0.99829	0.85985	0.97973	0.110632
PRPF19	5	-2.4018	-6.3658	0	0	1.9428e-10	2.28e-08	-2.3014	-6.0844	0	0	1.1691e-09	1.1299e-07	0.0423857
PROM2	5	-0.008555	-0.075481	0.96567	0.99579	0.93983	0.98597	0.092098	0.81256	0.33439	0.98633	0.41647	0.81719	-0.085221
RAB13	5	-0.14091	-1.3423	0.44151	0.97932	0.1795	0.54434	-0.040222	-0.38309	0.8594	0.98633	0.70165	0.92476	0.02171
OR7D4	5	-0.15468	-1.8507	0.40718	0.97932	0.064208	0.39511	-0.053712	-0.64266	0.77906	0.98633	0.52045	0.85145	0.037292
SLC3A2	5	-0.1185	-0.95978	0.5115	0.97932	0.33717	0.67084	-0.01697	-0.13734	0.99915	0.99915	0.89076	0.99011	0.18487
ANXA2	5	-0.1976	-1.9825	0.31662	0.97932	0.047425	0.34175	-0.095311	-0.9559	0.57334	0.98633	0.33912	0.78094	-0.05903
PILRA	5	-0.04201	-0.61732	0.84394	0.99579	0.53702	0.81388	0.060353	0.8869	0.50493	0.98633	0.37513	0.79731	-0.057277
TMEM30A	5	-0.0051412	-0.055557	0.94595	0.99579	0.95569	0.98597	0.097392	1.0522	0.31065	0.98633	0.29273	0.74863	-0.146131
PTP4A2	5	0.026342	0.27375	0.76044	0.99579	0.78428	0.93442	0.12914	1.3413	0.19051	0.93176	0.17982	0.66245	-0.022142
NLGN2	5	-0.033073	-0.38009	0.89397	0.99579	0.70388	0.89902	0.069781	0.80133	0.44881	0.98633	0.42294	0.81895	-0.01338
SLC6A9	5	-0.11638	-1.0719	0.51747	0.97932	0.28377	0.62466	-0.013253	-0.12179	0.97638	0.99628	0.90306	0.99086	-0.05402
OR7A5	5	-0.18838	-1.7439	0.33171	0.97932	0.081172	0.41418	-0.085096	-0.78748	0.61765	0.98633	0.431	0.82047	0.015345
CELSR3	5	-0.10379	-1.0136	0.56263	0.97932	0.31076	0.64314	-3.9704e-05	-0.00038772	0.88716	0.98633	0.99969	0.99969	-0.221961
ERMP1	5	-0.041278	-0.36825	0.8482	0.99579	0.71269	0.9025	0.062609	0.55711	0.49008	0.98633	0.57745	0.87766	-0.03575
RAB35	5	0.057887	0.61223	0.57456	0.97932	0.54038	0.81619	0.16185	1.7117	0.10542	0.7364	0.086951	0.51021	0.164131
CD151	5	0.097024	0.73259	0.36835	0.97932	0.46381	0.76543	0.20119	1.5188	0.046744	0.48917	0.12881	0.57688	-0.222529
CTSD	5	-0.017864	-0.18836	0.97955	0.99579	0.85059	0.9559	0.086333	0.91026	0.35873	0.98633	0.36269	0.79231	-0.04418
EMILIN1	5	-0.13975	-1.4817	0.4448	0.97932	0.13842	0.50993	-0.035329	-0.37452	0.88813	0.98633	0.70802	0.92522	0.05955
RNGTT	5	-1.6857	-4.9417	0	0	7.7447e-07	3.1036e-05	-1.5811	-4.6096	0	0	4.0337e-06	0.00013255	0.014334
PCDHGA8	5	0.19136	1.7254	0.08874	0.71471	0.084463	0.42052	0.29599	2.6679	0.0055995	0.10698	0.0076331	0.12763	0.02076
ST3GAL4	5	0.15795	1.6016	0.15435	0.88264	0.10924	0.46466	0.26292	2.6654	0.012051	0.19223	0.0076906	0.12763	-0.04883
MPZL1	5	-0.20279	-2.2809	0.307	0.97932	0.022554	0.23602	-0.097699	-1.0989	0.56251	0.98633	0.27183	0.73651	-0.0657033
NCLN	5	-0.1435	-1.3311	0.4336	0.97932	0.18314	0.5471	-0.038077	-0.3532	0.87219	0.98633	0.72394	0.93142	0.091239
P2RX1	5	-0.060764	-0.71934	0.74461	0.99496	0.47193	0.77085	0.045202	0.53509	0.59501	0.98633	0.59259	0.88488	-0.061918
SLC2A1	5	-0.21729	-2.1931	0.28314	0.97932	0.0283	0.26876	-0.11078	-1.1168	0.51357	0.98633	0.26409	0.73293	0.072347
MYADM	5	-0.13937	-1.0185	0.44589	0.97932	0.30844	0.64314	-0.032661	-0.23835	0.90371	0.98633	0.81161	0.96638	0.01324
PCDH19	5	-0.092101	-1.3602	0.60377	0.98031	0.17378	0.53974	0.014751	0.21784	0.79708	0.98633	0.82755	0.96912	0.065488
SCN9A	5	-0.096002	-1.0464	0.59051	0.97932	0.29536	0.63269	0.011181	0.12186	0.81692	0.98633	0.90301	0.99086	-0.075486
FSTL1	5	-0.15566	-1.0268	0.40402	0.97932	0.30453	0.64311	-0.048194	-0.31745	0.81059	0.98633	0.7509	0.93872	0.00846
C3	5	-0.10183	-1.1675	0.57115	0.97932	0.24302	0.59808	0.0062972	0.072162	0.84674	0.98633	0.94247	0.99368	-0.067718
SEMA4D	5	-0.2914	-2.2859	0.18758	0.94146	0.022258	0.23507	-0.18318	-1.437	0.32526	0.98633	0.15071	0.63074	-0.141301
CD99	5	-0.038474	-0.46957	0.8622	0.99579	0.63866	0.86498	0.069773	0.85074	0.44881	0.98633	0.39491	0.80702	-0.044124
ITGB1	5	0.011455	0.14099	0.84431	0.99579	0.88788	0.96662	0.11995	1.4762	0.2196	0.97547	0.13989	0.60195	0.080465
LEPR	5	-0.083534	-1.0727	0.63993	0.9845	0.28341	0.62466	0.025065	0.32187	0.72465	0.98633	0.74755	0.93758	-0.41794
ATP2B1	5	-0.062541	-0.67275	0.73816	0.99496	0.50111	0.78636	0.046556	0.50038	0.58564	0.98633	0.6168	0.88554	-0.005908
PDCD1	5	0.2672	1.4275	0.01972	0.30467	0.15343	0.53283	0.37638	2.0099	0.001339	0.030556	0.044437	0.39455	0.045597
GNB2	5	-0.07482	-0.48741	0.68071	0.99456	0.62597	0.86043	0.035207	0.22908	0.65928	0.98633	0.81881	0.96638	-0.020527
SLC8A1	5	-0.17023	-1.7727	0.37018	0.97932	0.076283	0.41239	-0.060175	-0.6266	0.74474	0.98633	0.53092	0.85543	-0.115992
IL2RG	5	0.017787	0.21222	0.80852	0.99579	0.83194	0.95142	0.12823	1.53	0.19282	0.93176	0.12602	0.57229	0.06084
TRHDE	5	-0.12737	-1.439	0.48131	0.97932	0.15014	0.52823	-0.016755	-0.18927	0.99769	0.99829	0.84988	0.97921	0.0554
ATRN	5	-0.052554	-0.8312	0.78661	0.99579	0.40586	0.71795	0.058078	0.91844	0.51832	0.98633	0.35839	0.79017	-0.052094
LRRN1	5	-0.00908	-0.14756	0.96969	0.99579	0.88269	0.96435	0.10168	1.6521	0.293	0.98633	0.098507	0.5377	-0.04098
C4BPA	5	0.015074	0.17089	0.82228	0.99579	0.86431	0.96015	0.12591	1.4272	0.2017	0.94148	0.15354	0.63382	-0.0622339
PPAP2B	5	0.068325	0.79972	0.51382	0.97932	0.42387	0.73586	0.17933	2.099	0.074133	0.63093	0.035816	0.3482	0.135329
SLC26A9	5	0.078393	0.55277	0.46403	0.97932	0.58042	0.83429	0.18994	1.3359	0.060377	0.57011	0.18157	0.66292	-0.043249
PTPRB	5	-0.078791	-1.4108	0.66111	0.98681	0.15831	0.53283	0.033366	0.59725	0.66939	0.98633	0.55034	0.8661	-0.07005
LTBP1	5	-0.1363	-1.1666	0.45368	0.97932	0.24336	0.59808	-0.02407	-0.20591	0.95472	0.9938	0.83686	0.97174	0.1004
non-targeting_23	5	0.093616	1.0905	0.38418	0.97932	0.27549	0.62346	0.20652	2.4055	0.041753	0.4731	0.016149	0.21537	0.018937
SLC43A3	5	0.048914	0.52076	0.62873	0.9845	0.60253	0.84749	0.1627	1.7317	0.10347	0.73248	0.083321	0.5062	-0.07851
JAK2	5	-0.020826	-0.23129	0.96494	0.99579	0.81709	0.94809	0.093125	1.0339	0.32928	0.98633	0.30119	0.75511	-0.10576
TMEM132B	5	-0.17811	-2.7128	0.35265	0.97932	0.0066711	0.10439	-0.063626	-0.96907	0.72721	0.98633	0.33251	0.78025	-0.114628
ELFN2	5	0.012095	0.14474	0.84029	0.99579	0.88491	0.9648	0.1269	1.5186	0.1989	0.94131	0.12886	0.57688	-0.10821
LSAMP	5	-0.1103	-0.77432	0.53841	0.97932	0.43874	0.74746	0.0046757	0.032718	0.85648	0.98633	0.9739	0.99368	0.05641
PODXL	5	-0.12368	-1.2723	0.49373	0.97932	0.20328	0.56417	-0.008423	-0.086639	0.94364	0.9913	0.93096	0.99368	0.104197
SMPDL3B	5	-0.1139	-0.94506	0.52538	0.97932	0.34463	0.67949	0.0016013	0.013285	0.87632	0.98633	0.9894	0.99607	-0.024934
CCDC124	5	-0.16927	-1.6025	0.37176	0.97932	0.10905	0.46466	-0.053645	-0.5078	0.77955	0.98633	0.61159	0.88488	0.2707
PARD3	5	-0.17119	-0.98095	0.36847	0.97932	0.32662	0.66054	-0.055508	-0.31756	0.77103	0.98633	0.75082	0.93872	0.077007
CDH4	5	0.01095	0.098431	0.84735	0.99579	0.92159	0.97752	0.12715	1.1422	0.19793	0.93988	0.25336	0.72144	0.05126
LGR6	5	-0.14201	-1.8591	0.43822	0.97932	0.063008	0.39213	-0.02515	-0.32926	0.94924	0.99274	0.74196	0.93677	-0.10949
OR8B12	5	0.049705	0.65568	0.62471	0.9845	0.51203	0.7944	0.16682	2.2002	0.095313	0.696	0.027789	0.30237	-0.011327
CD97	5	-0.10665	-0.79568	0.55386	0.97932	0.42622	0.73791	0.011256	0.083911	0.81668	0.98633	0.93313	0.99368	0.012574
CD70	5	-0.27294	-2.6903	0.20889	0.96168	0.0071386	0.1086	-0.15494	-1.5272	0.3832	0.98633	0.1267	0.57348	0.03324
MISP	5	-0.14653	-1.7576	0.42642	0.97932	0.078822	0.41239	-0.027961	-0.33489	0.93171	0.9913	0.73771	0.93584	-0.137042
RNF13	5	-0.11667	-1.3205	0.51698	0.97932	0.18666	0.54932	0.0021198	0.023975	0.87267	0.98633	0.98087	0.99368	-0.131861
SLC12A9	5	0.076252	0.68695	0.47486	0.97932	0.49211	0.78226	0.19521	1.7581	0.054534	0.53976	0.078731	0.49372	0.191242
TMEM222	5	-0.068566	-0.78438	0.70603	0.99496	0.43281	0.74307	0.050968	0.58305	0.5608	0.98633	0.55986	0.87384	0.045713
LRRC57	5	0.0024352	0.02997	0.9003	0.99579	0.97609	0.9924	0.12213	1.5031	0.21363	0.96961	0.13281	0.58277	-0.145224
CA4	5	-0.034052	-0.37387	0.88947	0.99579	0.7085	0.90029	0.086308	0.9476	0.35886	0.98633	0.34333	0.78313	-0.07749
TSPAN31	5	-0.10978	-0.72845	0.54072	0.97932	0.46634	0.76543	0.010589	0.070053	0.8196	0.98633	0.94415	0.99368	-0.079169
OR7C1	5	-0.0064997	-0.063678	0.95399	0.99579	0.94923	0.98597	0.11451	1.1212	0.23847	0.98633	0.26221	0.73196	-0.07465
CTNND1	5	-0.079753	-0.58214	0.65758	0.98681	0.56047	0.82886	0.041508	0.30281	0.61607	0.98633	0.76204	0.93996	0.080537
HLA-F	5	-0.20295	-1.7364	0.307	0.97932	0.082485	0.41828	-0.081604	-0.69755	0.63445	0.98633	0.48546	0.84225	0.0006435
ERBB2	5	-0.10027	-1.0865	0.57638	0.97932	0.27725	0.62401	0.021262	0.23032	0.75192	0.98633	0.81784	0.96638	0.00511
ATIC	5	-0.16345	-1.9342	0.38405	0.97932	0.053085	0.35892	-0.041706	-0.49349	0.84881	0.98633	0.62167	0.88554	0.115501
ICAM1	5	-0.2762	-3.0322	0.2056	0.96168	0.0024276	0.044316	-0.15422	-1.6928	0.38527	0.98633	0.090493	0.51967	0.148846
DISP2	5	0.01475	0.11846	0.82459	0.99579	0.9057	0.97064	0.13728	1.0994	0.16665	0.87197	0.27159	0.73651	-0.0445019
CORO1B	5	-0.030355	-0.21046	0.90919	0.99579	0.83331	0.95142	0.092407	0.6403	0.33244	0.98633	0.52198	0.85145	0.02094
P2RY8	5	-0.079004	-0.88944	0.65989	0.98681	0.37377	0.69484	0.045095	0.50755	0.59574	0.98633	0.61177	0.88488	0.05254
CALCRL	5	-0.047628	-0.83104	0.81193	0.99579	0.40595	0.71795	0.076815	1.3401	0.40779	0.98633	0.18023	0.66245	0.06104
MFSD8	5	-0.11153	-1.6406	0.53439	0.97932	0.10088	0.44674	0.013964	0.20542	0.80231	0.98633	0.83725	0.97174	-0.01676
RHOF	5	-0.14396	-1.8107	0.43262	0.97932	0.070186	0.40892	-0.017764	-0.22341	0.99659	0.99829	0.82322	0.96734	0.060729
PTTG1IP	5	-0.078252	-0.82601	0.66464	0.98681	0.4088	0.71999	0.048474	0.51159	0.57565	0.98633	0.60894	0.88488	0.219678
SLC12A7	5	-0.10303	-1.2507	0.5664	0.97932	0.21103	0.57078	0.02466	0.29936	0.72818	0.98633	0.76466	0.94179	0.006772
CREG1	5	-0.22419	-1.7161	0.27085	0.97932	0.086144	0.42631	-0.09634	-0.73563	0.56884	0.98633	0.46196	0.83504	0.2937
SSR2	5	-0.22433	-2.7422	0.27085	0.97932	0.0061028	0.098303	-0.095925	-1.1725	0.57079	0.98633	0.241	0.70707	-0.0357943
PLSCR3	5	0.071875	0.57416	0.49446	0.97932	0.56586	0.83393	0.20028	1.5992	0.047352	0.49125	0.10977	0.55324	0.0272
CASP8	5	-0.035446	-0.4554	0.88034	0.99579	0.64882	0.86667	0.093972	1.2073	0.32538	0.98633	0.22731	0.69996	-0.135794
TMEM9	5	-0.054056	-0.484	0.77833	0.99579	0.62839	0.86109	0.076971	0.68917	0.40682	0.98633	0.49072	0.84492	-0.048009
TMEM8A	5	-0.1292	-1.5222	0.47572	0.97932	0.12796	0.4982	0.0019331	0.022777	0.87352	0.98633	0.98183	0.99368	0.15689
TSPAN1	5	0.045249	0.3177	0.64954	0.98681	0.75071	0.92263	0.17682	1.2398	0.078637	0.65253	0.21504	0.68667	0.0770184
GLG1	5	-0.048002	-0.36588	0.8101	0.99579	0.71446	0.90344	0.083597	0.63571	0.37614	0.98633	0.52496	0.85145	-0.11476
ITGA3	5	-0.13147	-1.4275	0.46878	0.97932	0.15343	0.53283	0.00043187	0.0046856	0.88387	0.98633	0.99626	0.99696	0.179964
RNF130	5	-0.11574	-0.77386	0.52039	0.97932	0.43902	0.74746	0.017	0.11339	0.78259	0.98633	0.90972	0.99086	0.01674
PLAUR	5	-0.071295	-0.75408	0.69519	0.99496	0.4508	0.7588	0.061576	0.65124	0.49787	0.98633	0.51489	0.8507	-0.0980025
QSOX1	5	-0.20227	-2.2372	0.30785	0.97932	0.025272	0.25013	-0.069129	-0.76436	0.69897	0.98633	0.44465	0.83258	0.104166
TMED9	5	-0.13579	-1.1027	0.45502	0.97932	0.27014	0.61731	-0.0025407	-0.0206	0.90213	0.98633	0.98356	0.99368	0.086792
LGALS3BP	5	-0.085252	-0.92487	0.63348	0.9845	0.35503	0.68533	0.048512	0.5262	0.57529	0.98633	0.59875	0.88488	-0.158279
GPR27	5	0.08002	0.81389	0.45685	0.97932	0.41571	0.72766	0.21403	2.1767	0.035788	0.42302	0.029501	0.31071	0.000283
CEACAM1	5	-0.047536	-0.52355	0.81278	0.99579	0.60059	0.84749	0.086835	0.95619	0.35715	0.98633	0.33898	0.78094	0.093813
MRC1	5	-0.095313	-0.97104	0.5927	0.97932	0.33153	0.66485	0.040016	0.40764	0.62727	0.98633	0.68354	0.914	-0.099728
OR7G2	5	-0.13081	-1.9659	0.4706	0.97932	0.049311	0.34879	0.0045346	0.068123	0.85721	0.98633	0.94569	0.99368	-0.040351
OR7D2	5	-0.1754	-1.5859	0.358	0.97932	0.11276	0.47506	-0.039469	-0.35652	0.86391	0.98633	0.72145	0.93102	-0.086181
GPR64	5	0.099992	0.75061	0.35606	0.97932	0.45289	0.75928	0.23649	1.7738	0.021059	0.29322	0.076099	0.48274	0.04249
SNTB2	5	-0.093436	-1.1251	0.59915	0.97932	0.26057	0.61334	0.043303	0.52139	0.60426	0.98633	0.60209	0.88488	-0.0992092
SUSD5	5	0.0036614	0.045375	0.89276	0.99579	0.96381	0.98799	0.1405	1.7412	0.15715	0.84656	0.081653	0.50246	0.092204
ERBB2IP	5	-0.13743	-2.048	0.45015	0.97932	0.040562	0.32351	-0.00043534	-0.0064877	0.88959	0.98633	0.99482	0.99696	0.038788
MYO1B	5	0.047326	0.51371	0.63688	0.9845	0.60745	0.84868	0.18445	2.002	0.068046	0.60432	0.045286	0.39788	0.02514
STXBP2	5	-0.24322	-2.6072	0.24358	0.97897	0.0091278	0.13338	-0.10488	-1.1242	0.53366	0.98633	0.26092	0.73118	0.01003
MRGPRF	5	-0.0070561	-0.053471	0.95715	0.99579	0.95736	0.98597	0.13331	1.008	0.17687	0.89141	0.31346	0.75982	0.23166
CCR4	5	-0.11889	-1.2396	0.51041	0.97932	0.21512	0.5721	0.021571	0.2249	0.74924	0.98633	0.82206	0.96734	-0.190623
ADAM8	5	-0.10365	-1.0383	0.5636	0.97932	0.29912	0.63652	0.037142	0.37199	0.64638	0.98633	0.7099	0.92522	-0.12258
non-targeting_2	5	-0.16589	-1.5829	0.37894	0.97932	0.11343	0.47516	-0.024218	-0.23081	0.95411	0.9938	0.81747	0.96638	0.075777
IFNGR1	5	0.017162	0.16974	0.81156	0.99579	0.86521	0.96031	0.15936	1.5757	0.11089	0.74979	0.1151	0.56617	-0.188483
CNNM2	5	0.013576	0.13575	0.83068	0.99579	0.89202	0.96662	0.15671	1.567	0.11516	0.75984	0.11712	0.56787	0.073935
CHL1	5	-0.049569	-0.45583	0.80304	0.99579	0.64851	0.86667	0.093752	0.86182	0.32611	0.98633	0.38879	0.80421	-0.0482102
non-targeting_20	5	-0.041488	-0.47998	0.84674	0.99579	0.63124	0.8614	0.10363	1.1987	0.28411	0.98633	0.23064	0.69996	-0.0574823
TMEM25	5	-0.11597	-1.37	0.51893	0.97932	0.17068	0.53774	0.029221	0.34518	0.69629	0.98633	0.72996	0.93406	0.157582
CYTH1	5	-0.091588	-0.72852	0.60584	0.98031	0.4663	0.76543	0.054046	0.42981	0.54181	0.98633	0.66733	0.90588	-0.18311
NPTX2	5	-0.019184	-0.17851	0.97322	0.99579	0.85832	0.95842	0.12652	1.1759	0.2	0.94131	0.23965	0.70557	0.107466
PLAT	5	0.04306	0.3629	0.66318	0.98681	0.71668	0.90344	0.18886	1.5913	0.061473	0.57627	0.11155	0.55478	0.129418
CD200	5	-0.14112	-1.3866	0.44114	0.97932	0.16558	0.5358	0.0050894	0.04997	0.85453	0.98633	0.96015	0.99368	0.004926
ARL13B	5	-0.25472	-2.8064	0.22934	0.96997	0.0050096	0.085737	-0.10849	-1.1952	0.521	0.98633	0.23202	0.69996	0.0123453
BMPR2	5	-0.14115	-1.4011	0.44102	0.97932	0.16118	0.53283	0.0061262	0.06081	0.84784	0.98633	0.95151	0.99368	0.03305
TM4SF1	5	-0.20667	-1.8019	0.2997	0.97932	0.071563	0.41167	-0.059281	-0.51677	0.74973	0.98633	0.60531	0.88488	-0.01436
GAPDH	5	-2.24	-6.923	0	0	4.4232e-12	7.2673e-10	-2.0913	-6.4272	0	0	1.3e-10	1.7799e-08	0.033034
C1orf159	5	-0.16406	-1.4741	0.38284	0.97932	0.14047	0.51123	-0.015214	-0.13668	0.98746	0.99779	0.89128	0.99011	-0.118204
CROCC	5	-0.145	-2.4525	0.42995	0.97932	0.014186	0.18231	0.0042322	0.07155	0.85977	0.98633	0.94296	0.99368	0.261099
RAET1G	5	0.017386	0.15934	0.81071	0.99579	0.8734	0.96354	0.167	1.5304	0.094705	0.696	0.12592	0.57229	-0.13749
DAB2	5	-0.014819	-0.20588	0.99708	0.99976	0.83688	0.95142	0.13501	1.8754	0.17298	0.88359	0.060731	0.43745	-0.01155
MXRA8	5	-0.090391	-0.76903	0.6112	0.98053	0.44187	0.75077	0.060879	0.51768	0.50152	0.98633	0.60468	0.88488	-0.02961
NPR1	5	-0.064842	-0.7372	0.72465	0.99496	0.461	0.76543	0.086436	0.9812	0.35861	0.98633	0.32649	0.77518	0.07578
PSMB6	5	-1.1678	-3.8633	0.00036519	0.010345	0.00011187	0.0026637	-1.0164	-3.3383	0.00097383	0.023529	0.00084306	0.017314	0.0544102
NPR3	5	-0.027954	-0.22278	0.92319	0.99579	0.82371	0.95039	0.12371	0.98527	0.20767	0.95042	0.32449	0.77491	-0.0943853
S100A16	5	-0.10363	-1.2427	0.5636	0.97932	0.21396	0.5721	0.049849	0.5978	0.56677	0.98633	0.54997	0.8661	0.00315
FREM2	5	-0.076836	-0.70886	0.67048	0.98905	0.47841	0.77441	0.077005	0.70965	0.40657	0.98633	0.47792	0.83839	-0.08747
CDH26	5	0.093914	1.0165	0.38259	0.97932	0.3094	0.64314	0.24935	2.6989	0.016677	0.24909	0.0069561	0.11905	0.0176431
CD226	5	-0.01946	-0.1716	0.97188	0.99579	0.86375	0.96015	0.13743	1.2117	0.16592	0.87093	0.22563	0.69683	-0.121319
LRRN4CL	5	-0.013969	-0.13413	0.9989	0.99976	0.8933	0.96662	0.14334	1.3761	0.14973	0.8339	0.1688	0.64673	0.235368
LAMA3	5	-0.23826	-1.8797	0.2504	0.97932	0.060156	0.38014	-0.080678	-0.63573	0.63883	0.98633	0.52495	0.85145	-0.08916
ALDOA	5	-3.0064	-8.184	0	0	2.7463e-16	4.5122e-13	-2.8475	-7.7358	0	0	1.0276e-14	5.0994e-12	-0.04546
non-targeting_10	5	0.12461	1.0631	0.25819	0.97932	0.28775	0.62703	0.28472	2.4288	0.0073037	0.13187	0.015147	0.20406	-0.102066
CTNNA1	5	0.023447	0.1612	0.77712	0.99579	0.87194	0.96341	0.18447	1.2666	0.068046	0.60432	0.20529	0.68004	0.0917748
JAM2	5	-0.017423	-0.18553	0.98235	0.99654	0.85281	0.95612	0.14482	1.5415	0.1451	0.8226	0.12319	0.56811	0.095697
ORAI1	5	-0.094855	-0.70043	0.59452	0.97932	0.48366	0.77466	0.067574	0.49887	0.46196	0.98633	0.61787	0.88554	-0.168259
STIM1	5	-0.14968	-1.8369	0.41887	0.97932	0.06623	0.40006	0.012765	0.15666	0.80852	0.98633	0.87552	0.98189	-0.0625446
PTPRC	5	-0.15935	-1.8434	0.39477	0.97932	0.065264	0.39683	0.0034183	0.039538	0.86573	0.98633	0.96846	0.99368	0.115625
LAMP3	5	-0.1176	-1.113	0.51369	0.97932	0.26571	0.61731	0.04534	0.42874	0.59416	0.98633	0.66811	0.90588	-0.4302
DKK3	5	-0.069073	-0.7578	0.7042	0.99496	0.44857	0.75853	0.093931	1.0299	0.3255	0.98633	0.30306	0.75672	-0.154153
IFI30	5	-0.24708	-1.4658	0.23847	0.97897	0.1427	0.51303	-0.083175	-0.4912	0.62751	0.98633	0.62328	0.88662	0.035625
PKP4	5	-0.047711	-0.58091	0.81108	0.99579	0.5613	0.82933	0.11642	1.4175	0.23043	0.98594	0.15635	0.63582	-0.0151
BMP1	5	0.011421	0.11063	0.84455	0.99579	0.91191	0.97508	0.17578	1.7006	0.080219	0.6549	0.089019	0.51624	-0.12758
ASPN	5	-0.029786	-0.30458	0.9126	0.99579	0.76068	0.92365	0.13469	1.3771	0.17346	0.88359	0.16848	0.64673	-0.0389849
RNF149	5	-0.015966	-0.10894	0.99124	0.99853	0.91325	0.97508	0.14885	1.0155	0.13317	0.79854	0.30989	0.75917	0.145634
non-targeting_45	5	-0.073253	-0.62995	0.68862	0.99456	0.52873	0.80585	0.092235	0.79313	0.33317	0.98633	0.4277	0.81895	-0.013194
AMIGO2	5	-0.19032	-1.8739	0.3294	0.97932	0.060947	0.38366	-0.024166	-0.23787	0.95423	0.9938	0.81198	0.96638	-0.082731
SLC7A5	5	-0.20008	-2.8088	0.31163	0.97932	0.0049721	0.085737	-0.033464	-0.4698	0.89848	0.98633	0.6385	0.89357	0.01242
MEN1	5	-0.33955	-2.7793	0.14157	0.84891	0.0054479	0.090412	-0.17267	-1.4121	0.3468	0.98633	0.15792	0.63582	0.006222
ATP6AP1	5	-0.75271	-3.7064	0.0074254	0.14186	0.00021022	0.004797	-0.58562	-2.8772	0.019477	0.27826	0.0040125	0.074074	-0.205999
SLC1A3	5	-0.07031	-0.48688	0.69945	0.99496	0.62634	0.86043	0.098888	0.68416	0.30456	0.98633	0.49387	0.84701	-0.051896
PCDH1	5	0.13639	1.2854	0.21522	0.96168	0.19866	0.56081	0.30569	2.881	0.0049909	0.097619	0.0039643	0.074014	-0.0014011
GNAI3	5	-0.24941	-3.1562	0.23542	0.97683	0.0015981	0.030532	-0.079646	-1.0079	0.64467	0.98633	0.31348	0.75982	-0.0475228
TFRC	5	-0.30676	-3.1403	0.17225	0.91586	0.0016875	0.031869	-0.13636	-1.3959	0.43128	0.98633	0.16275	0.63861	-0.022783
ENO3	5	-0.037547	-0.33717	0.86829	0.99579	0.73599	0.9141	0.13311	1.1953	0.17748	0.89174	0.23197	0.69996	0.014098
FYN	5	-0.10996	-1.1507	0.53987	0.97932	0.24987	0.60462	0.062457	0.65346	0.49117	0.98633	0.51346	0.8507	-0.053967
ATP13A3	5	-0.15137	-1.335	0.41522	0.97932	0.18189	0.54434	0.022093	0.19481	0.74534	0.98633	0.84555	0.9761	0.0936
SPC24	5	-1.9669	-5.4579	0	0	4.8179e-08	2.7296e-06	-1.7921	-4.932	0	0	8.1379e-07	3.0388e-05	-0.064359
AQP1	5	0.02948	0.30425	0.7423	0.99496	0.76094	0.92365	0.20489	2.1143	0.043092	0.47417	0.034485	0.3394	-0.0598453
non-targeting_61	5	-0.05457	-0.63055	0.77541	0.99579	0.52834	0.80585	0.12155	1.4044	0.21509	0.97003	0.16021	0.63582	0.169198
SLC22A23	5	-0.050529	-0.56364	0.79805	0.99579	0.573	0.83429	0.12566	1.4015	0.20243	0.94221	0.16108	0.63618	0.01451
ANGPTL2	5	-0.075695	-0.5702	0.67657	0.99323	0.56854	0.83393	0.10118	0.76189	0.29507	0.98633	0.44612	0.83293	0.0298
IGF1R	5	0.02371	0.29982	0.77553	0.99579	0.76431	0.92472	0.20275	2.5638	0.044309	0.47895	0.010354	0.15466	0.141672
SDC1	5	-0.01682	-0.15215	0.98576	0.99656	0.87907	0.96435	0.16234	1.4679	0.10432	0.73248	0.14212	0.60493	-0.03041
GNG12	5	0.024465	0.25544	0.77091	0.99579	0.79839	0.93965	0.20395	2.1292	0.043579	0.47417	0.033236	0.33707	0.0561476
CNTNAP2	5	-0.21912	-2.3877	0.27998	0.97932	0.016956	0.20042	-0.039156	-0.42656	0.86586	0.98633	0.6697	0.90588	0.0549415
AOC3	5	-0.021037	-0.23635	0.96372	0.99579	0.81316	0.94583	0.15911	1.7871	0.11138	0.75	0.07392	0.47857	7e-05
LPHN2	5	-0.27568	-2.9569	0.20596	0.96168	0.0031072	0.054893	-0.095034	-1.0193	0.57432	0.98633	0.30806	0.75884	-0.00611
ADCY6	5	-0.13068	-1.0959	0.47097	0.97932	0.27311	0.61978	0.050035	0.41892	0.56604	0.98633	0.67528	0.90588	0.111005
SLCO2A1	5	-0.44039	-3.8896	0.070481	0.64333	0.00010042	0.0024488	-0.25552	-2.2568	0.22374	0.97613	0.02402	0.27792	0.140366
NAPA	5	-1.3695	-4.257	0	0	2.0719e-05	0.00059721	-1.1845	-3.6844	0.00012173	0.0035088	0.00022924	0.0051595	-0.031101
GPR44	5	-0.3067	-2.1866	0.17225	0.91586	0.028775	0.26885	-0.12069	-0.86023	0.47937	0.98633	0.38966	0.80421	0.166616
TMEM231	5	-0.019138	-0.16848	0.97346	0.99579	0.86621	0.96031	0.16717	1.4692	0.094461	0.696	0.14177	0.60493	-0.225408
FZD2	5	-0.14766	-1.298	0.42301	0.97932	0.19429	0.56004	0.038914	0.34206	0.63396	0.98633	0.73231	0.93415	0.050894
OR6K2	5	-0.17776	-1.4665	0.35374	0.97932	0.1425	0.51303	0.013482	0.11118	0.80536	0.98633	0.91147	0.99086	-0.02336
ANO9	5	0.0039135	0.033204	0.89105	0.99579	0.97351	0.99162	0.1958	1.6606	0.054047	0.53976	0.096795	0.53413	-0.185982
STAT1	5	0.11518	0.83855	0.29069	0.97932	0.40172	0.71665	0.30718	2.2364	0.0048691	0.096386	0.025327	0.28698	0.06777
IL27RA	5	-0.16069	-1.8546	0.39099	0.97932	0.063657	0.39467	0.031666	0.36547	0.68046	0.98633	0.71476	0.92908	-0.036318
EIF2S1	5	-1.6856	-5.5848	0	0	2.339e-08	1.4234e-06	-1.4929	-4.9333	0	0	8.0835e-07	3.0388e-05	0.10153
LRP11	5	-0.017799	-0.14647	0.98004	0.99579	0.88355	0.96457	0.17615	1.4494	0.079732	0.6549	0.14723	0.62345	0.066951
TSPAN14	5	-0.1086	-1.181	0.54607	0.97932	0.23762	0.59074	0.08809	0.95797	0.35167	0.98633	0.33808	0.78094	-0.21317
IL13RA2	5	0.0021493	0.024573	0.9031	0.99579	0.9804	0.99309	0.19997	2.2864	0.047839	0.49125	0.022232	0.26469	0.02674
SEMA4B	5	-0.013286	-0.13455	0.99404	0.99976	0.89296	0.96662	0.18647	1.8885	0.065125	0.59448	0.058959	0.43745	0.026954
FCER2	5	-0.36384	-2.9783	0.11917	0.7864	0.0028983	0.052328	-0.15927	-1.3038	0.37346	0.98633	0.1923	0.67206	0.076327
YBX1	5	-0.53475	-3.5231	0.03518	0.44242	0.00042661	0.0092226	-0.3299	-2.1726	0.14364	0.82083	0.029811	0.31197	-0.02055
CA12	5	-0.053851	-0.49384	0.77955	0.99579	0.62142	0.85942	0.15328	1.4057	0.1227	0.77269	0.15983	0.63582	0.30618
ADCY7	5	-0.29796	-3.1946	0.18077	0.92813	0.0014003	0.027068	-0.088609	-0.94998	0.60316	0.98633	0.34212	0.78288	-0.044669
GRN	5	-0.26981	-3.5018	0.21229	0.96168	0.00046213	0.0098607	-0.0593	-0.76963	0.74973	0.98633	0.44152	0.83258	-0.14514
VNN1	5	0.074888	0.71419	0.48168	0.97932	0.47511	0.77169	0.29165	2.7815	0.0064516	0.12045	0.0054112	0.096638	-0.100474
RCCD1	5	-0.14222	-0.92415	0.43737	0.97932	0.35541	0.68533	0.077458	0.50242	0.4039	0.98633	0.61537	0.88554	-0.0776967
IFNAR1	5	0.086067	0.64655	0.42337	0.97932	0.51792	0.79826	0.30723	2.3078	0.0048691	0.096386	0.021012	0.25763	-0.177141
RRM1	5	-1.1754	-3.2124	0.00036519	0.010345	0.0013163	0.026055	-0.95331	-2.5717	0.0010956	0.025714	0.010121	0.15397	0.191887
NLGN4X	5	0.00056805	0.0055858	0.91272	0.99579	0.99554	0.99858	0.22355	2.1966	0.029337	0.37364	0.028048	0.30318	0.0024
ENO1	5	-0.40453	-3.497	0.091296	0.7177	0.00047055	0.0099116	-0.17819	-1.5405	0.33621	0.98633	0.12344	0.56811	0.151664
SLC15A3	5	-0.10731	-0.66329	0.55094	0.97932	0.50714	0.7913	0.11907	0.73529	0.22167	0.97547	0.46216	0.83504	0.164359
RPL12	5	-1.6977	-5.7533	0	0	8.7536e-09	5.9925e-07	-1.4692	-4.9765	0	0	6.474e-07	2.6592e-05	-0.0709517
non-targeting_22	5	0.034779	0.37057	0.71114	0.99496	0.71096	0.90201	0.26429	2.8159	0.011686	0.18824	0.0048635	0.08804	-0.014863
BSG	5	-0.05794	-0.4376	0.75727	0.99579	0.66168	0.87262	0.17268	1.3042	0.086306	0.68502	0.19216	0.67206	0.1748
CLN5	5	-0.10706	-0.73903	0.55216	0.97932	0.45989	0.76543	0.1246	0.85941	0.20572	0.94678	0.39011	0.80421	0.095696
SLC45A2	5	-0.20435	-2.2538	0.30444	0.97932	0.024208	0.24585	0.027688	0.30535	0.70615	0.98633	0.7601	0.93951	-0.051173
JAK1	5	-0.24419	-2.5628	0.24248	0.97897	0.010382	0.14572	-0.010738	-0.1127	0.96093	0.99628	0.91027	0.99086	-0.151386
THSD1	5	0.054812	0.36784	0.59355	0.97932	0.71299	0.9025	0.29018	1.9466	0.0065733	0.12135	0.051586	0.42318	-0.3164
ALPL	5	-0.12529	-1.0966	0.48874	0.97932	0.27281	0.61978	0.11125	0.9736	0.25003	0.98633	0.33026	0.78025	0.086386
DDR1	5	-0.11036	-0.99579	0.53841	0.97932	0.31935	0.65172	0.12726	1.1482	0.19696	0.93988	0.25087	0.71933	0.0748
LRP1	5	-0.18393	-1.6628	0.34108	0.97932	0.096355	0.43732	0.057319	0.51789	0.52355	0.98633	0.60453	0.88488	0.2454
MMS22L	5	-1.2746	-5.1736	0.00012173	0.0037037	2.2959e-07	1.0478e-05	-1.0292	-4.1734	0.0008521	0.021538	3.0011e-05	0.00083572	-0.000506
CMKLR1	5	-0.16326	-1.4161	0.38442	0.97932	0.15674	0.53283	0.086092	0.74672	0.36032	0.98633	0.45523	0.83504	-0.143005
GNA11	5	-0.1603	-1.6901	0.39172	0.97932	0.091003	0.43591	0.096683	1.0194	0.31442	0.98633	0.30799	0.75884	0.233452
IL17D	5	-0.056499	-0.36257	0.76397	0.99579	0.71693	0.90344	0.2046	1.3124	0.043335	0.47417	0.18939	0.67157	0.07411
RAN	5	-2.4941	-6.4523	0	0	1.1016e-10	1.4527e-08	-2.2325	-5.757	0	0	8.5647e-09	7.0359e-07	-0.030844
ITGAV	5	-0.38534	-3.3999	0.10347	0.73133	0.00067402	0.013672	-0.11938	-1.0533	0.48399	0.98633	0.2922	0.74863	0.021156
HNRNPK	5	-1.2694	-4.5962	0.00012173	0.0037037	4.3031e-06	0.00013863	-0.99944	-3.6166	0.00097383	0.023529	0.00029844	0.0066263	-0.009519
PRPF8	5	-1.8928	-6.3044	0	0	2.8939e-10	3.1697e-08	-1.6221	-5.4032	0	0	6.5451e-08	4.4807e-06	0.01415
PSMB4	5	-2.0115	-5.4071	0	0	6.4063e-08	3.5085e-06	-1.7363	-4.6614	0	0	3.1411e-06	0.00010532	-0.048242
TACSTD2	5	-0.21855	-2.4184	0.28071	0.97932	0.015591	0.19116	0.057648	0.63793	0.52173	0.98633	0.52352	0.85145	-0.051174
TMBIM1	5	-0.070056	-0.60795	0.7003	0.99496	0.54322	0.81837	0.21274	1.8462	0.036397	0.42411	0.064858	0.4585	0.0373861
PLCD3	5	-0.31259	-2.3795	0.16786	0.91023	0.017335	0.20058	-0.025513	-0.19424	0.94668	0.99134	0.84599	0.9761	0.26996
CDC45	5	-1.6604	-4.5058	0	0	6.6123e-06	0.00020498	-1.3713	-3.7188	0	0	0.00020016	0.0046121	0.00379
GPM6B	5	-0.024223	-0.1685	0.9451	0.99579	0.86619	0.96031	0.26797	1.8642	0.010834	0.17624	0.06229	0.44497	0.1693
HLA-A	5	-0.14909	-0.84525	0.41972	0.97932	0.39797	0.71409	0.14461	0.81972	0.14559	0.8226	0.41238	0.8163	0.0363664
VCP	5	-2.5547	-7.2469	0	0	4.2642e-13	1.7515e-10	-2.2519	-6.3928	0	0	1.6283e-10	2.0579e-08	0.249352
ATP1A1	5	-1.263	-5.729	0.00012173	0.0037037	1.0102e-08	6.6389e-07	-0.95682	-4.3413	0.0010956	0.025714	1.4167e-05	0.00040132	-0.13976
SNRPD1	5	-2.4409	-7.1567	0	0	8.2665e-13	2.2636e-10	-2.1286	-6.2492	0	0	4.1249e-10	4.2357e-08	-0.23092
NUP93	5	-1.7059	-5.5	0	0	3.7974e-08	2.2283e-06	-1.3924	-4.4913	0	0	7.0781e-06	0.00021536	0.19669
SORCS2	5	-0.18586	-1.3361	0.3378	0.97932	0.18151	0.54434	0.14689	1.0562	0.13974	0.81684	0.29086	0.74863	-0.004615
RPS13	5	-2.2073	-6.1862	0	0	6.1625e-10	6.3281e-08	-1.869	-5.2488	0	0	1.5307e-07	8.1127e-06	-0.006594
IFNAR2	5	-0.1183	-1.1812	0.51187	0.97932	0.23754	0.59074	0.2245	2.242	0.028606	0.36719	0.024959	0.28478	-0.017262
AP2M1	5	-0.57156	-4.7771	0.025928	0.36102	1.7786e-06	6.0879e-05	-0.21599	-1.8055	0.27401	0.98633	0.070989	0.47391	0.0721908
COPB1	5	-0.8746	-2.2393	0.0032867	0.068354	0.025134	0.25013	-0.51819	-1.3293	0.032136	0.39407	0.18374	0.6654	0.098832
PAFAH1B1	5	-2.0382	-6.1115	0	0	9.8728e-10	8.8099e-08	-1.6806	-5.0531	0	0	4.3478e-07	1.9307e-05	-0.0700742
CCT3	5	-1.9961	-6.0568	0	0	1.3884e-09	1.1406e-07	-1.6333	-4.9637	0	0	6.9152e-07	2.7711e-05	0.038351
MARCKSL1	5	-0.20476	-1.3959	0.30359	0.97932	0.16274	0.53371	0.18301	1.2492	0.069507	0.60847	0.2116	0.68423	0.079019
TXNL4A	5	-2.7532	-5.7712	0	0	7.8731e-09	5.6242e-07	-2.2379	-4.7748	0	0	1.7985e-06	6.4238e-05	0.0837255
KPNB1	5	-1.4687	-3.9103	0	0	9.2175e-05	0.0023299	-0.92308	-2.502	0.0014607	0.032	0.01235	0.17492	0.970048
RUVBL2	5	-2.3595	-7.1619	0	0	7.9554e-13	2.2636e-10	-1.7571	-5.3631	0	0	8.1783e-08	5.3748e-06	0.072168
EPHA2	5	0.098052	0.13509	0.36385	0.97932	0.89254	0.96662	1.0681	1.4736	0.00024346	0.0067797	0.14059	0.60195	-0.12252
