# Supplementary material for: Exploitable mechanisms of antibody and CAR mediated macrophage cytotoxicity
Source: Nat Commun. 2025 Jul 1;16:5616. doi: 10.1038/s41467-025-60745-x (PMC12216399; doi:10.1038/s41467-025-60745-x)
Supplement: Supplementary file 5 — Supplementary Data 3 [file 41467_2025_60745_MOESM5_ESM.xlsx]

## Sheet: Sheet1
Following data acquisition, FASTQ files from the CRISPR screen were adapter-trimmed using Cutadapt, then aligned to the sgRNA library using MAGeCK count with default parameters. Gene-level enrichment and depletion were analyzed using the MAGeCK MLE (FluteMLE) pipeline, which models sgRNA abundance across conditions to identify statistically significant hits. We prioritized genes based on the rank…
Gene	sgRNA	gamma|beta	gamma|z	gamma|p-value	gamma|fdr	gamma|wald-p-value	gamma|wald-fdr	tau|beta	tau|z	tau|p-value	tau|fdr	tau|wald-p-value	tau|wald-fdr	diff
VPS25	5	-0.32835	-1.5062	0.18819	0.99746	0.13202	0.63083	-1.8552	-8.4991	0	0	1.9111e-17	3.1399e-14	-1.52685
RRM2	5	-0.79712	-1.7567	0.008521	0.16092	0.078966	0.55521	-1.6114	-3.5196	0.00012173	0.0036364	0.00043223	0.010292	-0.81428
UBAP1	5	-0.16113	-0.8998	0.46452	0.99746	0.36822	0.81525	-0.82625	-4.6134	0.0079124	0.1625	3.9614e-06	0.00017128	-0.66512
ATG9A	5	0.22324	1.3884	0.1479	0.92045	0.16502	0.66946	-0.36926	-2.2964	0.15642	0.96431	0.021652	0.33247	-0.5925
NIP7	5	-1.38	-4.6162	0.00024346	0.0078431	3.9076e-06	0.00015286	-1.91	-6.3899	0	0	1.66e-10	4.5455e-08	-0.53
RPL12	5	-1.3571	-3.6133	0.00036519	0.010526	0.00030232	0.0074136	-1.8454	-4.9203	0	0	8.6423e-07	4.5804e-05	-0.4883
HIP1R	5	0.30187	1.7696	0.048813	0.54558	0.076791	0.5522	-0.16395	-0.96114	0.46646	0.97701	0.33648	0.79809	-0.46582
PRPF19	5	-2.6938	-6.7342	0	0	1.6486e-11	3.8695e-09	-3.1591	-7.9097	0	0	2.5802e-15	2.1196e-12	-0.4653
CD72	5	0.1553	0.9516	0.3154	0.99746	0.3413	0.79767	-0.2998	-1.8372	0.23019	0.97701	0.066188	0.54991	-0.4551
ROR1	5	0.41149	1.9372	0.010103	0.18043	0.052726	0.48396	-0.040767	-0.192	0.90383	0.99625	0.84774	0.96803	-0.452257
RNGTT	5	-1.4218	-4.3908	0.00024346	0.0078431	1.1294e-05	0.00042172	-1.8627	-5.7669	0	0	8.076e-09	8.8459e-07	-0.4409
CERCAM	5	0.33004	1.8806	0.031649	0.43697	0.06002	0.50571	-0.094883	-0.54071	0.68497	0.9828	0.58871	0.88652	-0.424923
PRTG	5	0.22828	2.0378	0.1395	0.90236	0.04157	0.4464	-0.19147	-1.7097	0.39927	0.97701	0.087327	0.59045	-0.41975
TGFBR3	5	0.093695	0.68889	0.5311	0.99746	0.49089	0.87428	-0.31259	-2.2989	0.21424	0.97701	0.02151	0.33247	-0.406285
CADM4	5	0.049694	0.19808	0.71248	0.99746	0.84298	0.96243	-0.35658	-1.4263	0.16689	0.97701	0.15377	0.66974	-0.406274
CHMP6	5	-1.4651	-4.3138	0.00024346	0.0078431	1.605e-05	0.00056103	-1.8593	-5.5157	0	0	3.4741e-08	2.718e-06	-0.3942
FCER2	5	0.1233	0.92698	0.41838	0.99746	0.35393	0.80512	-0.26828	-2.0175	0.27048	0.97701	0.043644	0.45966	-0.39158
BICD2	5	0.076823	0.41145	0.59781	0.99746	0.68074	0.9209	-0.30567	-1.6376	0.22288	0.97701	0.10151	0.62232	-0.382493
ADRA2C	5	0.033518	0.16823	0.78503	0.99746	0.8664	0.9688	-0.34455	-1.732	0.17931	0.97701	0.083276	0.58799	-0.378068
EFNB2	5	0.16244	0.87452	0.29361	0.99746	0.38184	0.81963	-0.21548	-1.1612	0.3524	0.97701	0.24556	0.74724	-0.37792
non-targeting_36	5	0.066653	0.12066	0.63883	0.99746	0.90396	0.98047	-0.30688	-0.55759	0.22179	0.97701	0.57713	0.8852	-0.373533
TSPAN9	5	-0.0033481	-0.023773	0.95788	0.99848	0.98103	0.99774	-0.36791	-2.613	0.15764	0.96431	0.0089759	0.1735	-0.364562
JAG2	5	0.19146	0.70086	0.21449	0.99746	0.48339	0.87428	-0.17275	-0.6351	0.44175	0.97701	0.52536	0.86664	-0.36421
PROCR	5	0.41144	1.2405	0.010103	0.18043	0.2148	0.70302	0.050788	0.15373	0.67949	0.9828	0.87782	0.97057	-0.360652
SLC1A3	5	0.10716	0.54433	0.47645	0.99746	0.58621	0.91032	-0.25124	-1.2778	0.29337	0.97701	0.20131	0.72785	-0.3584
TIE1	5	0.041966	0.30788	0.74753	0.99746	0.75817	0.93961	-0.30867	-2.2653	0.21935	0.97701	0.023494	0.34159	-0.350636
COL6A1	5	0.081948	0.40989	0.57517	0.99746	0.68188	0.9209	-0.26591	-1.3308	0.2734	0.97701	0.18325	0.71009	-0.347858
BUB3	5	-2.1196	-5.68	0	0	1.3473e-08	1.2007e-06	-2.4663	-6.6595	0	0	2.7477e-11	1.5048e-08	-0.3467
ALDOA	5	-2.1842	-5.3393	0	0	9.3317e-08	6.3883e-06	-2.5305	-6.28	0	0	3.3848e-10	6.9516e-08	-0.3463
EPHA3	5	0.14764	1.0986	0.33877	0.99746	0.27196	0.76654	-0.19712	-1.467	0.38734	0.97701	0.14238	0.66377	-0.34476
CCT4	5	-1.7405	-4.8669	0	0	1.1338e-06	5.1746e-05	-2.0841	-5.8492	0	0	4.9395e-09	6.2428e-07	-0.3436
NTRK2	5	0.11626	0.84478	0.44175	0.99746	0.39823	0.82612	-0.22629	-1.6445	0.33281	0.97701	0.10008	0.62232	-0.34255
ITGA4	5	-0.063726	-0.40142	0.78174	0.99746	0.68811	0.9209	-0.40543	-2.5564	0.12708	0.89231	0.010575	0.19744	-0.341704
SCN4B	5	0.12929	0.89683	0.39854	0.99746	0.36981	0.81557	-0.2093	-1.4521	0.36336	0.97701	0.14648	0.66482	-0.33859
LTBR	5	-0.031325	-0.20271	0.91808	0.99848	0.83936	0.96243	-0.36815	-2.3825	0.1574	0.96431	0.017196	0.29127	-0.336825
RCCD1	5	0.41632	1.7311	0.0094948	0.17528	0.083428	0.56408	0.082013	0.34259	0.54534	0.97701	0.73191	0.93857	-0.334307
SLC4A7	5	-0.0088741	-0.057184	0.98235	0.99889	0.9544	0.9912	-0.3403	-2.1932	0.18308	0.97701	0.028294	0.37877	-0.331426
PHLDA2	5	0.38591	2.2592	0.014729	0.2396	0.023871	0.34404	0.056875	0.33312	0.65247	0.9814	0.73904	0.94092	-0.329035
ATP13A3	5	0.074949	0.47086	0.6067	0.99746	0.63774	0.91088	-0.25218	-1.5851	0.29154	0.97701	0.11295	0.63372	-0.327129
OR8D2	5	0.17177	1.345	0.26646	0.99746	0.17863	0.68524	-0.15495	-1.2133	0.49191	0.97701	0.22501	0.74455	-0.32672
LY6K	5	0.27254	1.5757	0.076446	0.67021	0.1151	0.60793	-0.052581	-0.30407	0.85259	0.99625	0.76108	0.94621	-0.325121
S1PR5	5	0.43579	1.4217	0.0065733	0.13333	0.1551	0.65173	0.11076	0.36256	0.43214	0.97701	0.71693	0.93116	-0.32503
ENAH	5	0.19081	1.7117	0.21631	0.99746	0.086944	0.56828	-0.12959	-1.1627	0.56494	0.97701	0.24497	0.74724	-0.3204
PARD3	5	-0.089386	-0.35391	0.68253	0.99746	0.72341	0.92995	-0.40977	-1.6242	0.12441	0.88276	0.10433	0.63022	-0.320384
CTNNA1	5	0.18917	1.5513	0.21935	0.99746	0.12083	0.61858	-0.13085	-1.0744	0.56129	0.97701	0.28266	0.77711	-0.32002
LRP1B	5	0.00019582	0.0016369	0.94267	0.99848	0.99869	0.9991	-0.31941	-2.6701	0.20633	0.97701	0.007583	0.15194	-0.319606
ITGA7	5	0.1431	0.86453	0.35228	0.99746	0.3873	0.82319	-0.17645	-1.0693	0.43153	0.97701	0.28492	0.77816	-0.31955
non-targeting_42	5	0.10625	0.74872	0.48058	0.99746	0.45403	0.8596	-0.21249	-1.4983	0.35788	0.97701	0.13404	0.65209	-0.31874
GLG1	5	0.25811	1.1543	0.093609	0.743	0.24838	0.73783	-0.060153	-0.27006	0.81911	0.99549	0.78711	0.95569	-0.318263
FCGR2A	4	0.10016	0.56469	0.56348	0.99746	0.57228	0.90721	-0.21281	-1.2046	0.37821	0.97701	0.22835	0.74455	-0.31297
PPP3CA	5	0.18469	1.7628	0.23287	0.99746	0.077937	0.5522	-0.12818	-1.2235	0.56945	0.97701	0.22114	0.74455	-0.31287
PRIMA1	5	0.039448	0.21928	0.75703	0.99746	0.82643	0.95657	-0.27339	-1.5233	0.26476	0.97701	0.12768	0.64507	-0.312838
SH3BP4	5	0.1712	1.3441	0.26744	0.99746	0.17892	0.68524	-0.13894	-1.0911	0.53548	0.97701	0.27524	0.76941	-0.31014
SLCO4A1	5	0.02671	0.11184	0.81802	0.99746	0.91095	0.98179	-0.27976	-1.1771	0.25624	0.97701	0.23917	0.74724	-0.30647
CNNM2	5	0.13529	0.88378	0.38052	0.99746	0.37682	0.81963	-0.16817	-1.0987	0.45612	0.97701	0.27192	0.76912	-0.30346
ITGB6	5	0.17286	0.94286	0.26427	0.99746	0.34575	0.80297	-0.13028	-0.71131	0.56312	0.97701	0.47689	0.84981	-0.30314
PRNP	5	-0.0194	-0.11067	0.96738	0.99889	0.91188	0.98179	-0.32126	-1.8329	0.2045	0.97701	0.066815	0.54991	-0.30186
CXCR7	5	0.10114	0.67852	0.50006	0.99746	0.49744	0.87497	-0.198	-1.3309	0.38539	0.97701	0.18321	0.71009	-0.29914
CA9	5	-0.076295	-0.55164	0.73281	0.99746	0.5812	0.91032	-0.37281	-2.6968	0.15374	0.96431	0.0070016	0.14379	-0.296515
AGTR1	5	-0.026265	-0.12902	0.93987	0.99848	0.89734	0.97897	-0.31918	-1.569	0.2067	0.97701	0.11665	0.63372	-0.292915
DMXL2	5	0.42726	2.0991	0.0073037	0.14458	0.035808	0.42023	0.13443	0.66053	0.34802	0.97701	0.50891	0.86138	-0.29283
THSD7A	5	0.26786	1.9886	0.08241	0.69184	0.046747	0.4712	-0.022403	-0.16638	0.98576	0.99632	0.86786	0.96882	-0.290263
EMILIN1	5	-0.12405	-0.77901	0.56835	0.99746	0.43597	0.84769	-0.41161	-2.5859	0.12331	0.88276	0.0097122	0.18342	-0.28756
OR8G5	5	0.33091	2.0896	0.031528	0.43697	0.036655	0.42218	0.044524	0.28117	0.71029	0.9828	0.77858	0.95091	-0.286386
OLFML2A	5	0.20362	1.2506	0.18819	0.99746	0.21107	0.70302	-0.081912	-0.50409	0.73171	0.98622	0.6142	0.8984	-0.285532
CDH26	5	0.17266	1.8187	0.26464	0.99746	0.068955	0.52694	-0.11243	-1.1843	0.61887	0.97808	0.23628	0.74648	-0.28509
GPR173	5	0.2871	2.1568	0.061351	0.6184	0.03102	0.39098	0.0025108	0.018865	0.90152	0.99625	0.98495	0.99557	-0.284589
CD44	5	0.26128	1.6314	0.090444	0.73202	0.1028	0.58783	-0.023243	-0.14521	0.98125	0.99632	0.88454	0.97406	-0.284523
SF3A1	5	-1.3415	-3.6168	0.00036519	0.010526	0.00029823	0.0074136	-1.6242	-4.4154	0.00012173	0.0036364	1.0083e-05	0.00038525	-0.2827
PLAU	5	0.33983	1.9649	0.027998	0.40351	0.049429	0.47493	0.058394	0.33774	0.64516	0.9814	0.73556	0.93976	-0.281436
SLC12A7	5	0.16645	1.3172	0.28119	0.99746	0.18777	0.68863	-0.11436	-0.90511	0.61376	0.97808	0.36541	0.80015	-0.28081
SGCD	5	0.11357	0.90741	0.4504	0.99746	0.36419	0.8119	-0.16672	-1.3321	0.45953	0.97701	0.18282	0.71009	-0.28029
ENG	5	0.32007	1.7697	0.03664	0.46615	0.076779	0.5522	0.040068	0.22166	0.72891	0.98487	0.82458	0.96632	-0.280002
GNG12	5	0.25232	1.3278	0.10164	0.76438	0.18423	0.6881	-0.02684	-0.14128	0.96519	0.99632	0.88765	0.97422	-0.27916
CDH11	5	0.23739	1.2755	0.1255	0.86639	0.20214	0.69812	-0.041509	-0.22334	0.90103	0.99625	0.82327	0.96632	-0.278899
RIPK1	5	-0.038813	-0.1998	0.88558	0.99848	0.84164	0.96243	-0.31727	-1.6402	0.20864	0.97701	0.10096	0.62232	-0.278457
S100A4	5	0.30266	1.6314	0.04857	0.54558	0.10281	0.58783	0.025758	0.13885	0.7961	0.99375	0.88957	0.9747	-0.276902
FSCN1	5	0.27335	1.2971	0.075472	0.66667	0.19461	0.69474	-0.0030095	-0.014342	0.92867	0.99632	0.98856	0.99609	-0.276359
KLRB1	5	0.20665	1.0268	0.18089	0.99746	0.30449	0.77443	-0.068765	-0.34201	0.7832	0.99375	0.73234	0.93857	-0.275415
NRAS	5	-0.085724	-0.56319	0.69763	0.99746	0.57331	0.90746	-0.36008	-2.3677	0.16336	0.97184	0.0179	0.3001	-0.274356
TMBIM1	5	-0.044852	-0.30074	0.85916	0.99746	0.76361	0.93961	-0.31692	-2.1253	0.20876	0.97701	0.033559	0.39837	-0.272068
EVI2A	5	0.424	1.7026	0.0075472	0.14588	0.088644	0.56828	0.15451	0.62131	0.2846	0.97701	0.5344	0.87277	-0.26949
APCDD1	5	0.071656	0.42973	0.61948	0.99746	0.6674	0.91796	-0.19452	-1.1677	0.39355	0.97701	0.24294	0.74724	-0.266176
BAIAP2	5	0.065241	0.33752	0.64431	0.99746	0.73573	0.93153	-0.19766	-1.0252	0.38649	0.97701	0.30528	0.7866	-0.262901
CLDN9	5	-0.026985	-0.16093	0.93621	0.99848	0.87215	0.97167	-0.28945	-1.728	0.24382	0.97701	0.083995	0.58799	-0.262465
MEGF8	5	0.19778	1.3821	0.19963	0.99746	0.16694	0.6739	-0.063944	-0.44713	0.80243	0.99375	0.65478	0.91022	-0.261724
VTCN1	5	0.068465	0.57171	0.63189	0.99746	0.56752	0.9044	-0.19222	-1.6057	0.3983	0.97701	0.10835	0.63372	-0.260685
ATP1B2	5	-0.066123	-0.44994	0.77176	0.99746	0.65275	0.91508	-0.32612	-2.2206	0.19842	0.97701	0.026378	0.36728	-0.259997
LYPD3	5	-0.12441	-0.84244	0.56689	0.99746	0.39954	0.82612	-0.38385	-2.6021	0.14388	0.9472	0.0092651	0.17701	-0.25944
EFR3A	5	0.31187	2.4133	0.042362	0.50072	0.015807	0.26501	0.053081	0.41088	0.67012	0.9828	0.68116	0.92085	-0.258789
S100A10	5	-0.26746	-1.5258	0.26366	0.99746	0.12706	0.62131	-0.52622	-3.0069	0.060864	0.63291	0.0026396	0.055601	-0.25876
PHLDA3	5	0.11615	0.43317	0.44187	0.99746	0.66489	0.91796	-0.14132	-0.52958	0.52952	0.97701	0.5964	0.89406	-0.25747
CRYAB	5	0.29867	1.9144	0.051126	0.54902	0.055568	0.49088	0.043084	0.27617	0.71589	0.9828	0.78242	0.95223	-0.255586
CDC16	5	-1.1626	-3.1976	0.00060864	0.016667	0.0013855	0.029564	-1.4171	-3.9121	0.00012173	0.0036364	9.1501e-05	0.0025481	-0.2545
LEPR	5	0.12042	1.095	0.428	0.99746	0.27353	0.76654	-0.1334	-1.213	0.55326	0.97701	0.22513	0.74455	-0.25382
COPB1	5	-1.3754	-3.3466	0.00024346	0.0078431	0.00081817	0.017923	-1.6288	-3.9878	0.00012173	0.0036364	6.6691e-05	0.0019223	-0.2534
SLC12A5	5	0.43477	2.304	0.0068168	0.13659	0.021223	0.317	0.18311	0.97051	0.20718	0.97701	0.33179	0.79641	-0.25166
RNF130	5	0.17283	1.07	0.26427	0.99746	0.28462	0.76654	-0.076994	-0.47801	0.75204	0.98822	0.63265	0.90103	-0.249824
HLA-B	5	-0.18587	-0.91364	0.40268	0.99746	0.36091	0.80839	-0.43381	-2.1342	0.10907	0.86538	0.032828	0.39837	-0.24794
TMEM26	5	0.24945	1.6451	0.10663	0.79196	0.099959	0.58783	0.0030764	0.020311	0.89897	0.99625	0.9838	0.99557	-0.246374
EPHB2	5	0.051092	0.32387	0.70542	0.99746	0.74603	0.93639	-0.1932	-1.2251	0.39647	0.97701	0.22052	0.74455	-0.244292
STX3	5	0.066947	0.81761	0.63676	0.99746	0.41358	0.82968	-0.17656	-2.1568	0.43116	0.97701	0.03102	0.38704	-0.243507
VDAC1	5	-0.15776	-1.1738	0.47279	0.99746	0.24046	0.7357	-0.40021	-2.9796	0.12988	0.89916	0.0028859	0.06002	-0.24245
LUC7L3	5	-0.8595	-2.9155	0.0052343	0.11026	0.003551	0.069455	-1.1017	-3.7735	0.00097383	0.024242	0.00016096	0.0041978	-0.2422
SLC31A1	5	-0.0012392	-0.010052	0.94802	0.99848	0.99198	0.9991	-0.24315	-1.9727	0.30663	0.97701	0.04853	0.48419	-0.241911
SLC6A15	5	0.30603	1.8376	0.046987	0.54266	0.066129	0.51985	0.064665	0.3884	0.61753	0.97808	0.69772	0.92428	-0.241365
CNTNAP1	5	0.00029427	0.0020927	0.94206	0.99848	0.99833	0.9991	-0.24104	-1.7152	0.3098	0.97701	0.086308	0.58799	-0.241334
VIPR1	5	0.15016	1.0283	0.33037	0.99746	0.30379	0.77384	-0.09023	-0.61818	0.70213	0.9828	0.53645	0.87353	-0.24039
OR8K5	5	0.0093077	0.07792	0.90116	0.99848	0.93789	0.9873	-0.23001	-1.9277	0.32635	0.97701	0.053896	0.50029	-0.239318
LAMC1	5	0.28957	1.8695	0.059647	0.61625	0.061553	0.51336	0.05088	0.32852	0.67937	0.9828	0.74252	0.94206	-0.23869
EDA2R	5	0.30537	1.5072	0.047231	0.54266	0.13177	0.63083	0.069015	0.34096	0.59623	0.97701	0.73313	0.93884	-0.236355
OR6P1	5	0.11628	0.70292	0.44163	0.99746	0.4821	0.87428	-0.12006	-0.72648	0.59306	0.97701	0.46754	0.84507	-0.23634
BCAN	5	-0.078456	-0.57805	0.72404	0.99746	0.56323	0.90382	-0.31447	-2.3175	0.21169	0.97701	0.020478	0.33247	-0.236014
RAP2B	5	0.12972	0.68186	0.39757	0.99746	0.49533	0.87497	-0.10596	-0.55871	0.6426	0.9814	0.57636	0.8852	-0.23568
NCSTN	5	0.034431	0.27976	0.78089	0.99746	0.77966	0.94148	-0.20123	-1.6353	0.37882	0.97701	0.10198	0.62286	-0.235661
FLT4	5	-0.0020884	-0.0135	0.95155	0.99848	0.98923	0.99896	-0.23767	-1.5382	0.3154	0.97701	0.12399	0.64507	-0.235582
P2RY11	5	0.095363	0.74548	0.5227	0.99746	0.45598	0.85982	-0.13919	-1.0886	0.53427	0.97701	0.27634	0.76941	-0.234553
LAMB2	5	0.20831	1.5399	0.17748	0.99184	0.12358	0.62094	-0.025202	-0.18635	0.97091	0.99632	0.85217	0.96803	-0.233512
EMP3	5	0.34116	1.8979	0.027511	0.4	0.057715	0.49908	0.10831	0.60333	0.44102	0.97701	0.54629	0.87584	-0.23285
OR6C6	5	0.078097	0.656	0.59306	0.99746	0.51183	0.88165	-0.15379	-1.2921	0.4947	0.97701	0.19631	0.72785	-0.231887
OR7A5	5	0.26374	1.2843	0.086914	0.72121	0.19903	0.69812	0.032852	0.16	0.76458	0.99007	0.87288	0.96968	-0.230888
C1orf9	5	0.015713	0.13715	0.87024	0.99848	0.89091	0.97649	-0.21446	-1.8722	0.35423	0.97701	0.061181	0.53754	-0.230173
HMCN1	5	0.18093	1.8514	0.24151	0.99746	0.06411	0.51797	-0.049161	-0.50306	0.86671	0.99625	0.61492	0.8984	-0.230091
ITGA6	5	0.12663	0.86813	0.40609	0.99746	0.38532	0.82112	-0.10345	-0.70935	0.64881	0.9814	0.4781	0.85056	-0.23008
SLC9A2	5	0.11197	0.94296	0.45587	0.99746	0.3457	0.80297	-0.11782	-0.99305	0.6	0.97701	0.32069	0.79596	-0.22979
ENPP4	5	0.2829	2.5398	0.06622	0.63429	0.011092	0.19596	0.054441	0.48879	0.66354	0.9828	0.62499	0.90103	-0.228459
PANX2	5	0.19674	1.8122	0.20231	0.99746	0.069963	0.53217	-0.02948	-0.27157	0.95313	0.99632	0.78595	0.95569	-0.22622
AGRN	5	0.27424	1.491	0.074376	0.66162	0.13596	0.63143	0.048021	0.26123	0.69507	0.9828	0.79392	0.95842	-0.226219
CLEC12A	5	0.050182	0.40215	0.71065	0.99746	0.68758	0.9209	-0.17598	-1.4107	0.43287	0.97701	0.15833	0.67434	-0.226162
AARS	5	-0.92287	-3.456	0.0032867	0.072	0.00054824	0.012339	-1.1486	-4.3122	0.00073037	0.019048	1.6161e-05	0.00056496	-0.22573
AKAP11	5	0.09438	0.66655	0.5283	0.99746	0.50506	0.87904	-0.12965	-0.91575	0.56494	0.97701	0.3598	0.80015	-0.22403
SLC38A1	5	0.41768	2.0526	0.0091296	0.17045	0.04011	0.43725	0.19761	0.97115	0.17614	0.97701	0.33147	0.79641	-0.22007
HLA-DPA1	5	0.30103	2.0153	0.049665	0.54765	0.04387	0.45802	0.082004	0.54932	0.54534	0.97701	0.58278	0.8852	-0.219026
AEBP1	5	0.20403	1.2423	0.18771	0.99746	0.21414	0.70302	-0.014465	-0.088109	0.98052	0.99632	0.92979	0.9815	-0.218495
non-targeting_33	5	0.057081	0.42401	0.68095	0.99746	0.67156	0.92011	-0.15999	-1.1889	0.47693	0.97701	0.23446	0.74481	-0.217071
LPAR5	5	0.14314	1.3021	0.35228	0.99746	0.19288	0.69474	-0.073834	-0.67168	0.7647	0.99007	0.50179	0.85611	-0.216974
F5	5	0.12483	0.98446	0.41339	0.99746	0.32489	0.78611	-0.091911	-0.72485	0.69556	0.9828	0.46854	0.84517	-0.216741
WEE1	5	-0.64554	-1.9464	0.024589	0.37064	0.051612	0.4764	-0.86146	-2.6202	0.0059647	0.12727	0.0087882	0.17189	-0.21592
ANO9	5	0.32818	2.0137	0.032745	0.43871	0.044046	0.45802	0.11276	0.69287	0.42495	0.97701	0.48839	0.85271	-0.21542
RAP2C	5	0.021092	0.16494	0.84346	0.99746	0.86899	0.96929	-0.19431	-1.5204	0.39428	0.97701	0.12842	0.64507	-0.215402
SLC8A1	5	0.098193	0.70777	0.51175	0.99746	0.47909	0.87363	-0.11672	-0.8414	0.60304	0.97712	0.40012	0.81564	-0.214913
OGN	5	-0.12151	-0.75366	0.57663	0.99746	0.45105	0.8596	-0.33627	-2.0902	0.18698	0.97701	0.036599	0.40907	-0.21476
CDC123	5	-1.1175	-3.4931	0.00073037	0.019048	0.00047752	0.011371	-1.3318	-4.2016	0.00036519	0.010169	2.6506e-05	0.00083748	-0.2143
TMEM2	5	0.20042	1.8016	0.1944	0.99746	0.071607	0.53968	-0.013134	-0.11809	0.97492	0.99632	0.906	0.9761	-0.213554
CFH	5	0.060857	0.67624	0.66403	0.99746	0.49889	0.87497	-0.14982	-1.6653	0.50651	0.97701	0.095847	0.62232	-0.210677
CD27	5	-0.060494	-0.35544	0.7944	0.99746	0.72226	0.92995	-0.26943	-1.592	0.2689	0.97701	0.11139	0.63372	-0.208936
EPHA1	5	0.11842	0.85205	0.43408	0.99746	0.39418	0.82612	-0.08997	-0.64902	0.70274	0.9828	0.51633	0.86164	-0.20839
FARP1	5	0.18461	0.95455	0.23299	0.99746	0.33981	0.79644	-0.023218	-0.12045	0.98162	0.99632	0.90413	0.9761	-0.207828
MISP	5	0.19159	1.267	0.21376	0.99746	0.20514	0.69812	-0.016164	-0.107	0.98856	0.99632	0.91479	0.97788	-0.207754
PTGER2	5	0.064162	0.49515	0.64869	0.99746	0.62049	0.91088	-0.1433	-1.1109	0.52453	0.97701	0.26663	0.76586	-0.207462
ABCA1	5	0.022434	0.14203	0.83761	0.99746	0.88706	0.97403	-0.18489	-1.1709	0.41509	0.97701	0.24165	0.74724	-0.207324
OR8B8	5	0.094431	0.57489	0.52818	0.99746	0.56537	0.90382	-0.11287	-0.68739	0.61789	0.97808	0.49184	0.85332	-0.207301
FKRP	5	0.15292	0.48262	0.32355	0.99746	0.62937	0.91088	-0.054079	-0.17202	0.84674	0.99625	0.86342	0.96882	-0.206999
RHBDL2	5	0.14379	1.203	0.34997	0.99746	0.22899	0.71741	-0.062862	-0.52617	0.80584	0.99375	0.59877	0.89516	-0.206652
ERAP1	5	0.30342	2.2333	0.048205	0.54558	0.02553	0.35547	0.097397	0.71699	0.48253	0.97701	0.47338	0.8462	-0.206023
EMR2	5	-0.050364	-0.37919	0.83591	0.99746	0.70455	0.92642	-0.2563	-1.9328	0.28606	0.97701	0.053263	0.49722	-0.205936
TSPAN33	5	0.10008	0.66665	0.50444	0.99746	0.505	0.87904	-0.10554	-0.70335	0.64346	0.9814	0.48184	0.85132	-0.20562
CACHD1	5	-0.069816	-0.51002	0.75813	0.99746	0.61004	0.91088	-0.27521	-2.0106	0.26196	0.97701	0.044363	0.46186	-0.205394
TNFRSF11B	5	0.19863	1.6289	0.19793	0.99746	0.10333	0.58783	-0.0066838	-0.05483	0.94802	0.99632	0.95627	0.99094	-0.205314
KIF11	5	-1.0482	-3.0253	0.001339	0.032353	0.0024837	0.05101	-1.2526	-3.6376	0.00048691	0.013333	0.00027519	0.0069561	-0.2044
APMAP	5	0.15576	1.178	0.31382	0.99746	0.23878	0.73193	-0.048015	-0.36314	0.87255	0.99625	0.7165	0.93116	-0.203775
TIMP1	5	0.090287	0.53708	0.54486	0.99746	0.59121	0.91032	-0.11346	-0.6755	0.61595	0.97808	0.49936	0.85587	-0.203747
EPS15	5	0.035698	0.29508	0.77383	0.99746	0.76793	0.94088	-0.16782	-1.3872	0.4566	0.97701	0.16539	0.68855	-0.203518
ABCC2	5	0.10244	0.65417	0.49397	0.99746	0.513	0.88165	-0.098997	-0.63248	0.66817	0.9828	0.52707	0.86771	-0.201437
SIGLEC5	5	0.4548	2.1728	0.0043822	0.094737	0.029793	0.38849	0.25344	1.2112	0.087158	0.76578	0.22582	0.74455	-0.20136
P2RX7	5	0.27719	1.9117	0.07182	0.65246	0.055911	0.49124	0.076797	0.52981	0.56652	0.97701	0.59624	0.89406	-0.200393
ITGB8	5	-0.077831	-0.61351	0.72684	0.99746	0.53954	0.89322	-0.27793	-2.1921	0.25819	0.97701	0.028376	0.37877	-0.200099
ZBTB33	5	0.30038	1.7864	0.05003	0.548	0.07403	0.54789	0.10033	0.59705	0.47158	0.97701	0.55047	0.87584	-0.20005
CLDND1	5	0.28063	1.9154	0.068533	0.63616	0.055448	0.49088	0.084702	0.57815	0.5339	0.97701	0.56316	0.8852	-0.195928
OR9G4	5	0.26237	1.7521	0.088984	0.72772	0.079763	0.55521	0.066748	0.4463	0.60743	0.97808	0.65538	0.91022	-0.195622
FOLR1	5	0.48091	1.9554	0.0024346	0.055556	0.050534	0.47632	0.28581	1.1631	0.055021	0.62345	0.24477	0.74724	-0.1951
PKP3	5	0.18607	0.82288	0.22897	0.99746	0.41057	0.82871	-0.0087311	-0.038716	0.95642	0.99632	0.96912	0.99216	-0.194801
SORCS2	5	0.36285	1.9652	0.019842	0.31346	0.049388	0.47493	0.1682	0.91371	0.24735	0.97701	0.36087	0.80015	-0.19465
CA12	5	0.29138	1.6453	0.058308	0.60759	0.099912	0.58783	0.097085	0.54831	0.48363	0.97701	0.58348	0.8852	-0.194295
SCAP	5	0.28183	1.7633	0.067559	0.63429	0.077856	0.5522	0.087874	0.54986	0.51966	0.97701	0.58241	0.8852	-0.193956
RPN2	5	-0.72732	-2.9261	0.013147	0.218	0.0034325	0.067947	-0.9194	-3.7118	0.004017	0.094286	0.00020578	0.0052827	-0.19208
ANXA2	5	-0.00066287	-0.0050232	0.94547	0.99848	0.99599	0.9991	-0.1914	-1.4506	0.39951	0.97701	0.14689	0.66483	-0.190737
non-targeting_56	5	0.34353	1.7217	0.02678	0.3964	0.085126	0.56828	0.15311	0.76759	0.28886	0.97701	0.44273	0.82727	-0.19042
EPB41L1	5	-0.033434	-0.25648	0.907	0.99848	0.79758	0.94972	-0.22336	-1.7157	0.33792	0.97701	0.086213	0.58799	-0.189926
ADCY7	5	-0.016512	-0.14083	0.98174	0.99889	0.888	0.97403	-0.20525	-1.7511	0.37079	0.97701	0.079923	0.58799	-0.188738
SLC16A6	5	0.14752	1.0423	0.33901	0.99746	0.29727	0.76654	-0.041186	-0.29104	0.90237	0.99625	0.77102	0.94939	-0.188706
STEAP4	5	0.18834	1.5697	0.22179	0.99746	0.1165	0.60793	-0.00019362	-0.001614	0.91503	0.99632	0.99871	0.99926	-0.188534
SLC7A2	5	0.2177	1.7012	0.15813	0.95127	0.088911	0.56828	0.029862	0.2335	0.77736	0.99365	0.81537	0.96473	-0.187838
ASPN	5	0.00055851	0.0045408	0.94084	0.99848	0.99638	0.9991	-0.1867	-1.5189	0.40962	0.97701	0.12878	0.64507	-0.187259
SIGLEC9	5	0.0020479	0.015025	0.93475	0.99848	0.98801	0.99896	-0.18466	-1.3572	0.41558	0.97701	0.17472	0.70358	-0.186708
ACTN1	5	-0.039133	-0.26003	0.88436	0.99848	0.79484	0.94907	-0.2242	-1.49	0.3367	0.97701	0.13623	0.65637	-0.185067
SDC2	5	0.35084	2.0652	0.024589	0.37064	0.038902	0.43186	0.16625	0.97879	0.25283	0.97701	0.32768	0.79626	-0.18459
MSR1	5	0.27053	1.6976	0.079124	0.68421	0.089579	0.56828	0.085988	0.53992	0.52842	0.97701	0.58925	0.88652	-0.184542
PXDN	5	0.11211	1.2555	0.45563	0.99746	0.20928	0.70174	-0.072105	-0.80755	0.77103	0.99365	0.41935	0.82208	-0.184215
TM9SF1	5	-0.021281	-0.11814	0.95813	0.99848	0.90596	0.98047	-0.20491	-1.1382	0.37152	0.97701	0.25503	0.75449	-0.183629
non-targeting_65	5	0.2056	1.1634	0.18369	0.99746	0.24467	0.73783	0.022528	0.12818	0.81144	0.99375	0.89801	0.9761	-0.183072
SPPL2B	5	0.019367	0.14845	0.85125	0.99746	0.88199	0.97167	-0.16357	-1.2582	0.4678	0.97701	0.2083	0.73578	-0.182937
OR8G1	5	0.034657	0.30613	0.77955	0.99746	0.7595	0.93961	-0.14785	-1.3063	0.51211	0.97701	0.19144	0.72136	-0.182507
FCRL3	5	-0.1427	-1.0889	0.51455	0.99746	0.27618	0.76654	-0.32515	-2.4819	0.19939	0.97701	0.013067	0.24122	-0.18245
SLCO4C1	5	0.25541	1.726	0.097626	0.7566	0.084354	0.56801	0.074637	0.50453	0.57626	0.97701	0.61389	0.8984	-0.180773
HEG1	5	0.10652	0.60168	0.47961	0.99746	0.54739	0.89798	-0.074178	-0.41914	0.76299	0.99007	0.67511	0.92085	-0.180698
GDPD5	5	0.13891	0.85324	0.36726	0.99746	0.39353	0.82612	-0.041438	-0.25468	0.90103	0.99625	0.79897	0.96169	-0.180348
ATP2B4	5	0.1114	1.2888	0.45867	0.99746	0.19748	0.69775	-0.068223	-0.78954	0.78527	0.99375	0.42979	0.82661	-0.179623
LRRC57	5	-0.0081095	-0.074776	0.97943	0.99889	0.94039	0.9873	-0.18724	-1.7267	0.40852	0.97701	0.084215	0.58799	-0.17913
SGCB	5	-0.046096	-0.38967	0.85259	0.99746	0.69678	0.92424	-0.22501	-1.9026	0.33463	0.97701	0.05709	0.51257	-0.178914
SLC23A2	5	0.33724	1.1544	0.029093	0.41565	0.24834	0.73783	0.15891	0.54734	0.27133	0.97701	0.58415	0.8852	-0.17833
MFAP4	5	0.097389	0.72721	0.51479	0.99746	0.4671	0.86777	-0.080918	-0.60441	0.73488	0.98693	0.54557	0.87584	-0.178307
SILV	5	0.1327	0.84414	0.38831	0.99746	0.39859	0.82612	-0.044903	-0.28576	0.88643	0.99625	0.77506	0.95091	-0.177603
TFPI	5	-0.10902	-0.6957	0.61753	0.99746	0.48662	0.87428	-0.28662	-1.8291	0.24699	0.97701	0.067379	0.55029	-0.1776
CRB2	5	0.059613	0.35335	0.6689	0.99746	0.72383	0.92995	-0.11775	-0.69917	0.6	0.97701	0.48445	0.85182	-0.177363
PLAT	5	0.33215	2.1788	0.030676	0.43448	0.029345	0.38571	0.15512	1.0189	0.28241	0.97701	0.30827	0.78769	-0.17703
TGFB1	5	0.34708	2.3536	0.025563	0.38182	0.018591	0.28282	0.17069	1.1577	0.23944	0.97701	0.24699	0.74872	-0.17639
CD48	5	0.01615	0.15347	0.86756	0.99848	0.87802	0.97167	-0.16002	-1.5207	0.47681	0.97701	0.12833	0.64507	-0.17617
PECAM1	5	-0.0080633	-0.076553	0.97918	0.99889	0.93898	0.9873	-0.18322	-1.7404	0.41777	0.97701	0.081797	0.58799	-0.175157
NT5E	5	0.23	1.2495	0.13707	0.89841	0.21148	0.70302	0.055337	0.30078	0.65916	0.9828	0.76358	0.94827	-0.174663
DCHS2	5	0.15317	1.4493	0.3227	0.99746	0.14726	0.64218	-0.021391	-0.20243	0.98892	0.99632	0.83958	0.96789	-0.174561
NPR3	5	-0.11539	-0.74855	0.59769	0.99746	0.45413	0.8596	-0.2899	-1.8848	0.24334	0.97701	0.05946	0.52523	-0.17451
THBD	5	0.1854	1.5446	0.2308	0.99746	0.12245	0.61901	0.01103	0.091963	0.86586	0.99625	0.92673	0.98061	-0.17437
non-targeting_7	5	0.12326	0.41688	0.41838	0.99746	0.67677	0.9209	-0.050816	-0.1731	0.86001	0.99625	0.86258	0.96882	-0.174076
GPC4	5	0.065725	0.52672	0.64285	0.99746	0.59839	0.91032	-0.10802	-0.86598	0.63652	0.9814	0.3865	0.80281	-0.173745
CALM1	5	-0.069406	-0.47127	0.75959	0.99746	0.63745	0.91088	-0.24307	-1.6508	0.30676	0.97701	0.098788	0.62232	-0.173664
FCGR1A	5	-0.13828	-0.87494	0.52684	0.99746	0.38161	0.81963	-0.31075	-1.9667	0.2168	0.97701	0.049216	0.48419	-0.17247
SNRNP200	5	-1.6461	-4.2373	0	0	2.2626e-05	0.00072893	-1.8183	-4.7343	0	0	2.1984e-06	0.0001032	-0.1722
CDH1	5	0.042541	0.36105	0.74498	0.99746	0.71806	0.92969	-0.12928	-1.0974	0.56555	0.97701	0.27245	0.76912	-0.171821
AOC3	5	0.060172	0.29883	0.66646	0.99746	0.76507	0.93961	-0.11132	-0.55356	0.62337	0.98086	0.57988	0.8852	-0.171492
non-targeting_12	5	0.19674	1.479	0.20231	0.99746	0.13914	0.63143	0.025269	0.1901	0.79793	0.99375	0.84923	0.96803	-0.171471
HLA-DQB2	5	0.036561	0.25864	0.76969	0.99746	0.79591	0.94966	-0.13466	-0.95377	0.54924	0.97701	0.3402	0.79965	-0.171221
CD86	5	-0.13289	-0.9915	0.54121	0.99746	0.32144	0.78611	-0.30369	-2.2663	0.22556	0.97701	0.023436	0.34159	-0.1708
PSMB6	5	-1.2248	-4.3046	0.00036519	0.010526	1.6732e-05	0.00056103	-1.3952	-4.9472	0.00012173	0.0036364	7.5298e-07	4.1238e-05	-0.1704
RECK	5	0.17824	1.0895	0.24906	0.99746	0.27592	0.76654	0.0079554	0.048716	0.87925	0.99625	0.96115	0.99094	-0.170285
ACHE	5	0.1916	1.245	0.21376	0.99746	0.21312	0.70302	0.021761	0.14145	0.81485	0.99539	0.88752	0.97422	-0.169839
CREG1	5	0.27563	1.4261	0.07255	0.65246	0.15383	0.64971	0.10609	0.55194	0.4493	0.97701	0.58099	0.8852	-0.16954
IL17RB	5	0.0065684	0.041168	0.91516	0.99848	0.96716	0.99358	-0.16242	-1.0191	0.47085	0.97701	0.30815	0.78769	-0.168988
SLC19A1	5	0.040799	0.19135	0.75082	0.99746	0.84825	0.96334	-0.12783	-0.6019	0.57018	0.97701	0.54724	0.87584	-0.168629
TNFRSF9	5	0.25233	1.5052	0.10164	0.76438	0.13228	0.63083	0.08376	0.49962	0.53767	0.97701	0.61734	0.8984	-0.16857
FAM174A	5	0.21764	1.4257	0.15825	0.95127	0.15397	0.64971	0.049316	0.32307	0.68691	0.9828	0.74665	0.94432	-0.168324
ITGA3	5	0.22386	1.47	0.14705	0.92015	0.14157	0.63143	0.056221	0.36951	0.6549	0.9814	0.71175	0.92957	-0.167639
SLC12A9	5	0.1949	1.2987	0.20621	0.99746	0.19404	0.69474	0.027996	0.18674	0.78551	0.99375	0.85186	0.96803	-0.166904
FLNA	5	0.00081006	0.0066401	0.93987	0.99848	0.9947	0.9991	-0.16598	-1.3607	0.46099	0.97701	0.1736	0.70079	-0.16679
APBB1	5	0.17792	1.6643	0.24954	0.99746	0.096062	0.5824	0.011526	0.10789	0.86439	0.99625	0.91408	0.97788	-0.166394
TMEM63A	5	0.10038	0.66052	0.50335	0.99746	0.50892	0.88165	-0.064672	-0.42572	0.79903	0.99375	0.67031	0.9193	-0.165052
SLC9A3R2	5	0.14105	0.88947	0.358	0.99746	0.37375	0.81877	-0.023517	-0.14847	0.97931	0.99632	0.88197	0.97253	-0.164567
ITGAL	5	0.24831	1.0732	0.10797	0.79196	0.28319	0.76654	0.083833	0.36277	0.53731	0.97701	0.71677	0.93116	-0.164477
CD93	5	0.13546	1.0538	0.38016	0.99746	0.292	0.76654	-0.027847	-0.2167	0.96117	0.99632	0.82844	0.96696	-0.163307
non-targeting_48	5	0.51237	1.446	0.001339	0.032353	0.14816	0.64218	0.34954	0.9885	0.023007	0.37255	0.32291	0.79626	-0.16283
ANGPTL2	5	0.2575	1.4623	0.094583	0.74545	0.14367	0.63282	0.09519	0.54103	0.49154	0.97701	0.58849	0.88652	-0.16231
MFSD8	5	-0.00010746	-0.0011296	0.94364	0.99848	0.9991	0.9991	-0.16133	-1.696	0.47377	0.97701	0.089895	0.6004	-0.161223
ABCC3	5	-0.082041	-0.5374	0.71175	0.99746	0.59099	0.91032	-0.24307	-1.5927	0.30676	0.97701	0.11123	0.63372	-0.161029
NUMB	5	0.18182	1.1544	0.23859	0.99746	0.24833	0.73783	0.021113	0.13418	0.8185	0.99549	0.89326	0.9761	-0.160707
ITSN2	5	0.17822	1.571	0.24918	0.99746	0.11618	0.60793	0.018517	0.16325	0.83092	0.99549	0.87032	0.96882	-0.159703
EPS15L1	5	0.10084	0.7952	0.50164	0.99746	0.4265	0.84346	-0.058608	-0.46234	0.82483	0.99549	0.64384	0.90371	-0.159448
GPR176	5	0.18321	1.2723	0.23603	0.99746	0.20327	0.69812	0.023872	0.16579	0.80487	0.99375	0.86832	0.96882	-0.159338
SELPLG	5	0.17766	0.88034	0.25027	0.99746	0.37868	0.81963	0.018977	0.094202	0.82861	0.99549	0.92495	0.98061	-0.158683
PCDHB11	5	-0.0041792	-0.042425	0.96129	0.99849	0.96616	0.99358	-0.16263	-1.6531	0.47012	0.97701	0.098315	0.62232	-0.158451
SERINC1	5	0.13146	0.85707	0.39136	0.99746	0.39141	0.82552	-0.026983	-0.17598	0.96458	0.99632	0.86031	0.96882	-0.158443
GPR64	5	0.096253	0.66869	0.51917	0.99746	0.5037	0.87853	-0.062051	-0.43195	0.80998	0.99375	0.66578	0.91538	-0.158304
IFNGR2	5	0.072892	0.50453	0.61509	0.99746	0.61389	0.91088	-0.084613	-0.58599	0.72319	0.9828	0.55788	0.88305	-0.157505
PPP6R3	5	-0.060174	-0.52525	0.7961	0.99746	0.59941	0.91032	-0.21708	-1.8955	0.34839	0.97701	0.058023	0.51798	-0.156906
CNNM3	5	0.07924	0.49571	0.58868	0.99746	0.6201	0.91088	-0.076668	-0.48089	0.75313	0.98822	0.6306	0.90103	-0.155908
MUC1	5	-0.016788	-0.17428	0.98028	0.99889	0.86164	0.96832	-0.17253	-1.7919	0.4426	0.97701	0.073149	0.56354	-0.155742
non-targeting_31	5	0.45432	1.9497	0.004504	0.096104	0.051209	0.47632	0.29933	1.2901	0.046622	0.58923	0.19701	0.72785	-0.15499
GOLGA7	5	0.12525	0.96911	0.41193	0.99746	0.33249	0.78611	-0.029281	-0.22666	0.95435	0.99632	0.82069	0.96589	-0.154531
GPR107	5	0.095522	0.40117	0.52209	0.99746	0.6883	0.9209	-0.058745	-0.24749	0.82471	0.99549	0.80453	0.96451	-0.154267
IGSF8	5	0.31987	2.0814	0.036884	0.46615	0.0374	0.42673	0.16615	1.0812	0.25295	0.97701	0.27961	0.77339	-0.15372
FAM171A2	5	-0.14556	-0.92982	0.50566	0.99746	0.35246	0.80512	-0.29913	-1.9112	0.23128	0.97701	0.055982	0.50594	-0.15357
OR8A1	5	0.063827	0.55458	0.64991	0.99746	0.57918	0.91032	-0.089708	-0.77996	0.7031	0.9828	0.43541	0.82727	-0.153535
ATP1A1	5	-0.41207	-2.3623	0.11467	0.81558	0.01816	0.28251	-0.56516	-3.2426	0.045526	0.58438	0.0011844	0.026297	-0.15309
MCAM	5	0.31834	2.3721	0.037858	0.46917	0.017689	0.28251	0.16571	1.2348	0.25478	0.97701	0.21689	0.74455	-0.15263
DNAJB4	5	-0.043133	-0.40383	0.86622	0.99848	0.68634	0.9209	-0.19564	-1.8321	0.39051	0.97701	0.066939	0.54991	-0.152507
FCGR3A	4	0.061573	0.40655	0.71978	0.99746	0.68434	0.9209	-0.090368	-0.59694	0.70724	0.9828	0.55055	0.87584	-0.151941
F3	5	0.46843	1.7323	0.0030432	0.068493	0.083214	0.56408	0.31666	1.173	0.036153	0.51207	0.24079	0.74724	-0.15177
TNFSF10	5	0.1506	1.0795	0.32915	0.99746	0.28038	0.76654	-0.0010955	-0.0078588	0.91954	0.99632	0.99373	0.99622	-0.151696
LAMA4	5	0.10264	0.92714	0.49337	0.99746	0.35385	0.80512	-0.047647	-0.43047	0.87425	0.99625	0.66685	0.91578	-0.150287
ITGA2	5	-0.059517	-0.49562	0.79854	0.99746	0.62016	0.91088	-0.20961	-1.746	0.36299	0.97701	0.080805	0.58799	-0.150093
BAG3	5	-0.010239	-0.071326	0.98953	0.99903	0.94314	0.9873	-0.15998	-1.1159	0.47693	0.97701	0.26446	0.76518	-0.149741
PLXNC1	5	0.28762	1.4043	0.061108	0.6184	0.16022	0.65809	0.13803	0.67416	0.33609	0.97701	0.50021	0.85587	-0.14959
SNX9	5	-0.047065	-0.30478	0.8493	0.99746	0.76053	0.93961	-0.19601	-1.2718	0.38953	0.97701	0.20345	0.72824	-0.148945
IL2RB	5	0.060642	0.46356	0.66464	0.99746	0.64296	0.91343	-0.088207	-0.67438	0.71004	0.9828	0.50007	0.85587	-0.148849
CD36	5	0.25421	1.6935	0.099574	0.76372	0.090355	0.56878	0.10584	0.70522	0.45015	0.97701	0.48067	0.85132	-0.14837
non-targeting_49	5	0.17821	1.3189	0.24918	0.99746	0.18721	0.6881	0.029937	0.22216	0.77736	0.99365	0.82419	0.96632	-0.148273
ACE	5	-0.22194	-0.67286	0.33463	0.99746	0.50104	0.87497	-0.37021	-1.1308	0.15569	0.96431	0.25814	0.75936	-0.14827
CYTH1	5	0.35625	1.9224	0.022155	0.34019	0.054559	0.49088	0.20844	1.1259	0.15411	0.96431	0.2602	0.76024	-0.14781
MRC1	5	0.058518	0.61428	0.6734	0.99746	0.53903	0.89322	-0.089161	-0.93612	0.70627	0.9828	0.34921	0.80015	-0.147679
COL6A2	5	0.057413	0.41725	0.67961	0.99746	0.67649	0.9209	-0.089943	-0.65496	0.70286	0.9828	0.51249	0.86164	-0.147356
CD4	5	-0.063864	-0.53908	0.78113	0.99746	0.58983	0.91032	-0.21054	-1.7819	0.3608	0.97701	0.074762	0.56636	-0.146676
non-targeting_17	5	0.23235	1.4844	0.13354	0.88468	0.1377	0.63143	0.085832	0.54862	0.52891	0.97701	0.58327	0.8852	-0.146518
ICAM3	5	-0.047748	-0.33725	0.84687	0.99746	0.73593	0.93153	-0.19417	-1.373	0.39464	0.97701	0.16976	0.69211	-0.146422
CD9	5	0.062326	0.48937	0.65648	0.99746	0.62458	0.91088	-0.08309	-0.65256	0.72745	0.98487	0.51404	0.86164	-0.145416
SLC24A6	5	0.06431	0.57927	0.6482	0.99746	0.56241	0.90382	-0.081099	-0.73056	0.73402	0.98693	0.46505	0.84335	-0.145409
GPR124	5	-0.13072	-1.004	0.54863	0.99746	0.31536	0.78033	-0.27588	-2.1228	0.26111	0.97701	0.033774	0.39837	-0.14516
FCRL6	5	0.14307	1.5679	0.3524	0.99746	0.1169	0.60793	-0.0019649	-0.021576	0.9238	0.99632	0.98279	0.99557	-0.145035
TRHDE	5	0.093163	0.73261	0.53293	0.99746	0.4638	0.86495	-0.051513	-0.40538	0.85697	0.99625	0.68519	0.92176	-0.144676
MR1	5	0.1639	1.2441	0.28862	0.99746	0.21345	0.70302	0.020503	0.15564	0.82167	0.99549	0.87632	0.96983	-0.143397
MMP15	5	0.25473	1.4704	0.098722	0.7615	0.14146	0.63143	0.11158	0.64471	0.42958	0.97701	0.51912	0.86164	-0.14315
GAPDH	5	-1.4577	-5.1096	0.00024346	0.0078431	3.2283e-07	1.711e-05	-1.6007	-5.6527	0.00012173	0.0036364	1.5795e-08	1.4711e-06	-0.143
NCLN	5	0.40902	1.9768	0.010225	0.18065	0.048068	0.47291	0.2663	1.2874	0.072185	0.68161	0.19797	0.72785	-0.14272
MSN	5	0.10547	0.66	0.48326	0.99746	0.50925	0.88165	-0.037197	-0.23334	0.921	0.99632	0.8155	0.96473	-0.142667
non-targeting_14	5	0.28261	2.3594	0.066707	0.63429	0.018306	0.28251	0.14047	1.1729	0.32988	0.97701	0.24082	0.74724	-0.14214
GALNT1	5	0.14522	1.0544	0.34559	0.99746	0.29172	0.76654	0.0032471	0.023577	0.89836	0.99625	0.98119	0.99557	-0.141973
non-targeting_19	5	-0.046986	-0.24217	0.84967	0.99746	0.80865	0.95111	-0.18865	-0.97815	0.4056	0.97701	0.328	0.79626	-0.141664
AP2B1	5	0.064714	0.86702	0.64699	0.99746	0.38593	0.82135	-0.076821	-1.0295	0.75253	0.98822	0.30323	0.78542	-0.141535
F2RL1	5	0.39179	1.9954	0.012903	0.21633	0.046003	0.46947	0.25031	1.2759	0.092027	0.78854	0.20201	0.72785	-0.14148
OLR1	5	0.13489	1.1393	0.38138	0.99746	0.25458	0.74555	-0.0063991	-0.054058	0.94632	0.99632	0.95689	0.99094	-0.141289
SLC2A3	5	0.28281	1.9814	0.066464	0.63429	0.047545	0.47235	0.1418	0.99367	0.32477	0.97701	0.32038	0.79596	-0.14101
PON1	5	0.094356	0.91339	0.52842	0.99746	0.36104	0.80839	-0.046485	-0.45002	0.87973	0.99625	0.6527	0.91022	-0.140841
TSPAN4	5	0.37264	1.8989	0.017164	0.27379	0.057579	0.49908	0.23305	1.1889	0.11394	0.8733	0.23449	0.74481	-0.13959
OSMR	5	0.15447	1.1702	0.31783	0.99746	0.24191	0.73729	0.015162	0.11487	0.84735	0.99625	0.90855	0.9771	-0.139308
CORO1B	5	0.19993	1.0868	0.1955	0.99746	0.27714	0.76654	0.060638	0.33025	0.63579	0.9814	0.74121	0.94206	-0.139292
BMP1	5	0.16723	1.442	0.279	0.99746	0.14931	0.64218	0.028434	0.24573	0.78442	0.99375	0.80589	0.96451	-0.138796
PLXNA4	5	0.23862	1.6486	0.12282	0.85148	0.099238	0.58783	0.099847	0.69006	0.47352	0.97701	0.49016	0.85271	-0.138773
PLCD3	5	0.1435	0.97843	0.35107	0.99746	0.32786	0.78611	0.0052456	0.03579	0.88996	0.99625	0.97145	0.99259	-0.138254
BCAM	5	0.4111	2.1031	0.010103	0.18043	0.035459	0.41913	0.27299	1.3977	0.065733	0.65455	0.16219	0.68329	-0.13811
C4A	5	0.14852	1.1199	0.33512	0.99746	0.26277	0.75215	0.010455	0.078851	0.86829	0.99625	0.93715	0.98386	-0.138065
CD200R1	5	0.12735	1.022	0.40377	0.99746	0.3068	0.77687	-0.010323	-0.082863	0.96263	0.99632	0.93396	0.98365	-0.137673
NUP93	5	-1.3997	-4.1742	0.00024346	0.0078431	2.9898e-05	0.00094465	-1.5373	-4.62	0.00012173	0.0036364	3.8366e-06	0.00017037	-0.1376
CD22	5	0.28176	1.5787	0.067559	0.63429	0.1144	0.60793	0.1443	0.80883	0.31747	0.97701	0.41861	0.82172	-0.13746
TMEM106B	5	0.11517	0.95488	0.44516	0.99746	0.33964	0.79644	-0.021655	-0.17962	0.98807	0.99632	0.85745	0.96803	-0.136825
SCN2B	5	0.02716	0.1942	0.81485	0.99746	0.84602	0.96261	-0.10932	-0.78462	0.63153	0.9814	0.43268	0.82661	-0.13648
OR6S1	5	-0.10959	-0.87575	0.61582	0.99746	0.38117	0.81963	-0.24579	-1.9648	0.30079	0.97701	0.049436	0.48419	-0.1362
CD59	5	-0.052162	-0.43241	0.82763	0.99746	0.66544	0.91796	-0.18785	-1.5589	0.40706	0.97701	0.11901	0.63372	-0.135688
METTL9	5	0.24137	1.7387	0.11929	0.83761	0.08208	0.55958	0.10593	0.76324	0.44979	0.97701	0.44532	0.82727	-0.13544
SLC12A6	5	0.17118	0.96807	0.26744	0.99746	0.33301	0.78611	0.035969	0.20361	0.74948	0.98822	0.83865	0.96789	-0.135211
SERPINI1	5	0.031801	0.26404	0.79136	0.99746	0.79175	0.9481	-0.10258	-0.8522	0.65271	0.9814	0.39411	0.81152	-0.134381
ORAI1	5	0.06638	0.49537	0.63981	0.99746	0.62034	0.91088	-0.067831	-0.50675	0.78722	0.99375	0.61233	0.8984	-0.134211
MAGI1	5	0.053707	0.53756	0.69422	0.99746	0.59088	0.91032	-0.080107	-0.80181	0.73853	0.98707	0.42266	0.82208	-0.133814
SNAP23	5	-0.18699	-1.3336	0.40024	0.99746	0.18235	0.6881	-0.32034	-2.2848	0.2056	0.97701	0.022325	0.33346	-0.13335
INSR	5	-0.021549	-0.17429	0.9574	0.99848	0.86164	0.96832	-0.15428	-1.2479	0.49422	0.97701	0.21206	0.7413	-0.132731
MUC16	5	0.12377	0.78138	0.41692	0.99746	0.43458	0.84769	-0.0083888	-0.052976	0.95533	0.99632	0.95775	0.99094	-0.132159
ABCA8	5	0.13964	1.4765	0.36372	0.99746	0.13982	0.63143	0.008202	0.086792	0.87839	0.99625	0.93084	0.9815	-0.131438
FCRL5	5	0.19898	0.96923	0.19757	0.99746	0.33243	0.78611	0.067646	0.32996	0.60183	0.97708	0.74143	0.94206	-0.131334
APOB	5	0.047017	0.49509	0.72319	0.99746	0.62053	0.91088	-0.084161	-0.88641	0.72465	0.98397	0.3754	0.80015	-0.131178
FAS	5	0.27414	1.6293	0.074498	0.66162	0.10324	0.58783	0.14363	0.85403	0.31954	0.97701	0.39309	0.81137	-0.13051
TNFRSF10D	5	0.26201	1.79	0.08947	0.72772	0.073461	0.54614	0.13159	0.89903	0.35764	0.97701	0.36864	0.80015	-0.13042
non-targeting_11	5	0.090291	0.80517	0.54486	0.99746	0.42072	0.83991	-0.039251	-0.35016	0.91089	0.99632	0.72622	0.93583	-0.129542
CD3G	5	0.21338	1.5449	0.1675	0.977	0.12238	0.61901	0.08408	0.60898	0.5367	0.97701	0.54254	0.87391	-0.1293
RNF31	5	-0.048813	-0.30725	0.84236	0.99746	0.75865	0.93961	-0.17692	-1.1147	0.43043	0.97701	0.265	0.76518	-0.128107
HLA-DPB1	5	-0.047621	-0.45171	0.84723	0.99746	0.65148	0.91508	-0.17543	-1.6641	0.43469	0.97701	0.096098	0.62232	-0.127809
COL1A2	5	0.06572	0.43865	0.64297	0.99746	0.66092	0.91796	-0.062002	-0.41409	0.80998	0.99375	0.67881	0.92085	-0.127722
non-targeting_9	5	0.28178	1.2781	0.067559	0.63429	0.20122	0.69812	0.15409	0.70265	0.28582	0.97701	0.48228	0.85132	-0.12769
OR9I1	5	0.19604	1.3239	0.20329	0.99746	0.18554	0.6881	0.068425	0.46242	0.59866	0.97701	0.64378	0.90371	-0.127615
LRP6	5	0.25713	1.3307	0.094827	0.74545	0.18329	0.6881	0.12974	0.67272	0.36397	0.97701	0.50112	0.85587	-0.12739
PKD2	5	0.21541	1.2462	0.16409	0.97266	0.21269	0.70302	0.088113	0.50991	0.51856	0.97701	0.61011	0.8984	-0.127297
NCKIPSD	5	-0.18494	-1.2093	0.40487	0.99746	0.22654	0.71641	-0.31222	-2.0425	0.21509	0.97701	0.041106	0.44142	-0.12728
SEMA4G	5	0.070236	0.53733	0.6252	0.99746	0.59104	0.91032	-0.056917	-0.43553	0.83481	0.99579	0.66318	0.91486	-0.127153
TSPAN31	5	0.052526	0.31835	0.6997	0.99746	0.75022	0.937	-0.074382	-0.45249	0.76202	0.98972	0.65092	0.90941	-0.126908
SLC3A2	5	0.43933	1.6591	0.0062082	0.1275	0.097099	0.58528	0.31303	1.1833	0.038344	0.51639	0.23671	0.74648	-0.1263
non-targeting_6	5	0.29725	2.1614	0.052222	0.55714	0.030661	0.39098	0.17123	1.2454	0.23798	0.97701	0.21297	0.74132	-0.12602
TMEM8A	5	0.051216	0.37195	0.70517	0.99746	0.70993	0.92642	-0.074453	-0.54079	0.76153	0.98972	0.58865	0.88652	-0.125669
C3	5	0.012351	0.099105	0.88704	0.99848	0.92106	0.9848	-0.11308	-0.90819	0.61692	0.97808	0.36378	0.80015	-0.125431
CD2AP	5	0.19466	1.2	0.20682	0.99746	0.23015	0.71751	0.070184	0.4331	0.59099	0.97701	0.66494	0.91538	-0.124476
MYADM	5	-0.068102	-0.40006	0.76531	0.99746	0.68911	0.92124	-0.19256	-1.1364	0.39757	0.97701	0.25578	0.75449	-0.124458
ITGAX	5	0.098937	0.7451	0.50773	0.99746	0.45621	0.85982	-0.02511	-0.18921	0.97103	0.99632	0.84993	0.96803	-0.124047
COL1A1	5	0.021871	0.15481	0.83981	0.99746	0.87697	0.97167	-0.10206	-0.7225	0.65441	0.9814	0.46999	0.84577	-0.123931
VTN	5	-0.14929	-1.072	0.49422	0.99746	0.28373	0.76654	-0.27312	-1.9616	0.26537	0.97701	0.049804	0.48419	-0.12383
SEMA6D	5	-0.028621	-0.27021	0.93001	0.99848	0.787	0.9452	-0.15192	-1.4353	0.49884	0.97701	0.1512	0.66974	-0.123299
SERPINF1	5	0.31786	2.0684	0.037979	0.46917	0.038607	0.43151	0.19484	1.269	0.18138	0.97701	0.20442	0.72857	-0.12302
PSMA3	5	-1.6328	-4.7627	0.00012173	0.005	1.9104e-06	8.0645e-05	-1.7558	-5.1765	0	0	2.2603e-07	1.4855e-05	-0.123
APLNR	5	0.39765	1.6048	0.011686	0.19794	0.10853	0.59337	0.27481	1.1121	0.064516	0.65031	0.26608	0.76561	-0.12284
VEGFC	5	0.19665	1.4803	0.20231	0.99746	0.13878	0.63143	0.073889	0.55627	0.57943	0.97701	0.57803	0.8852	-0.122761
NXPH4	5	0.14323	1.2065	0.35204	0.99746	0.22764	0.71676	0.020823	0.17555	0.81996	0.99549	0.86065	0.96882	-0.122407
CD160	5	0.16872	1.0599	0.27413	0.99746	0.28921	0.76654	0.046767	0.29429	0.7003	0.9828	0.76853	0.94939	-0.121953
SDK1	5	0.21746	2.3575	0.15886	0.95127	0.018399	0.28251	0.095709	1.038	0.48959	0.97701	0.29926	0.78542	-0.121751
PANX1	5	0.026368	0.16904	0.81935	0.99746	0.86577	0.9688	-0.095147	-0.61014	0.68411	0.9828	0.54177	0.87353	-0.121515
RDX	5	0.07245	0.65503	0.6168	0.99746	0.51245	0.88165	-0.048795	-0.44123	0.86878	0.99625	0.65905	0.91184	-0.121245
LRFN1	5	0.078357	0.72586	0.59172	0.99746	0.46792	0.86777	-0.042757	-0.39618	0.89568	0.99625	0.69197	0.92333	-0.121114
CDC42	5	-0.74292	-3.4829	0.011564	0.19792	0.00049593	0.01164	-0.86356	-4.0485	0.005843	0.12632	5.1542e-05	0.0015122	-0.12064
PTPRJ	5	0.012182	0.096091	0.88777	0.99848	0.92345	0.9848	-0.108	-0.85487	0.63652	0.9814	0.39263	0.81137	-0.120182
TNXB	5	0.16681	0.84015	0.2801	0.99746	0.40082	0.82629	0.047377	0.23929	0.69811	0.9828	0.81088	0.96473	-0.119433
CRELD2	5	0.16414	1.4157	0.28813	0.99746	0.15687	0.65369	0.045719	0.39455	0.70517	0.9828	0.69318	0.92333	-0.118421
NUP210	5	0.20869	2.3226	0.17638	0.99184	0.020203	0.30452	0.091008	1.0129	0.50809	0.97701	0.31112	0.79006	-0.117682
LPL	5	0.25646	1.7008	0.096166	0.75238	0.088983	0.56828	0.13915	0.92703	0.33305	0.97701	0.35391	0.80015	-0.11731
OR6N2	5	0.10729	0.61176	0.47608	0.99746	0.5407	0.89373	-0.0091715	-0.052351	0.95788	0.99632	0.95825	0.99094	-0.116461
FIBP	5	0.17486	1.0771	0.25916	0.99746	0.28141	0.76654	0.058456	0.36143	0.6448	0.9814	0.71777	0.93152	-0.116404
APOD	5	-0.082948	-0.68848	0.7087	0.99746	0.49115	0.87428	-0.19935	-1.656	0.38198	0.97701	0.097721	0.62232	-0.116402
GPC1	5	0.15515	0.81307	0.31601	0.99746	0.41618	0.83387	0.038811	0.20361	0.73634	0.98707	0.83866	0.96789	-0.116339
PROM1	5	-0.22146	-1.6136	0.33536	0.99746	0.1066	0.59173	-0.33778	-2.462	0.18454	0.97701	0.013817	0.24675	-0.11632
TMED9	5	0.19741	1.2414	0.20061	0.99746	0.21445	0.70302	0.08141	0.51357	0.5479	0.97701	0.60755	0.8984	-0.116
ILK	5	0.0087865	0.082818	0.90347	0.99848	0.934	0.9873	-0.10655	-1.0049	0.64017	0.9814	0.31493	0.79575	-0.115337
EZR	5	-0.0025851	-0.019141	0.95447	0.99848	0.98473	0.9985	-0.11789	-0.87329	0.59976	0.97701	0.38251	0.80229	-0.115305
LRRN1	5	0.42646	2.0886	0.0074254	0.14524	0.036745	0.42218	0.31168	1.5269	0.039075	0.52195	0.12679	0.64507	-0.11478
NTRK3	5	0.20602	1.2628	0.18259	0.99746	0.20667	0.69812	0.091709	0.56241	0.5053	0.97701	0.57384	0.8852	-0.114311
CP	5	0.019334	0.19516	0.85125	0.99746	0.84527	0.96261	-0.094723	-0.95629	0.6857	0.9828	0.33893	0.79809	-0.114057
TMEM194A	5	-0.060664	-0.34703	0.7933	0.99746	0.72857	0.92995	-0.17405	-0.99591	0.43834	0.97701	0.3193	0.79596	-0.113386
MMP13	5	0.084405	0.44083	0.5647	0.99746	0.65933	0.91796	-0.028912	-0.15126	0.95654	0.99632	0.87977	0.97087	-0.113317
ICAM4	5	0.062375	0.36105	0.65624	0.99746	0.71806	0.92969	-0.05049	-0.29268	0.86147	0.99625	0.76977	0.94939	-0.112865
THY1	5	0.28446	1.5901	0.064516	0.63429	0.11181	0.60431	0.17316	0.96929	0.23274	0.97701	0.3324	0.79641	-0.1113
RYK	5	-0.04555	-0.3465	0.85539	0.99746	0.72897	0.92995	-0.15684	-1.1933	0.48594	0.97701	0.23275	0.74481	-0.11129
PLS3	5	0.25033	2.367	0.10469	0.78182	0.017934	0.28251	0.13917	1.316	0.33305	0.97701	0.18817	0.72136	-0.11116
PIP5K1A	5	0.025167	0.20588	0.82459	0.99746	0.83688	0.962	-0.085695	-0.70162	0.71869	0.9828	0.48292	0.85132	-0.110862
SIRPA	5	-0.080134	-0.62615	0.71722	0.99746	0.53122	0.88854	-0.1907	-1.4907	0.40073	0.97701	0.13603	0.65637	-0.110566
SLC7A6	5	-0.024793	-0.16025	0.94656	0.99848	0.87268	0.97167	-0.13503	-0.87374	0.54814	0.97701	0.38226	0.80229	-0.110237
SLC7A5	5	0.1341	1.0097	0.38308	0.99746	0.31264	0.7771	0.02392	0.18022	0.80463	0.99375	0.85698	0.96803	-0.11018
S100A16	5	-0.11083	-0.9332	0.61156	0.99746	0.35072	0.80512	-0.22092	-1.8606	0.34218	0.97701	0.062805	0.54418	-0.11009
DDR2	5	-0.053223	-0.43816	0.82203	0.99746	0.66127	0.91796	-0.16262	-1.3394	0.47012	0.97701	0.18046	0.71009	-0.109397
SLC29A4	5	0.087985	0.51635	0.55216	0.99746	0.60561	0.91039	-0.021354	-0.12559	0.98904	0.99632	0.90005	0.9761	-0.109339
SLC16A1	5	0.19466	1.1818	0.20682	0.99746	0.23728	0.73006	0.085413	0.51868	0.53049	0.97701	0.60398	0.89724	-0.109247
B2M	5	0.0072085	0.070199	0.91077	0.99848	0.94404	0.9873	-0.10178	-0.99131	0.65612	0.98179	0.32153	0.79596	-0.108988
ICAM1	5	-0.020853	-0.14582	0.95995	0.99848	0.88407	0.97224	-0.12957	-0.90707	0.56494	0.97701	0.36437	0.80015	-0.108717
NFASC	5	0.089277	0.61716	0.54814	0.99746	0.53713	0.89232	-0.019074	-0.13191	0.9983	0.99939	0.89505	0.9761	-0.108351
FGL2	5	0.061591	0.37973	0.66038	0.99746	0.70415	0.92642	-0.046626	-0.28749	0.87912	0.99625	0.77373	0.95011	-0.108217
SMO	5	0.006875	0.051665	0.91333	0.99848	0.9588	0.99247	-0.1009	-0.76101	0.65892	0.9828	0.44665	0.82741	-0.107775
NPTX2	5	0.49959	2.2685	0.0015825	0.037143	0.023296	0.34175	0.39307	1.7913	0.011564	0.22619	0.07325	0.56354	-0.10652
HPX	5	0.0072354	0.069103	0.91077	0.99848	0.94491	0.98758	-0.099152	-0.94734	0.66719	0.9828	0.34347	0.80015	-0.106387
TNFRSF11A	5	0.071119	0.52621	0.62167	0.99746	0.59875	0.91032	-0.034877	-0.25877	0.92964	0.99632	0.79582	0.96	-0.105996
COL11A1	5	-0.006507	-0.051682	0.97371	0.99889	0.95878	0.99247	-0.11249	-0.89383	0.6185	0.97808	0.37141	0.80015	-0.105983
OR6N1	5	-0.0066196	-0.075624	0.97444	0.99889	0.93972	0.9873	-0.11253	-1.2861	0.61838	0.97808	0.19839	0.72785	-0.10591
SNAP25	5	0.087129	0.48042	0.55545	0.99746	0.63093	0.91088	-0.018574	-0.10298	0.99854	0.99939	0.91798	0.97874	-0.105703
OR1F2P	5	-0.15607	-1.3721	0.47766	0.99746	0.17002	0.67812	-0.26127	-2.2978	0.27985	0.97701	0.021574	0.33247	-0.1052
DSC2	5	0.14647	1.1141	0.34169	0.99746	0.26524	0.75658	0.041441	0.31524	0.72295	0.9828	0.75258	0.94432	-0.105029
EFEMP1	5	0.091047	0.63651	0.5423	0.99746	0.52445	0.88854	-0.013069	-0.091429	0.9748	0.99632	0.92715	0.98061	-0.104116
GNAS	5	0.061825	0.47167	0.65904	0.99746	0.63716	0.91088	-0.042253	-0.32247	0.89836	0.99625	0.7471	0.94432	-0.104078
NTM	5	0.21279	1.2658	0.16847	0.977	0.20558	0.69812	0.10875	0.64703	0.43944	0.97701	0.51761	0.86164	-0.10404
QSOX1	5	0.15642	0.89826	0.31163	0.99746	0.36905	0.81525	0.052791	0.30372	0.67121	0.9828	0.76134	0.94621	-0.103629
non-targeting_45	5	0.3009	2.1094	0.049665	0.54765	0.034911	0.41913	0.19757	1.3853	0.17614	0.97701	0.16596	0.68855	-0.10333
CD47	5	0.10455	0.74863	0.4857	0.99746	0.45408	0.8596	0.0013234	0.0094775	0.90712	0.99626	0.99244	0.99622	-0.103227
ULBP2	5	0.12638	0.94613	0.40694	0.99746	0.34408	0.80188	0.023639	0.17704	0.80633	0.99375	0.85948	0.96882	-0.102741
GIPC1	5	0.19628	0.92573	0.20292	0.99746	0.35459	0.80512	0.094142	0.44424	0.49544	0.97701	0.65687	0.91121	-0.102138
TXNIP	5	-0.061981	-0.45048	0.78698	0.99746	0.65236	0.91508	-0.16322	-1.1871	0.46853	0.97701	0.23517	0.74481	-0.101239
TMX4	5	0.20107	1.1459	0.19318	0.99746	0.25184	0.74263	0.10023	0.57133	0.47182	0.97701	0.56777	0.8852	-0.10084
non-targeting_67	5	0.25827	1.58	0.093609	0.743	0.11412	0.60793	0.15746	0.96361	0.27596	0.97701	0.33524	0.79711	-0.10081
AHSG	5	0.081959	0.58563	0.57505	0.99746	0.55813	0.90345	-0.018674	-0.13345	0.99939	0.99939	0.89383	0.9761	-0.100633
SLC2A12	5	-0.039545	-0.28115	0.8818	0.99848	0.7786	0.94148	-0.13999	-0.99542	0.53293	0.97701	0.31953	0.79596	-0.100445
PCDHGB5	5	-0.089763	-0.53009	0.68083	0.99746	0.59605	0.91032	-0.19003	-1.1241	0.40304	0.97701	0.26097	0.76024	-0.100267
OR7G2	5	0.032952	0.22626	0.78758	0.99746	0.821	0.95532	-0.067136	-0.46122	0.79026	0.99375	0.64464	0.90371	-0.100088
LLGL2	5	0.075988	0.57682	0.60183	0.99746	0.56406	0.90382	-0.023823	-0.18098	0.97821	0.99632	0.85638	0.96803	-0.099811
OR6C65	5	0.21189	1.6379	0.17005	0.977	0.10144	0.58783	0.1121	0.86665	0.428	0.97701	0.38614	0.80281	-0.09979
MS4A1	5	-0.02812	-0.19739	0.93183	0.99848	0.84352	0.96243	-0.12752	-0.89572	0.57127	0.97701	0.3704	0.80015	-0.0994
DONSON	5	-1.3623	-4.0465	0.00024346	0.0078431	5.1996e-05	0.0015255	-1.4616	-4.4517	0.00012173	0.0036364	8.5175e-06	0.00034132	-0.0993
LMAN2	5	0.10255	0.97536	0.49361	0.99746	0.32938	0.78611	0.0035017	0.033311	0.89738	0.99625	0.97343	0.99276	-0.0990483
CSF2RA	5	0.070791	0.68512	0.62288	0.99746	0.49327	0.87488	-0.027575	-0.26689	0.9619	0.99632	0.78955	0.95569	-0.098366
ENPP3	5	0.14666	1.2256	0.34096	0.99746	0.22036	0.70851	0.048305	0.40402	0.69361	0.9828	0.6862	0.92176	-0.098355
SLC6A6	5	0.15965	1.0825	0.30055	0.99746	0.27904	0.76654	0.061339	0.416	0.63177	0.9814	0.67741	0.92085	-0.098311
ACCN2	5	0.12549	0.87527	0.41096	0.99746	0.38143	0.81963	0.027243	0.19018	0.78941	0.99375	0.84917	0.96803	-0.098247
ALDH3B1	5	0.096476	0.50249	0.51844	0.99746	0.61532	0.91088	-0.0016334	-0.0085116	0.92197	0.99632	0.99321	0.99622	-0.0981094
CD79B	5	0.16971	1.5109	0.27219	0.99746	0.13081	0.63083	0.071933	0.6407	0.58588	0.97701	0.52172	0.8641	-0.097777
RAP1A	5	0.082669	0.54094	0.57054	0.99746	0.58855	0.91032	-0.014966	-0.097944	0.98357	0.99632	0.92198	0.98029	-0.097635
CD3D	5	0.1435	1.5507	0.35107	0.99746	0.12097	0.61858	0.046297	0.50036	0.70237	0.9828	0.61682	0.8984	-0.097203
PIGN	5	-0.042457	-0.451	0.86865	0.99848	0.65199	0.91508	-0.13915	-1.4783	0.53451	0.97701	0.13932	0.65964	-0.096693
SNX33	5	-0.017357	-0.16941	0.97833	0.99889	0.86548	0.9688	-0.11397	-1.1125	0.61485	0.97808	0.26592	0.76561	-0.096613
TM2D3	5	0.14151	0.98035	0.35666	0.99746	0.32691	0.78611	0.044974	0.3119	0.70822	0.9828	0.75512	0.94432	-0.096536
PAFAH1B1	5	-1.4982	-5.0243	0.00012173	0.005	5.0532e-07	2.5945e-05	-1.5946	-5.3837	0.00012173	0.0036364	7.2984e-08	5.4506e-06	-0.0964
MXRA8	5	0.17781	1.0135	0.24979	0.99746	0.31082	0.77687	0.081846	0.46686	0.5462	0.97701	0.6406	0.90371	-0.095964
ARF6	5	0.007071	0.062946	0.91175	0.99848	0.94981	0.98945	-0.088843	-0.791	0.70712	0.9828	0.42894	0.82661	-0.095914
SSR2	5	-0.22726	-2.1251	0.32477	0.99746	0.033577	0.41598	-0.32269	-3.0188	0.20256	0.97701	0.0025378	0.054151	-0.09543
HTR1D	5	0.21862	1.5348	0.15715	0.95127	0.12483	0.62131	0.12347	0.86909	0.38588	0.97701	0.3848	0.80229	-0.09515
GPRC5A	5	-0.21542	-1.4759	0.34632	0.99746	0.13998	0.63143	-0.31048	-2.1273	0.21704	0.97701	0.033395	0.39837	-0.09506
OR7D4	5	-0.14742	-0.9265	0.50055	0.99746	0.35419	0.80512	-0.24206	-1.5217	0.30846	0.97701	0.12809	0.64507	-0.09464
NRP2	5	-0.085616	-0.73938	0.69775	0.99746	0.45968	0.86095	-0.18003	-1.5559	0.42435	0.97701	0.11972	0.63387	-0.094414
PRPF3	5	-1.2307	-4.684	0.00036519	0.010526	2.8135e-06	0.00011557	-1.3245	-5.05	0.00036519	0.010169	4.4176e-07	2.5922e-05	-0.0938
TNFRSF10A	5	0.11093	1.0426	0.46074	0.99746	0.29713	0.76654	0.017274	0.16237	0.83652	0.99594	0.87102	0.96882	-0.093656
HLA-G	5	-0.13623	-1.0833	0.53293	0.99746	0.27868	0.76654	-0.22928	-1.8241	0.32806	0.97701	0.068136	0.55146	-0.09305
PCDHA1	5	0.20418	1.6199	0.18734	0.99746	0.10526	0.59173	0.11121	0.88398	0.43031	0.97701	0.37671	0.80015	-0.09297
CASK	5	0.11604	0.83334	0.44212	0.99746	0.40465	0.82739	0.023123	0.16642	0.80779	0.99375	0.86783	0.96882	-0.092917
CDH17	5	0.29927	1.6664	0.050761	0.54902	0.095642	0.582	0.20664	1.1508	0.15788	0.96431	0.24981	0.75045	-0.09263
KIAA0922	5	0.084153	0.5956	0.5664	0.99746	0.55144	0.89896	-0.0082792	-0.058634	0.95508	0.99632	0.95324	0.99094	-0.0924322
TPBG	5	0.1227	0.87489	0.42069	0.99746	0.38163	0.81963	0.030419	0.21731	0.77553	0.99365	0.82796	0.96696	-0.092281
L1CAM	5	0.24095	1.6583	0.1199	0.8383	0.09725	0.58528	0.14869	1.0235	0.3031	0.97701	0.30609	0.7866	-0.09226
CXCR3	5	-0.24956	-1.6839	0.28424	0.99746	0.0922	0.5739	-0.34176	-2.3126	0.18174	0.97701	0.020746	0.33247	-0.0922
CD6	5	0.16006	1.2678	0.29945	0.99746	0.20486	0.69812	0.06806	0.53919	0.59976	0.97701	0.58975	0.88652	-0.092
CD180	5	0.10335	1.1805	0.49032	0.99746	0.2378	0.7303	0.012037	0.1375	0.86245	0.99625	0.89064	0.9749	-0.091313
FASLG	5	0.0073455	0.048369	0.91065	0.99848	0.96142	0.99247	-0.082832	-0.54594	0.72867	0.98487	0.58511	0.8852	-0.0901775
NRCAM	5	0.15135	0.96887	0.32708	0.99746	0.33261	0.78611	0.061387	0.3943	0.63128	0.9814	0.69336	0.92333	-0.089963
DCBLD1	5	0.086625	0.55474	0.55727	0.99746	0.57907	0.91032	-0.0029728	-0.019044	0.92855	0.99632	0.98481	0.99557	-0.0895978
NRP1	5	0.40231	2.0016	0.011199	0.19368	0.045333	0.46844	0.31307	1.5582	0.038344	0.51639	0.11918	0.63372	-0.08924
C2CD5	5	0.19547	1.3595	0.20475	0.99746	0.174	0.68394	0.10625	0.73918	0.44857	0.97701	0.4598	0.83846	-0.08922
GGT1	5	-0.17989	-1.0913	0.41704	0.99746	0.27513	0.76654	-0.26874	-1.6308	0.26987	0.97701	0.10294	0.62641	-0.08885
UGT1A9	5	0.16084	1.0405	0.29775	0.99746	0.29811	0.76654	0.072194	0.46789	0.58539	0.97701	0.63986	0.90371	-0.088646
SLC36A4	5	-0.023131	-0.18667	0.95143	0.99848	0.85192	0.96531	-0.11167	-0.90167	0.62228	0.98025	0.36723	0.80015	-0.088539
FGFR2	5	-0.0091337	-0.09994	0.98393	0.99889	0.92039	0.9848	-0.097392	-1.0668	0.67498	0.9828	0.28607	0.77816	-0.0882583
FLRT1	5	0.19042	1.2829	0.21692	0.99746	0.19953	0.69812	0.10219	0.68912	0.46403	0.97701	0.49074	0.85271	-0.08823
PHB	5	-1.722	-6.0685	0	0	1.2908e-09	1.7673e-07	-1.8101	-6.3965	0	0	1.5897e-10	4.5455e-08	-0.0881
non-targeting_54	5	0.288	1.883	0.060743	0.6184	0.059699	0.50559	0.20034	1.3106	0.17091	0.97701	0.18998	0.72136	-0.08766
ULBP1	5	0.18893	1.0631	0.21972	0.99746	0.28772	0.76654	0.10145	0.57104	0.46732	0.97701	0.56797	0.8852	-0.08748
KIAA1324L	5	-0.10199	-0.75771	0.63834	0.99746	0.44862	0.8596	-0.18931	-1.4089	0.40499	0.97701	0.15887	0.67448	-0.08732
SDC1	5	0.17772	1.2062	0.25003	0.99746	0.22772	0.71676	0.090568	0.61533	0.51065	0.97701	0.53834	0.87353	-0.087152
SLC2A14	5	-0.010877	-0.092046	0.99221	0.99903	0.92666	0.9848	-0.097916	-0.82884	0.67292	0.9828	0.40719	0.8157	-0.087039
OR8J3	5	0.30973	2.2813	0.043944	0.51489	0.022532	0.33352	0.22301	1.6428	0.12903	0.89831	0.10043	0.62232	-0.08672
FARSB	5	-1.2838	-4.1375	0.00036519	0.010526	3.5111e-05	0.0010884	-1.3683	-4.4415	0.00012173	0.0036364	8.9335e-06	0.00034947	-0.0845
ERBB2IP	5	0.27898	2.0279	0.070116	0.64358	0.042568	0.44832	0.19512	1.4184	0.18125	0.97701	0.15607	0.66974	-0.08386
EMB	5	-0.0092019	-0.073822	0.9843	0.99889	0.94115	0.9873	-0.092997	-0.7472	0.69191	0.9828	0.45494	0.8361	-0.0837951
CD1D	5	-0.024083	-0.24207	0.94827	0.99848	0.80873	0.95111	-0.10784	-1.0844	0.63713	0.9814	0.27821	0.77082	-0.083757
MFAP3L	5	0.14057	0.92217	0.35995	0.99746	0.35644	0.80665	0.056955	0.37376	0.65198	0.9814	0.70858	0.92913	-0.083615
FAM171A1	5	0.019386	0.11755	0.85125	0.99746	0.90642	0.98047	-0.063873	-0.38896	0.80268	0.99375	0.6973	0.92428	-0.083259
OR6V1	5	-0.0416	-0.3341	0.87304	0.99848	0.73831	0.9331	-0.12485	-1.0032	0.57918	0.97701	0.31578	0.79575	-0.08325
KITLG	5	0.19268	1.2667	0.21047	0.99746	0.20526	0.69812	0.10988	0.72472	0.43567	0.97701	0.46862	0.84517	-0.0828
CCDC124	5	-0.26103	-1.7491	0.2706	0.99746	0.080271	0.55521	-0.34352	-2.3032	0.18016	0.97701	0.021269	0.33247	-0.08249
SLC39A14	5	0.12968	0.80008	0.39757	0.99746	0.42366	0.84271	0.047325	0.29209	0.69823	0.9828	0.77022	0.94939	-0.082355
MCOLN1	5	-0.15055	-0.97776	0.49154	0.99746	0.32819	0.78611	-0.23275	-1.5167	0.32246	0.97701	0.12935	0.64556	-0.0822
CNNM4	5	0.058543	0.53015	0.67316	0.99746	0.59601	0.91032	-0.023466	-0.21266	0.97955	0.99632	0.8316	0.96696	-0.082009
CYBRD1	5	0.12948	1.0436	0.39805	0.99746	0.29668	0.76654	0.04748	0.38326	0.69799	0.9828	0.70153	0.92584	-0.082
CDK1	5	-1.5541	-3.9711	0.00012173	0.005	7.1548e-05	0.0020268	-1.636	-4.1885	0.00012173	0.0036364	2.8078e-05	0.00087041	-0.0819
IL12RB1	5	-0.02354	-0.2158	0.94985	0.99848	0.82915	0.95734	-0.10534	-0.96623	0.6437	0.9814	0.33393	0.79641	-0.0818
LIFR	5	0.13154	1.4839	0.39111	0.99746	0.13783	0.63143	0.049973	0.56377	0.68363	0.9828	0.57291	0.8852	-0.081567
DPEP1	5	0.099979	0.79413	0.50444	0.99746	0.42712	0.84346	0.018544	0.14737	0.83092	0.99549	0.88284	0.97284	-0.081435
P2RY10	5	0.30406	2.2487	0.048083	0.54558	0.024534	0.3475	0.22298	1.6492	0.12903	0.89831	0.099101	0.62232	-0.08108
BCL2L12	5	-0.055977	-0.50143	0.81266	0.99746	0.61607	0.91088	-0.13695	-1.2268	0.54145	0.97701	0.21988	0.74455	-0.080973
OR8H1	5	0.085259	0.58641	0.56056	0.99746	0.5576	0.90345	0.0043717	0.030161	0.89361	0.99625	0.97594	0.99471	-0.0808873
CD96	5	-0.19246	-1.1241	0.38929	0.99746	0.26096	0.74958	-0.27333	-1.5983	0.26488	0.97701	0.10998	0.63372	-0.08087
TNFRSF14	5	0.3204	2.0904	0.036519	0.46615	0.036581	0.42218	0.23954	1.563	0.10456	0.83805	0.11806	0.63372	-0.08086
GRIK3	5	0.092871	0.53944	0.53439	0.99746	0.58958	0.91032	0.012091	0.070424	0.86233	0.99625	0.94386	0.98798	-0.08078
CD5	5	0.015768	0.12055	0.86963	0.99848	0.90405	0.98047	-0.064936	-0.49664	0.79744	0.99375	0.61945	0.89987	-0.080704
CA4	5	0.079985	0.63013	0.58503	0.99746	0.52861	0.88854	-0.00011763	-0.00092674	0.91455	0.99632	0.99926	0.99926	-0.0801026
GPM6B	5	0.22648	1.4673	0.1423	0.90973	0.14229	0.63143	0.14641	0.94886	0.3098	0.97701	0.34269	0.80015	-0.08007
non-targeting_16	5	0.14069	0.27917	0.35959	0.99746	0.78011	0.94148	0.060663	0.1209	0.63579	0.9814	0.90377	0.9761	-0.080027
ATRN	5	0.21441	1.4321	0.16592	0.977	0.15212	0.64919	0.13451	0.89853	0.3479	0.97701	0.3689	0.80015	-0.0799
KIAA0319L	5	0.17144	1.5011	0.26707	0.99746	0.13334	0.63143	0.09187	0.80521	0.50432	0.97701	0.4207	0.82208	-0.07957
SLC38A5	5	0.097613	0.68044	0.51406	0.99746	0.49622	0.87497	0.018306	0.12767	0.83189	0.99549	0.89841	0.9761	-0.079307
OR6T1	5	0.12145	1.1062	0.42508	0.99746	0.26864	0.76308	0.042208	0.38463	0.7199	0.9828	0.70051	0.92584	-0.079242
CD82	5	-0.11101	-0.62186	0.61108	0.99746	0.53403	0.89168	-0.19022	-1.0681	0.40207	0.97701	0.28548	0.77816	-0.07921
IGF2R	5	0.31179	1.6309	0.042362	0.50072	0.10291	0.58783	0.23258	1.2226	0.11406	0.8733	0.2215	0.74455	-0.07921
FGFRL1	5	0.12293	0.50273	0.41996	0.99746	0.61515	0.91088	0.043828	0.18012	0.71345	0.9828	0.85705	0.96803	-0.079102
PLTP	5	0.06202	0.4909	0.65831	0.99746	0.6235	0.91088	-0.016289	-0.12895	0.98892	0.99632	0.8974	0.9761	-0.078309
CHGA	5	0.044019	0.40814	0.73682	0.99746	0.68317	0.9209	-0.034287	-0.31794	0.93281	0.99632	0.75053	0.94432	-0.078306
NID2	5	-0.060789	-0.37179	0.79294	0.99746	0.71005	0.92642	-0.13888	-0.8496	0.53573	0.97701	0.39555	0.81289	-0.078091
P2RY8	5	-0.026033	-0.20856	0.9406	0.99848	0.8348	0.96093	-0.10405	-0.83391	0.64772	0.9814	0.40433	0.8157	-0.078017
JAM2	5	0.091996	0.82703	0.53865	0.99746	0.40822	0.82739	0.014065	0.1266	0.85356	0.99625	0.89926	0.9761	-0.077931
CLDN2	5	0.096653	0.72266	0.51783	0.99746	0.46989	0.86777	0.019024	0.14232	0.82848	0.99549	0.88683	0.97422	-0.077629
GNA13	5	0.21075	1.267	0.17212	0.97855	0.20515	0.69812	0.13322	0.80278	0.35192	0.97701	0.4221	0.82208	-0.07753
CD302	5	0.13702	0.98732	0.37407	0.99746	0.32349	0.78611	0.05965	0.43002	0.64005	0.9814	0.66718	0.91578	-0.07737
TIGIT	5	0.15372	0.79482	0.31942	0.99746	0.42672	0.84346	0.07637	0.39533	0.56884	0.97701	0.6926	0.92333	-0.07735
YES1	5	0.26481	1.5283	0.085088	0.70964	0.12644	0.62131	0.18807	1.0866	0.1955	0.97701	0.27723	0.76941	-0.07674
PRRT3	5	0.08548	0.63774	0.55959	0.99746	0.52364	0.88854	0.0087893	0.065629	0.87596	0.99625	0.94767	0.98922	-0.0766907
SLC5A1	5	-0.089679	-0.74207	0.68131	0.99746	0.45805	0.86095	-0.16615	-1.3754	0.46086	0.97701	0.16902	0.69196	-0.076471
OR8K3	5	0.1268	1.6668	0.4056	0.99746	0.095549	0.582	0.050425	0.66289	0.68119	0.9828	0.5074	0.86138	-0.076375
BST1	5	-0.040663	-0.24428	0.87632	0.99848	0.80702	0.95111	-0.11688	-0.70651	0.60268	0.97712	0.47987	0.85132	-0.076217
BID	5	0.18335	1.155	0.23603	0.99746	0.24808	0.73783	0.10724	0.67572	0.44504	0.97701	0.49922	0.85587	-0.07611
ISLR	5	0.1926	1.3259	0.21059	0.99746	0.18487	0.6881	0.11651	0.80346	0.41108	0.97701	0.42171	0.82208	-0.07609
PTPRA	5	0.083796	0.69753	0.56738	0.99746	0.48547	0.87428	0.0079296	0.066028	0.87925	0.99625	0.94736	0.98922	-0.0758664
LUM	5	0.19468	1.3695	0.2067	0.99746	0.17084	0.67904	0.11915	0.83867	0.40134	0.97701	0.40165	0.8157	-0.07553
CCBE1	5	0.1514	1.0371	0.32708	0.99746	0.29968	0.76826	0.076126	0.52191	0.56957	0.97701	0.60173	0.89551	-0.075274
BCHE	5	0.16491	1.3495	0.28594	0.99746	0.17718	0.68495	0.089765	0.73459	0.51284	0.97701	0.46259	0.84005	-0.075145
MDGA1	5	0.039711	0.35145	0.75618	0.99746	0.72525	0.92995	-0.035005	-0.30985	0.92903	0.99632	0.75667	0.94496	-0.074716
SRC	5	0.16217	1.2609	0.29434	0.99746	0.20736	0.69812	0.087751	0.68262	0.52027	0.97701	0.49485	0.85583	-0.074419
CD7	5	0.11208	0.9343	0.45563	0.99746	0.35015	0.80512	0.037712	0.31448	0.74169	0.98707	0.75316	0.94432	-0.074368
ITGA10	5	-0.030415	-0.19231	0.92197	0.99848	0.8475	0.96334	-0.10438	-0.66037	0.64674	0.9814	0.50902	0.86138	-0.073965
NPY1R	5	0.28088	2.0299	0.06829	0.63616	0.042368	0.44832	0.20766	1.501	0.15557	0.96431	0.13336	0.65209	-0.07322
CPD	5	0.0010534	0.0085213	0.93938	0.99848	0.9932	0.9991	-0.071758	-0.58164	0.77249	0.99365	0.56081	0.8852	-0.0728114
CANX	5	0.12519	1.1056	0.41205	0.99746	0.26891	0.76308	0.052642	0.46541	0.67206	0.9828	0.64164	0.90371	-0.072548
TMEM87A	5	0.10963	0.93591	0.46671	0.99746	0.34932	0.80512	0.037269	0.31859	0.74315	0.98707	0.75004	0.94432	-0.072361
UTP15	5	-1.7607	-5.009	0	0	5.4704e-07	2.7236e-05	-1.8321	-5.2546	0	0	1.4838e-07	1.0158e-05	-0.0714
HN1L	5	-0.089891	-0.59037	0.68071	0.99746	0.55494	0.90185	-0.16115	-1.0591	0.47474	0.97701	0.28957	0.77994	-0.071259
IL7R	5	0.21849	1.444	0.15727	0.95127	0.14874	0.64218	0.14737	0.97443	0.30749	0.97701	0.32984	0.79641	-0.07112
CXCR5	5	0.34184	1.7626	0.027267	0.4	0.077973	0.5522	0.27101	1.3997	0.067681	0.65917	0.1616	0.68255	-0.07083
CD276	5	0.21513	1.2284	0.16458	0.97266	0.2193	0.70764	0.14479	0.827	0.31576	0.97701	0.40824	0.8157	-0.07034
SLITRK6	5	0.090378	1.0129	0.54413	0.99746	0.31113	0.77687	0.020484	0.22958	0.82179	0.99549	0.81842	0.96576	-0.069894
IL27RA	5	0.045252	0.42107	0.73037	0.99746	0.6737	0.92088	-0.024532	-0.22832	0.97407	0.99632	0.81939	0.96576	-0.069784
EFNB1	5	-0.037719	-0.33845	0.89105	0.99848	0.73503	0.93153	-0.10744	-0.96514	0.63798	0.9814	0.33447	0.79643	-0.069721
UGT8	5	0.01817	0.17109	0.85673	0.99746	0.86416	0.9688	-0.051234	-0.48285	0.85843	0.99625	0.6292	0.90103	-0.069404
PRF1	5	0.085876	0.78415	0.55861	0.99746	0.43295	0.84769	0.016546	0.15113	0.84029	0.99625	0.87987	0.97087	-0.06933
non-targeting_30	5	0.22729	1.1268	0.14133	0.90703	0.25984	0.74958	0.15839	0.78644	0.27279	0.97701	0.43161	0.82661	-0.0689
NPC1	5	-0.14486	-1.0715	0.50785	0.99746	0.28396	0.76654	-0.21371	-1.5829	0.3552	0.97701	0.11344	0.63372	-0.06885
SERPING1	5	0.17883	1.3351	0.24687	0.99746	0.18184	0.6881	0.11024	0.82325	0.43408	0.97701	0.41036	0.8171	-0.06859
SLC38A9	5	0.067223	0.49137	0.63567	0.99746	0.62316	0.91088	-0.0011735	-0.0085805	0.92015	0.99632	0.99315	0.99622	-0.0683965
BACE1	5	0.044713	0.36763	0.73378	0.99746	0.71315	0.92755	-0.023379	-0.19239	0.98016	0.99632	0.84744	0.96803	-0.068092
EFNA1	5	0.31182	2.0486	0.042362	0.50072	0.040505	0.43783	0.24379	1.6019	0.1003	0.832	0.10917	0.63372	-0.06803
GNAI1	5	0.1367	1.3729	0.37492	0.99746	0.16978	0.67812	0.068697	0.69034	0.59805	0.97701	0.48998	0.85271	-0.068003
CLIC4	5	0.079741	0.74489	0.586	0.99746	0.45634	0.85982	0.011815	0.11037	0.86318	0.99625	0.91211	0.97727	-0.067926
FAM49B	5	0.17686	1.2716	0.25259	0.99746	0.20351	0.69812	0.10914	0.78488	0.43798	0.97701	0.43252	0.82661	-0.06772
NPTN	5	0.10154	0.87128	0.4986	0.99746	0.3836	0.81963	0.033845	0.29053	0.7591	0.98972	0.77141	0.94939	-0.067695
FGFR4	5	0.042933	0.34423	0.74303	0.99746	0.73067	0.93062	-0.024379	-0.19549	0.97456	0.99632	0.84501	0.96803	-0.067312
SNTB2	5	0.1727	1.521	0.26439	0.99746	0.12826	0.62345	0.10541	0.9286	0.45234	0.97701	0.3531	0.80015	-0.06729
ADAM12	5	0.038074	0.27713	0.76153	0.99746	0.78168	0.94163	-0.029188	-0.2131	0.95472	0.99632	0.83125	0.96696	-0.067262
MSLN	5	-0.021502	-0.17888	0.95764	0.99848	0.85803	0.96805	-0.088618	-0.73771	0.70797	0.9828	0.46069	0.83915	-0.067116
PLXDC1	5	0.2522	1.9488	0.10189	0.76438	0.051314	0.47632	0.18521	1.4313	0.20341	0.97701	0.15235	0.66974	-0.06699
PLXNB2	5	0.071156	0.85869	0.62167	0.99746	0.39051	0.82552	0.0044138	0.053312	0.89324	0.99625	0.95748	0.99094	-0.0667422
CCNYL1	5	-0.012632	-0.10189	0.9989	0.99903	0.91884	0.9848	-0.079355	-0.64016	0.74133	0.98707	0.52207	0.8641	-0.066723
HLA-DQA2	5	0.15072	0.83806	0.32879	0.99746	0.402	0.82663	0.084231	0.46901	0.53621	0.97701	0.63906	0.90371	-0.066489
PRSS35	5	0.072098	0.496	0.61789	0.99746	0.61989	0.91088	0.0059814	0.041187	0.88679	0.99625	0.96715	0.99216	-0.0661166
SLC39A8	5	0.21174	0.68551	0.1703	0.977	0.49302	0.87488	0.14586	0.47617	0.31236	0.97701	0.63395	0.90103	-0.06588
RNF13	5	-0.18378	-1.6102	0.40682	0.99746	0.10735	0.59198	-0.24908	-2.1857	0.29641	0.97701	0.028839	0.37877	-0.0653
NELL1	5	-0.19697	-1.4743	0.38016	0.99746	0.1404	0.63143	-0.26223	-1.9644	0.27876	0.97701	0.049489	0.48419	-0.06526
SIGLEC6	5	0.007452	0.048339	0.9098	0.99848	0.96145	0.99247	-0.057284	-0.37193	0.8325	0.99549	0.70995	0.92957	-0.064736
PIGT	5	-0.064649	-0.41216	0.77797	0.99746	0.68022	0.9209	-0.12937	-0.82875	0.56531	0.97701	0.40725	0.8157	-0.064721
non-targeting_70	5	0.35686	2.1051	0.022155	0.34019	0.035286	0.41913	0.29222	1.7238	0.051856	0.61958	0.084738	0.58799	-0.06464
non-targeting_39	5	0.21669	1.2995	0.16105	0.9587	0.19379	0.69474	0.15233	0.91402	0.29117	0.97701	0.3607	0.80015	-0.06436
CD34	5	0.2025	1.7697	0.18953	0.99746	0.076777	0.5522	0.13836	1.2094	0.33488	0.97701	0.22652	0.74455	-0.06414
APBB1IP	5	0.11743	0.97527	0.43761	0.99746	0.32943	0.78611	0.053312	0.44285	0.66902	0.9828	0.65787	0.91137	-0.064118
THBS1	5	0.27233	1.604	0.076689	0.67021	0.10871	0.59337	0.20878	1.2301	0.15362	0.96431	0.21866	0.74455	-0.06355
non-targeting_10	5	0.058399	0.40513	0.67413	0.99746	0.68538	0.9209	-0.0048677	-0.033777	0.93767	0.99632	0.97305	0.99276	-0.0632667
A2M	5	0.069616	0.54488	0.62727	0.99746	0.58584	0.91032	0.0064735	0.050676	0.88509	0.99625	0.95958	0.99094	-0.0631425
SLC44A5	5	-0.034328	-0.34689	0.90286	0.99848	0.72867	0.92995	-0.096951	-0.97999	0.67669	0.9828	0.32709	0.79626	-0.062623
AREG	5	0.079241	0.78318	0.58868	0.99746	0.43352	0.84769	0.017567	0.17367	0.83421	0.99579	0.86212	0.96882	-0.061674
BMPR2	5	0.088044	0.63926	0.55216	0.99746	0.52265	0.88854	0.026404	0.19173	0.79379	0.99375	0.84796	0.96803	-0.06164
CACNA2D1	5	0.09141	0.68885	0.54096	0.99746	0.49092	0.87428	0.029908	0.22557	0.77736	0.99365	0.82154	0.9662	-0.061502
INHBE	5	-0.08958	-0.60536	0.68168	0.99746	0.54494	0.89798	-0.15096	-1.0207	0.50262	0.97701	0.30738	0.78769	-0.06138
PODXL2	5	0.012176	0.10508	0.88777	0.99848	0.91632	0.9848	-0.04909	-0.42377	0.86671	0.99625	0.67174	0.92049	-0.061266
OR8U1	5	-0.039319	-0.29833	0.88302	0.99848	0.76545	0.93961	-0.1005	-0.76276	0.66074	0.9828	0.44561	0.82727	-0.061181
HLA-DQA1	5	0.13557	1.0099	0.37979	0.99746	0.31256	0.7771	0.07472	0.55714	0.57578	0.97701	0.57744	0.8852	-0.06085
CCDC107	5	-0.075011	-0.63214	0.73694	0.99746	0.5273	0.88854	-0.13478	-1.1365	0.549	0.97701	0.25574	0.75449	-0.059769
non-targeting_25	5	0.047769	0.28528	0.71978	0.99746	0.77543	0.94126	-0.011611	-0.069679	0.96896	0.99632	0.94445	0.98798	-0.05938
OR7C2	5	0.26325	1.8616	0.087888	0.72563	0.062661	0.51784	0.20391	1.4423	0.16312	0.97184	0.14921	0.66974	-0.05934
non-targeting_23	5	0.096089	0.92535	0.52015	0.99746	0.35478	0.80512	0.036763	0.35417	0.7451	0.98726	0.72321	0.93268	-0.059326
ANTXR1	5	0.068177	0.59895	0.63287	0.99746	0.54921	0.89798	0.008978	0.078916	0.87486	0.99625	0.9371	0.98386	-0.059199
EEF2	5	-1.4462	-4.535	0.00024346	0.0078431	5.7592e-06	0.00022006	-1.5051	-4.7774	0.00012173	0.0036364	1.7762e-06	8.8431e-05	-0.0589
AQP1	5	0.099914	0.73501	0.50456	0.99746	0.46233	0.86418	0.042333	0.31176	0.71929	0.9828	0.75523	0.94432	-0.057581
ANO5	5	0.26843	1.4912	0.08168	0.69175	0.1359	0.63143	0.21087	1.1732	0.14839	0.95984	0.2407	0.74724	-0.05756
PCDH17	5	0.23918	1.1613	0.12173	0.84746	0.24554	0.73783	0.18162	0.88457	0.21035	0.97701	0.37639	0.80015	-0.05756
TMEM104	5	-0.011574	-0.095829	0.99574	0.99903	0.92366	0.9848	-0.068922	-0.57072	0.78284	0.99375	0.56819	0.8852	-0.057348
VNN1	5	0.15073	1.1986	0.32879	0.99746	0.23067	0.71778	0.093604	0.74446	0.49677	0.97701	0.4566	0.83633	-0.057126
PTTG1IP	5	-0.068166	-0.39627	0.76519	0.99746	0.69191	0.92348	-0.12529	-0.7294	0.57748	0.97701	0.46575	0.8437	-0.057124
PCDHGB7	5	0.057849	0.47598	0.67705	0.99746	0.63409	0.91088	0.00085201	0.0070113	0.90956	0.99632	0.99441	0.99622	-0.056997
SLAMF6	5	0.090152	0.63962	0.54534	0.99746	0.52242	0.88854	0.033512	0.23791	0.76129	0.98972	0.81195	0.96473	-0.05664
PCDH20	5	0.54798	1.3363	0.00073037	0.019048	0.18146	0.6881	0.49158	1.2043	0.0023128	0.055072	0.22848	0.74455	-0.0564
POSTN	5	-0.041469	-0.41477	0.87365	0.99848	0.67831	0.9209	-0.097748	-0.97795	0.67352	0.9828	0.3281	0.79626	-0.056279
MYOF	5	0.10371	0.69945	0.48862	0.99746	0.48427	0.87428	0.047446	0.32001	0.69811	0.9828	0.74896	0.94432	-0.056264
CLEC2B	5	0.32275	1.3615	0.036032	0.46615	0.17336	0.68305	0.26656	1.1276	0.071942	0.68161	0.25947	0.75999	-0.05619
TNFRSF1A	5	-0.081942	-0.63782	0.71187	0.99746	0.52359	0.88854	-0.13786	-1.074	0.53865	0.97701	0.28284	0.77711	-0.055918
non-targeting_53	5	0.11281	0.86209	0.45332	0.99746	0.38864	0.82498	0.057008	0.43613	0.65161	0.9814	0.66274	0.91486	-0.055802
RPS29	5	-0.60496	-2.1669	0.031649	0.43697	0.030245	0.39098	-0.66068	-2.3914	0.023128	0.37255	0.016784	0.28725	-0.05572
SIGLEC12	5	0.08587	0.66239	0.55861	0.99746	0.50772	0.88165	0.030491	0.23528	0.77529	0.99365	0.81399	0.96473	-0.055379
ANXA1	5	0.14282	0.98288	0.35326	0.99746	0.32566	0.78611	0.087723	0.60392	0.52027	0.97701	0.5459	0.87584	-0.055097
RELL1	5	0.18405	0.97311	0.23433	0.99746	0.3305	0.78611	0.12903	0.68277	0.36652	0.97701	0.49475	0.85583	-0.05502
LTB4R	5	-0.064264	-0.48981	0.78004	0.99746	0.62427	0.91088	-0.11909	-0.90981	0.59623	0.97701	0.36292	0.80015	-0.054826
PTPRF	5	0.066821	0.3988	0.63774	0.99746	0.69004	0.92174	0.012077	0.072107	0.86233	0.99625	0.94252	0.98798	-0.054744
NCAM2	5	0.094016	0.94057	0.52964	0.99746	0.34693	0.80395	0.039475	0.39494	0.73256	0.98656	0.69289	0.92333	-0.054541
PCDHGA12	5	-0.011246	-0.077063	0.9944	0.99903	0.93857	0.9873	-0.065287	-0.44796	0.79647	0.99375	0.65418	0.91022	-0.054041
LRRC32	5	-0.21513	-1.145	0.34644	0.99746	0.25221	0.74263	-0.26916	-1.4334	0.26914	0.97701	0.15175	0.66974	-0.05403
non-targeting_51	5	-0.044809	-0.4042	0.85965	0.99746	0.68607	0.9209	-0.098697	-0.89042	0.66987	0.9828	0.37324	0.80015	-0.053888
non-targeting_41	5	0.27171	1.6277	0.077785	0.67619	0.10359	0.58783	0.21784	1.3051	0.13682	0.9251	0.19187	0.72136	-0.05387
KCNS1	5	0.072203	0.45954	0.61741	0.99746	0.64584	0.91508	0.018793	0.11991	0.82982	0.99549	0.90456	0.9761	-0.05341
NLGN4X	5	0.18726	1.1721	0.22581	0.99746	0.24117	0.73652	0.13407	0.84439	0.34948	0.97701	0.39845	0.81453	-0.05319
NTNG1	5	0.14374	0.90435	0.34997	0.99746	0.36581	0.81439	0.090564	0.57105	0.51065	0.97701	0.56797	0.8852	-0.053176
NOTCH1	5	0.024779	0.098922	0.8269	0.99746	0.9212	0.9848	-0.027899	-0.11219	0.96105	0.99632	0.91067	0.97727	-0.052678
CLCA2	5	0.049739	0.4233	0.71236	0.99746	0.67208	0.92011	-0.0027514	-0.023435	0.92781	0.99632	0.9813	0.99557	-0.0524904
THSD4	5	0.15131	0.97812	0.32721	0.99746	0.32802	0.78611	0.098838	0.63988	0.47632	0.97701	0.52225	0.8641	-0.052472
CADM2	5	-0.039557	-0.35585	0.88156	0.99848	0.72195	0.92995	-0.091758	-0.82554	0.69556	0.9828	0.40907	0.8157	-0.052201
ICAM2	5	0.14387	1.0213	0.34985	0.99746	0.30713	0.77687	0.091854	0.65301	0.50456	0.97701	0.51375	0.86164	-0.052016
EPHB4	5	0.086608	0.69391	0.55727	0.99746	0.48774	0.87428	0.03475	0.27855	0.7552	0.98822	0.78059	0.95142	-0.051858
CHL1	5	0.32707	1.8555	0.03311	0.43871	0.06352	0.51797	0.27552	1.5641	0.064151	0.65031	0.11778	0.63372	-0.05155
ITFG1	5	-0.17392	-1.5271	0.43153	0.99746	0.12673	0.62131	-0.22516	-1.9781	0.33463	0.97701	0.047921	0.48303	-0.05124
TMIGD2	5	-0.16044	-1.353	0.4661	0.99746	0.17605	0.68495	-0.21126	-1.7829	0.35971	0.97701	0.074596	0.56636	-0.05082
CNTNAP2	5	-0.21679	-1.8214	0.34413	0.99746	0.06854	0.52694	-0.2674	-2.2486	0.27121	0.97701	0.024538	0.34825	-0.05061
BTN3A3	5	0.17622	1.3285	0.25441	0.99746	0.18402	0.6881	0.12598	0.94987	0.37724	0.97701	0.34218	0.80015	-0.05024
NMUR1	5	0.19697	1.2014	0.20183	0.99746	0.2296	0.71741	0.14693	0.89684	0.30846	0.97701	0.3698	0.80015	-0.05004
CD164	5	0.11571	0.67457	0.44321	0.99746	0.49995	0.87497	0.065949	0.38481	0.61205	0.97808	0.70038	0.92584	-0.049761
ITGB4	5	-0.22356	-1.4382	0.33171	0.99746	0.15039	0.64346	-0.27275	-1.7551	0.26561	0.97701	0.079235	0.58799	-0.04919
TCTN2	5	0.095151	1.0554	0.52343	0.99746	0.29126	0.76654	0.046106	0.51146	0.70359	0.9828	0.60903	0.8984	-0.049045
COLEC12	5	0.21176	1.7501	0.17018	0.977	0.080096	0.55521	0.16284	1.3476	0.26184	0.97701	0.1778	0.71009	-0.04892
TSPAN15	5	0.030328	0.2346	0.79781	0.99746	0.81452	0.95186	-0.017892	-0.13847	0.9955	0.99902	0.88987	0.9747	-0.04822
IL1R1	5	-0.11252	-1.037	0.60779	0.99746	0.29973	0.76826	-0.16049	-1.4801	0.47584	0.97701	0.13886	0.65964	-0.04797
SLC7A1	5	0.15893	0.68057	0.30347	0.99746	0.49614	0.87497	0.11114	0.47671	0.43068	0.97701	0.63357	0.90103	-0.04779
SORL1	5	0.22357	1.6269	0.14729	0.92015	0.10376	0.58783	0.1758	1.2814	0.22435	0.97701	0.20007	0.72785	-0.04777
OR7E24	5	0.0095999	0.062318	0.89957	0.99848	0.95031	0.98945	-0.038074	-0.24743	0.9171	0.99632	0.80458	0.96451	-0.0476739
LAMP2	5	0.11453	0.7085	0.44662	0.99746	0.47864	0.87363	0.066861	0.41381	0.60657	0.97808	0.67901	0.92085	-0.047669
PRPF8	5	-2.2159	-5.6847	0	0	1.3108e-08	1.2007e-06	-2.2633	-5.8851	0	0	3.9778e-09	5.9414e-07	-0.0474
TSPAN18	5	-0.0551	-0.4048	0.81643	0.99746	0.68563	0.9209	-0.10189	-0.74876	0.65514	0.9814	0.454	0.8353	-0.04679
TNFRSF8	5	0.19369	1.2012	0.20828	0.99746	0.22968	0.71741	0.14718	0.91565	0.30834	0.97701	0.35985	0.80015	-0.04651
ADAM17	5	0.032399	0.3741	0.78965	0.99746	0.70833	0.92642	-0.013758	-0.15892	0.97748	0.99632	0.87373	0.96974	-0.046157
BAIAP2L1	5	0.096454	0.67272	0.51844	0.99746	0.50113	0.87497	0.050861	0.35523	0.67949	0.9828	0.72242	0.9326	-0.045593
IL2RG	5	-0.11032	-1.0353	0.61327	0.99746	0.30051	0.76906	-0.15528	-1.4574	0.49093	0.97701	0.145	0.66377	-0.04496
DBR1	5	-1.3363	-4.0486	0.00036519	0.010526	5.1526e-05	0.0015255	-1.3807	-4.2248	0.00012173	0.0036364	2.3915e-05	0.00077045	-0.0444
PLA2G3	5	0.16197	1.1607	0.29458	0.99746	0.24578	0.73783	0.11783	0.84453	0.4067	0.97701	0.39837	0.81453	-0.04414
RALB	5	-0.10828	-0.75564	0.61911	0.99746	0.44987	0.8596	-0.15241	-1.0641	0.49726	0.97701	0.28728	0.7782	-0.04413
RUVBL2	5	-1.8913	-4.9267	0	0	8.3622e-07	3.9254e-05	-1.9353	-5.0909	0	0	3.5637e-07	2.1686e-05	-0.044
COL5A2	5	0.050934	0.35477	0.70615	0.99746	0.72276	0.92995	0.0070859	0.049393	0.88265	0.99625	0.96061	0.99094	-0.0438481
LRRC15	5	-0.017953	-0.14858	0.97529	0.99889	0.88189	0.97167	-0.061377	-0.50866	0.81242	0.99375	0.61099	0.8984	-0.043424
FLVCR1	5	0.11434	1.0505	0.4476	0.99746	0.29348	0.76654	0.07138	0.65688	0.58698	0.97701	0.51126	0.86153	-0.04296
CASP8	5	-0.17229	-1.167	0.43494	0.99746	0.24322	0.73729	-0.21523	-1.4581	0.35277	0.97701	0.14481	0.66377	-0.04294
SUSD5	5	0.090108	0.91561	0.54534	0.99746	0.35987	0.80839	0.047256	0.48021	0.6986	0.9828	0.63108	0.90103	-0.042852
NEGR1	5	0.11747	0.88167	0.43761	0.99746	0.37796	0.81963	0.074943	0.56273	0.57505	0.97701	0.57362	0.8852	-0.042527
non-targeting_55	5	0.095971	0.71903	0.52088	0.99746	0.47212	0.86961	0.053845	0.40353	0.66646	0.9828	0.68656	0.92176	-0.042126
DYNC2H1	5	-0.18865	-1.7184	0.39781	0.99746	0.085717	0.56828	-0.23072	-2.1021	0.32538	0.97701	0.035544	0.40288	-0.04207
APLP1	5	0.034299	0.28886	0.78174	0.99746	0.77269	0.94126	-0.0076717	-0.064784	0.95289	0.99632	0.94835	0.98929	-0.0419707
CSF1	5	-0.073137	-0.52669	0.74486	0.99746	0.59841	0.91032	-0.11501	-0.82876	0.6112	0.97808	0.40724	0.8157	-0.041873
ANGPTL4	5	0.2677	1.7918	0.082532	0.69184	0.07317	0.54614	0.22745	1.5229	0.12197	0.88276	0.12778	0.64507	-0.04025
RAB6A	5	-0.0679	-0.50374	0.76652	0.99746	0.61444	0.91088	-0.10803	-0.80157	0.63652	0.9814	0.4228	0.82208	-0.04013
RHOG	5	-0.024301	-0.21463	0.9479	0.99848	0.83006	0.95772	-0.064141	-0.5673	0.80195	0.99375	0.57051	0.8852	-0.03984
LAMC2	5	0.22511	1.8033	0.14498	0.91969	0.071345	0.53968	0.1854	1.4871	0.20292	0.97701	0.13698	0.65807	-0.03971
PLXNA3	5	-0.081841	-0.82145	0.71187	0.99746	0.41139	0.82931	-0.12154	-1.2203	0.58831	0.97701	0.22234	0.74455	-0.039699
CD1C	5	-0.011189	-0.07646	0.99416	0.99903	0.93905	0.9873	-0.050412	-0.34455	0.86159	0.99625	0.73043	0.93831	-0.039223
LPAR1	5	-0.11333	-0.69278	0.60463	0.99746	0.48845	0.87428	-0.15223	-0.93271	0.49848	0.97701	0.35097	0.80015	-0.0389
GPR132	5	0.13716	1.2286	0.37358	0.99746	0.2192	0.70764	0.09844	0.88188	0.47742	0.97701	0.37784	0.80015	-0.03872
RPS11	5	-1.65	-4.0916	0	0	4.2838e-05	0.0013034	-1.6886	-4.2428	0.00012173	0.0036364	2.2074e-05	0.00074014	-0.0386
LMAN2L	5	0.035519	0.29228	0.77444	0.99746	0.77007	0.94126	-0.0024843	-0.020443	0.9266	0.99632	0.98369	0.99557	-0.0380033
ANGPT1	5	0.017848	0.12979	0.85794	0.99746	0.89673	0.97897	-0.019549	-0.14227	0.99598	0.99902	0.88687	0.97422	-0.037397
PLXNA2	5	0.10712	0.47422	0.47657	0.99746	0.63534	0.91088	0.06985	0.30957	0.59282	0.97701	0.75689	0.94496	-0.03727
DSG2	5	-0.0071087	-0.03955	0.97614	0.99889	0.96845	0.99358	-0.044258	-0.24655	0.88862	0.99625	0.80526	0.96451	-0.0371493
ZNF207	5	-0.80622	-3.6803	0.0079124	0.15116	0.000233	0.0059816	-0.84307	-3.8643	0.0066951	0.13924	0.00011139	0.0030501	-0.03685
CDH2	5	0.0035805	0.037203	0.92684	0.99848	0.97032	0.99358	-0.033207	-0.3452	0.93828	0.99632	0.72995	0.93831	-0.0367875
SGCE	5	0.079681	0.72501	0.58649	0.99746	0.46844	0.86777	0.044233	0.40258	0.71187	0.9828	0.68725	0.92176	-0.035448
ADAM15	5	-0.048762	-0.57686	0.84248	0.99746	0.56403	0.90382	-0.083693	-0.99129	0.72623	0.98487	0.32154	0.79596	-0.034931
non-targeting_61	5	0.21729	1.5218	0.15922	0.95127	0.12805	0.62345	0.1824	1.2776	0.2084	0.97701	0.20137	0.72785	-0.03489
F11R	5	0.058185	0.39045	0.67486	0.99746	0.6962	0.92424	0.023596	0.15842	0.80645	0.99375	0.87412	0.96974	-0.034589
ITGAE	5	0.18423	1.163	0.23372	0.99746	0.24483	0.73783	0.14981	0.9459	0.29909	0.97701	0.3442	0.80015	-0.03442
SLC4A2	5	0.16992	1.2274	0.27182	0.99746	0.21966	0.70764	0.13555	0.97943	0.3451	0.97701	0.32737	0.79626	-0.03437
CD99L2	5	0.07612	0.71201	0.60134	0.99746	0.47646	0.87276	0.04212	0.39413	0.72015	0.9828	0.69348	0.92333	-0.034
EPCAM	5	0.035569	0.28265	0.77395	0.99746	0.77744	0.94148	0.00176	0.014017	0.90554	0.99626	0.98882	0.99609	-0.033809
ABCC1	5	0.16558	0.84253	0.28484	0.99746	0.39949	0.82612	0.1318	0.6738	0.35715	0.97701	0.50044	0.85587	-0.03378
WNT5B	5	0.04465	0.35018	0.73414	0.99746	0.7262	0.92995	0.010975	0.08618	0.86622	0.99625	0.93132	0.9815	-0.033675
PDCD1LG2	5	0.19201	1.238	0.21217	0.99746	0.21572	0.70463	0.15867	1.0231	0.27194	0.97701	0.30626	0.7866	-0.03334
S1PR3	5	0.16153	1.0489	0.29556	0.99746	0.29421	0.76654	0.12835	0.83371	0.3692	0.97701	0.40444	0.8157	-0.03318
PCDH9	5	-0.11458	-0.97078	0.60085	0.99746	0.33166	0.78611	-0.14774	-1.2519	0.51223	0.97701	0.21062	0.73941	-0.03316
NLGN1	5	0.042571	0.40588	0.74486	0.99746	0.68483	0.9209	0.0095015	0.090603	0.87231	0.99625	0.92781	0.98061	-0.0330695
IL18R1	5	0.12942	0.89581	0.39817	0.99746	0.37036	0.81565	0.096355	0.66829	0.48704	0.97701	0.50395	0.85891	-0.033065
FLVCR2	5	0.29083	1.7063	0.05843	0.60759	0.087954	0.56828	0.25818	1.5154	0.080463	0.73039	0.12966	0.64556	-0.03265
PLP2	5	-0.078273	-0.43383	0.72489	0.99746	0.66441	0.91796	-0.11074	-0.61523	0.62556	0.98116	0.53841	0.87353	-0.032467
GPR65	5	-0.1348	-0.77992	0.53707	0.99746	0.43544	0.84769	-0.16709	-0.96722	0.45843	0.97701	0.33344	0.79641	-0.03229
MRGPRF	5	-0.12784	-0.47138	0.55776	0.99746	0.63737	0.91088	-0.16008	-0.59597	0.47681	0.97701	0.5512	0.87584	-0.03224
IGFBP3	5	0.31476	1.9954	0.040536	0.48971	0.046004	0.46947	0.28263	1.7936	0.057943	0.63291	0.072881	0.56354	-0.03213
LRRC25	5	0.0016081	0.014936	0.93694	0.99848	0.98808	0.99896	-0.030425	-0.28263	0.94948	0.99632	0.77746	0.95091	-0.0320331
HLA-DQB1	5	0.17666	0.72767	0.2532	0.99746	0.46682	0.86777	0.14467	0.59896	0.31613	0.97701	0.5492	0.87584	-0.03199
KNG1	5	0.16222	1.2141	0.2941	0.99746	0.22471	0.71641	0.1311	0.98174	0.35971	0.97701	0.32623	0.79626	-0.03112
UBE2C	5	-0.16753	-1.0473	0.44735	0.99746	0.29494	0.76654	-0.19864	-1.2429	0.38357	0.97701	0.21392	0.74151	-0.03111
ANGPTL1	5	-0.15567	-1.2961	0.479	0.99746	0.19493	0.69474	-0.18663	-1.5608	0.40974	0.97701	0.11856	0.63372	-0.03096
ALPL	5	0.069622	0.43552	0.62727	0.99746	0.66319	0.91796	0.038989	0.24441	0.73524	0.98693	0.80692	0.96451	-0.030633
EMILIN2	5	-0.064625	-0.52079	0.77797	0.99746	0.60251	0.91032	-0.094969	-0.76673	0.68484	0.9828	0.44324	0.82727	-0.030344
PMEPA1	5	-0.16806	-1.3392	0.44553	0.99746	0.18052	0.6881	-0.19804	-1.5781	0.38539	0.97701	0.11453	0.63372	-0.02998
CD53	5	-0.18996	-1.8842	0.39489	0.99746	0.059533	0.50559	-0.2199	-2.1818	0.34376	0.97701	0.029127	0.37877	-0.02994
MPZ	5	0.075626	0.58955	0.60353	0.99746	0.55549	0.90185	0.045805	0.35719	0.70481	0.9828	0.72095	0.9326	-0.029821
LGALS3BP	5	-0.1007	-0.6558	0.64248	0.99746	0.51195	0.88165	-0.13031	-0.84914	0.56287	0.97701	0.39581	0.81289	-0.02961
CD79A	5	-0.014931	-0.12014	0.98941	0.99903	0.90437	0.98047	-0.04422	-0.35588	0.88886	0.99625	0.72193	0.9326	-0.029289
BSG	5	-0.099003	-0.71723	0.64918	0.99746	0.47323	0.87068	-0.12821	-0.92906	0.56945	0.97701	0.35286	0.80015	-0.029207
EPB41	5	0.04923	0.37432	0.71479	0.99746	0.70817	0.92642	0.020482	0.15577	0.82179	0.99549	0.87621	0.96983	-0.028748
CALD1	5	0.083477	0.62884	0.56811	0.99746	0.52945	0.88854	0.054836	0.41337	0.66159	0.9828	0.67933	0.92085	-0.028641
ITGB2	5	-0.091444	-0.74126	0.6745	0.99746	0.45854	0.86095	-0.11994	-0.9726	0.59343	0.97701	0.33075	0.79641	-0.028496
MARCKS	5	0.23679	1.5473	0.12672	0.8675	0.12179	0.61901	0.20848	1.3633	0.15386	0.96431	0.1728	0.69929	-0.02831
COL2A1	5	-0.026838	-0.22694	0.9367	0.99848	0.82047	0.95532	-0.055027	-0.46626	0.84321	0.99625	0.64103	0.90371	-0.028189
OR6C75	5	-0.05952	-0.71172	0.79854	0.99746	0.47664	0.87276	-0.087539	-1.0469	0.7126	0.9828	0.29514	0.7851	-0.028019
MYH9	5	-0.75573	-3.9907	0.01059	0.18511	6.5876e-05	0.0018989	-0.7836	-4.1393	0.010225	0.20241	3.4836e-05	0.0010599	-0.02787
PRELP	5	0.03474	0.28757	0.77894	0.99746	0.77367	0.94126	0.0071469	0.059174	0.88241	0.99625	0.95281	0.99094	-0.0275931
VWF	5	0.13487	1.3039	0.3815	0.99746	0.19228	0.69474	0.10729	1.038	0.44467	0.97701	0.29927	0.78542	-0.02758
PCDHB12	5	0.2058	1.2132	0.18308	0.99746	0.22507	0.71641	0.17825	1.0517	0.21862	0.97701	0.29293	0.7851	-0.02755
IL13RA1	5	0.093227	0.7876	0.53268	0.99746	0.43093	0.84637	0.065941	0.55709	0.61217	0.97808	0.57747	0.8852	-0.027286
PSEN1	5	0.030944	0.40383	0.79452	0.99746	0.68634	0.9209	0.0037074	0.048419	0.89641	0.99625	0.96138	0.99094	-0.0272366
CELSR1	5	0.22204	1.0931	0.1496	0.92755	0.27436	0.76654	0.19502	0.96613	0.18125	0.97701	0.33398	0.79641	-0.02702
CD38	5	0.25379	1.7839	0.099939	0.76372	0.074444	0.54848	0.22739	1.5986	0.12209	0.88276	0.1099	0.63372	-0.0264
SIDT2	5	-0.0083042	-0.071251	0.9804	0.99889	0.9432	0.9873	-0.034285	-0.29479	0.93281	0.99632	0.76816	0.94939	-0.0259808
MMRN1	5	-0.045426	-0.45956	0.856	0.99746	0.64583	0.91508	-0.071258	-0.72149	0.7748	0.99365	0.47061	0.84596	-0.025832
OR6J1	5	0.17676	1.0838	0.25295	0.99746	0.27847	0.76654	0.15102	0.92887	0.29483	0.97701	0.35296	0.80015	-0.02574
SLC44A1	5	0.13052	1.2499	0.39477	0.99746	0.21133	0.70302	0.10483	1.0041	0.45393	0.97701	0.31531	0.79575	-0.02569
OR9G1	5	0.15567	1.2742	0.31418	0.99746	0.2026	0.69812	0.13009	1.065	0.36263	0.97701	0.28686	0.7782	-0.02558
CD151	5	0.11305	0.90291	0.45222	0.99746	0.36658	0.815	0.087585	0.69985	0.52088	0.97701	0.48402	0.85182	-0.025465
CD33	5	0.089884	0.65449	0.54607	0.99746	0.5128	0.88165	0.064576	0.47087	0.61777	0.97808	0.63774	0.90371	-0.025308
DPP4	5	-0.033075	-0.15964	0.90895	0.99848	0.87316	0.97167	-0.058321	-0.2819	0.82654	0.99549	0.77802	0.95091	-0.025246
VNN2	5	-0.0087353	-0.079312	0.98162	0.99889	0.93678	0.9873	-0.033917	-0.308	0.93402	0.99632	0.75808	0.94502	-0.0251817
SCARB1	5	0.35816	1.9509	0.021302	0.33333	0.051067	0.47632	0.33322	1.8159	0.028728	0.44112	0.069389	0.55613	-0.02494
TYRO3	5	0.17881	1.3028	0.24687	0.99746	0.19266	0.69474	0.15418	1.1245	0.28558	0.97701	0.26078	0.76024	-0.02463
BTN2A1	5	0.14101	0.69474	0.358	0.99746	0.48722	0.87428	0.11682	0.57767	0.4101	0.97701	0.56349	0.8852	-0.02419
SLC43A1	5	0.10404	0.7676	0.4874	0.99746	0.44272	0.85475	0.079876	0.58986	0.5546	0.97701	0.55529	0.88049	-0.024164
SQSTM1	5	0.11553	1.0629	0.44394	0.99746	0.28783	0.76654	0.091818	0.84499	0.50469	0.97701	0.39812	0.81453	-0.023712
non-targeting_5	5	-0.023543	-0.24955	0.94985	0.99848	0.80294	0.95111	-0.047208	-0.50168	0.87645	0.99625	0.61589	0.8984	-0.023665
VAMP5	5	0.11011	0.61746	0.46415	0.99746	0.53693	0.89232	0.086588	0.48635	0.52587	0.97701	0.62672	0.90103	-0.023522
MXRA5	5	0.098121	0.60253	0.51223	0.99746	0.54682	0.89798	0.075438	0.46364	0.57261	0.97701	0.6429	0.90371	-0.022683
PROM2	5	-0.013848	-0.090993	0.99367	0.99903	0.9275	0.98505	-0.036262	-0.23833	0.92489	0.99632	0.81162	0.96473	-0.022414
CNP	5	-0.12522	-0.87755	0.56446	0.99746	0.38019	0.81963	-0.14713	-1.0315	0.51357	0.97701	0.30231	0.78542	-0.02191
ATP6V0A2	5	0.1176	0.94235	0.43713	0.99746	0.34601	0.80297	0.096399	0.77283	0.48691	0.97701	0.43962	0.82727	-0.021201
C1orf85	5	-0.040948	-0.32009	0.87523	0.99848	0.7489	0.937	-0.061975	-0.4846	0.8101	0.99375	0.62796	0.90103	-0.021027
DCHS1	5	0.025388	0.28493	0.82362	0.99746	0.7757	0.94126	0.004362	0.04896	0.89361	0.99625	0.96095	0.99094	-0.021026
TAP2	5	-0.26093	-1.3469	0.27085	0.99746	0.178	0.68524	-0.28179	-1.4625	0.25393	0.97701	0.14362	0.66377	-0.02086
CDC45	5	-2.0903	-5.5092	0	0	3.6056e-08	2.6928e-06	-2.1108	-5.6104	0	0	2.018e-08	1.7451e-06	-0.0205
RRAS2	5	0.13172	0.74073	0.39099	0.99746	0.45886	0.86095	0.11125	0.62902	0.43019	0.97701	0.52934	0.8697	-0.02047
MFAP3	5	0.13813	1.0685	0.36945	0.99746	0.28531	0.76654	0.1177	0.9124	0.4073	0.97701	0.36156	0.80015	-0.02043
EPHA4	5	-0.011164	-0.063637	0.99404	0.99903	0.94926	0.98945	-0.031406	-0.17911	0.94607	0.99632	0.85785	0.96803	-0.020242
RNPC3	5	-1.7249	-4.3078	0	0	1.6492e-05	0.00056103	-1.7448	-4.4004	0	0	1.0808e-05	0.00040356	-0.0199
PTPRM	5	-0.004357	-0.037682	0.96239	0.99849	0.96994	0.99358	-0.024177	-0.2096	0.97602	0.99632	0.83398	0.96787	-0.01982
GABRB3	5	0.075593	0.52293	0.60365	0.99746	0.60102	0.91032	0.056097	0.38816	0.65526	0.9814	0.6979	0.92428	-0.019496
DAGLB	5	0.013369	0.092589	0.88253	0.99848	0.92623	0.9848	-0.0058857	-0.040849	0.94303	0.99632	0.96742	0.99216	-0.0192547
PLXNB1	5	0.17213	1.0952	0.26549	0.99746	0.27342	0.76654	0.1529	0.97327	0.28947	0.97701	0.33042	0.79641	-0.01923
PDGFRB	5	0.25914	2.0622	0.092879	0.743	0.039189	0.43213	0.24008	1.9107	0.10371	0.83529	0.056044	0.50594	-0.01906
MFI2	5	0.12036	0.878	0.42812	0.99746	0.37995	0.81963	0.10134	0.73983	0.46792	0.97701	0.4594	0.83846	-0.01902
SEMA3C	5	0.016206	0.11598	0.86732	0.99848	0.90767	0.98047	-0.0023202	-0.01662	0.92587	0.99632	0.98674	0.99609	-0.0185262
DISP2	5	-0.13912	-0.72104	0.52441	0.99746	0.47089	0.86831	-0.15721	-0.8222	0.48545	0.97701	0.41096	0.8171	-0.01809
C4BPA	5	0.019767	0.19448	0.84979	0.99746	0.8458	0.96261	0.0019224	0.018921	0.90456	0.99625	0.9849	0.99557	-0.0178446
CD200	5	-0.062445	-0.4325	0.78539	0.99746	0.66538	0.91796	-0.080093	-0.55574	0.73853	0.98707	0.57839	0.8852	-0.017648
FAM189B	5	-0.051784	-0.46429	0.82946	0.99746	0.64244	0.91343	-0.069386	-0.62212	0.78065	0.99365	0.53386	0.87277	-0.017602
CD40	5	-0.074083	-0.58211	0.74096	0.99746	0.56049	0.90372	-0.091504	-0.71911	0.69677	0.9828	0.47207	0.846	-0.017421
GPR44	5	0.2826	0.9882	0.066707	0.63429	0.32306	0.78611	0.26531	0.93201	0.073402	0.68914	0.35133	0.80015	-0.01729
FAT1	5	0.13723	0.83106	0.37346	0.99746	0.40594	0.82739	0.11995	0.72674	0.39927	0.97701	0.46739	0.84507	-0.01728
STX2	5	-0.015835	-0.14722	0.98503	0.99901	0.88296	0.97167	-0.033095	-0.30865	0.9395	0.99632	0.75759	0.94502	-0.01726
PAG1	5	0.044036	0.41744	0.73682	0.99746	0.67636	0.9209	0.027045	0.2567	0.79038	0.99375	0.79741	0.96105	-0.016991
DNER	5	0.043794	0.33468	0.73841	0.99746	0.73787	0.9331	0.026815	0.20496	0.79221	0.99375	0.8376	0.96789	-0.016979
OR8B2	5	0.026428	0.17816	0.81923	0.99746	0.8586	0.96805	0.0097461	0.065712	0.87194	0.99625	0.94761	0.98922	-0.0166819
non-targeting_47	5	-0.10188	-0.99893	0.63859	0.99746	0.31783	0.78172	-0.1185	-1.1636	0.59817	0.97701	0.24458	0.74724	-0.01662
FBN2	5	0.069093	0.49292	0.63007	0.99746	0.62207	0.91088	0.052654	0.37583	0.67194	0.9828	0.70704	0.92813	-0.016439
BGN	5	-0.045026	-0.23922	0.85819	0.99746	0.81094	0.95111	-0.061181	-0.32598	0.8129	0.99375	0.74444	0.94365	-0.016155
CADM3	5	0.11173	1.0143	0.45697	0.99746	0.31044	0.77687	0.096056	0.87219	0.4885	0.97701	0.3831	0.80229	-0.015674
CDH19	5	0.035698	0.27503	0.77383	0.99746	0.78329	0.94282	0.020143	0.15533	0.82349	0.99549	0.87656	0.96983	-0.015555
LAMP1	5	0.020554	0.17296	0.84601	0.99746	0.86268	0.96849	0.0054277	0.045752	0.88947	0.99625	0.96351	0.99126	-0.0151263
BTLA	5	0.0021677	0.018633	0.93427	0.99848	0.98513	0.9985	-0.012768	-0.10996	0.97407	0.99632	0.91244	0.97727	-0.0149357
LAX1	5	-0.054454	-0.33982	0.81826	0.99746	0.73399	0.93153	-0.069323	-0.43279	0.78077	0.99365	0.66517	0.91538	-0.014869
C1orf159	5	0.041384	0.34041	0.74973	0.99746	0.73355	0.93153	0.026562	0.21857	0.79318	0.99375	0.82699	0.96696	-0.014822
PTP4A1	5	-0.22987	-1.5773	0.32039	0.99746	0.11473	0.60793	-0.24463	-1.6811	0.30347	0.97701	0.092745	0.61044	-0.01476
MASTL	5	-1.0679	-3.5661	0.0012173	0.030303	0.00036239	0.0087559	-1.0825	-3.6237	0.001339	0.032836	0.00029046	0.0072307	-0.0146
OR6C74	5	-0.087918	-0.59548	0.68886	0.99746	0.55152	0.89896	-0.10212	-0.69178	0.65429	0.9814	0.48907	0.85271	-0.014202
ADAM19	5	0.12824	0.92788	0.40097	0.99746	0.35347	0.80512	0.11405	0.82549	0.42033	0.97701	0.40909	0.8157	-0.01419
TMC7	5	0.028365	0.20806	0.80779	0.99746	0.83519	0.96093	0.014192	0.10412	0.85307	0.99625	0.91708	0.97864	-0.014173
SLC14A1	5	0.068908	0.51599	0.63068	0.99746	0.60586	0.91039	0.054798	0.41038	0.66159	0.9828	0.68153	0.92085	-0.01411
PPAP2C	5	0.24621	1.5582	0.11077	0.80619	0.11918	0.61386	0.23219	1.4701	0.11479	0.8733	0.14153	0.66377	-0.01402
GPR126	5	-0.21926	-1.7435	0.33901	0.99746	0.08125	0.55652	-0.23319	-1.8558	0.32136	0.97701	0.063477	0.54418	-0.01393
IL2RA	5	0.15281	1.2578	0.32392	0.99746	0.20847	0.70044	0.13899	1.1451	0.33317	0.97701	0.25215	0.75449	-0.01382
non-targeting_4	5	0.043587	0.33985	0.73938	0.99746	0.73397	0.93153	0.029792	0.23247	0.7776	0.99365	0.81617	0.96473	-0.013795
MMP25	5	-0.065362	-0.46639	0.77529	0.99746	0.64094	0.91253	-0.07909	-0.56556	0.74267	0.98707	0.57169	0.8852	-0.013728
SIGLEC10	5	-0.030835	-0.2617	0.9199	0.99848	0.79355	0.94822	-0.04441	-0.37698	0.88825	0.99625	0.70619	0.92813	-0.013575
HHLA2	5	-0.038334	-0.24324	0.88801	0.99848	0.80782	0.95111	-0.051856	-0.32907	0.85539	0.99625	0.7421	0.94206	-0.013522
IL17RD	5	0.24479	1.3202	0.11309	0.81135	0.18677	0.6881	0.23142	1.2499	0.11613	0.8733	0.21132	0.74031	-0.01337
FREM2	5	-0.0026658	-0.014171	0.95484	0.99848	0.98869	0.99896	-0.015208	-0.081125	0.9843	0.99632	0.93534	0.98382	-0.0125422
ERBB3	5	-0.0036905	-0.027784	0.95934	0.99848	0.97783	0.99678	-0.016183	-0.12187	0.98856	0.99632	0.903	0.9761	-0.0124925
SERPINA1	5	-0.22239	-1.4002	0.33354	0.99746	0.16144	0.66146	-0.2343	-1.4788	0.31978	0.97701	0.13919	0.65964	-0.01191
CDCP1	5	-0.1988	-1.6417	0.37626	0.99746	0.10064	0.58783	-0.21047	-1.7406	0.36117	0.97701	0.081756	0.58799	-0.01167
PKP2	5	-0.20379	-1.5904	0.36786	0.99746	0.11175	0.60431	-0.21542	-1.6819	0.35253	0.97701	0.092591	0.61044	-0.01163
ZDHHC5	5	0.10641	0.67506	0.47998	0.99746	0.49964	0.87497	0.094943	0.60369	0.49227	0.97701	0.54605	0.87584	-0.011467
RAB22A	5	0.17215	1.3687	0.26549	0.99746	0.1711	0.67904	0.16084	1.2809	0.26634	0.97701	0.20023	0.72785	-0.01131
NOMO3	5	-0.25357	-1.9651	0.27851	0.99746	0.049405	0.47493	-0.26462	-2.0512	0.27486	0.97701	0.040247	0.43865	-0.01105
GPR125	5	-0.016117	-0.12244	0.98344	0.99889	0.90255	0.98047	-0.026183	-0.19904	0.9675	0.99632	0.84223	0.96803	-0.010066
LILRB1	5	0.28258	2.0714	0.066707	0.63429	0.038317	0.43151	0.2728	1.9998	0.065733	0.65455	0.045523	0.46746	-0.00978
SLITRK4	5	-0.040686	-0.4509	0.8762	0.99848	0.65206	0.91508	-0.050465	-0.56021	0.86147	0.99625	0.57533	0.8852	-0.009779
non-targeting_27	5	0.0832	0.42366	0.56859	0.99746	0.67181	0.92011	0.073946	0.37693	0.57943	0.97701	0.70623	0.92813	-0.009254
LAMA5	5	0.37859	1.875	0.016068	0.25882	0.060787	0.50956	0.36945	1.835	0.017042	0.30769	0.06651	0.54991	-0.00914
ABCC4	5	0.010284	0.070572	0.89641	0.99848	0.94374	0.9873	0.001412	0.0097052	0.90676	0.99626	0.99226	0.99622	-0.008872
CPM	5	-0.15227	-1.0045	0.4874	0.99746	0.31514	0.78033	-0.16106	-1.0626	0.47474	0.97701	0.28798	0.7782	-0.00879
APOH	5	0.20374	1.4434	0.18807	0.99746	0.1489	0.64218	0.19505	1.3821	0.18125	0.97701	0.16694	0.69029	-0.00869
OR8D1	5	0.16182	1.2759	0.29495	0.99746	0.20199	0.69812	0.15321	1.2083	0.28862	0.97701	0.22692	0.74455	-0.00861
SPPL2A	5	-0.049625	-0.43983	0.83907	0.99746	0.66006	0.91796	-0.058223	-0.5161	0.82715	0.99549	0.60578	0.89829	-0.008598
RAP1B	5	-0.068806	-0.59017	0.76166	0.99746	0.55508	0.90185	-0.077173	-0.66216	0.75131	0.98822	0.50787	0.86138	-0.008367
HLA-DRB5	5	0.10836	0.51986	0.47145	0.99746	0.60316	0.91032	0.10011	0.4847	0.47243	0.97701	0.62789	0.90103	-0.00825
AMBP	5	-0.019442	-0.2009	0.96713	0.99889	0.84078	0.96243	-0.027476	-0.28397	0.96202	0.99632	0.77643	0.95091	-0.008034
ITGA5	5	-0.0039789	-0.03382	0.96019	0.99848	0.97302	0.99358	-0.011967	-0.10181	0.97018	0.99632	0.91891	0.9791	-0.0079881
SCN2A	5	0.038954	0.28577	0.75849	0.99746	0.77505	0.94126	0.030986	0.22739	0.77285	0.99365	0.82012	0.96589	-0.007968
non-targeting_69	5	0.042141	0.41079	0.74668	0.99746	0.68123	0.9209	0.034176	0.33317	0.7574	0.98972	0.739	0.94092	-0.007965
PCDHGC3	5	0.055304	0.43675	0.68777	0.99746	0.66229	0.91796	0.047627	0.37631	0.69738	0.9828	0.70669	0.92813	-0.007677
IGSF1	5	0.04906	0.28726	0.71528	0.99746	0.77391	0.94126	0.041439	0.24264	0.72295	0.9828	0.80828	0.96473	-0.007621
PODXL	5	-0.018061	-0.1182	0.9748	0.99889	0.90591	0.98047	-0.025607	-0.16771	0.96932	0.99632	0.86681	0.96882	-0.007546
non-targeting_24	5	0.26954	1.6164	0.081193	0.69119	0.106	0.59173	0.26202	1.5716	0.075959	0.70112	0.11604	0.63372	-0.00752
ACP2	5	-0.085104	-0.38239	0.69945	0.99746	0.70217	0.92581	-0.092194	-0.41697	0.69483	0.9828	0.6767	0.92085	-0.00709
LTBP1	5	0.098903	0.75994	0.50773	0.99746	0.44729	0.8596	0.092392	0.71152	0.50286	0.97701	0.47676	0.84981	-0.006511
ADAM8	5	-0.021414	-0.15564	0.95764	0.99848	0.87631	0.97167	-0.027879	-0.20281	0.96105	0.99632	0.83928	0.96789	-0.006465
IL13RA2	5	0.23385	1.7806	0.13159	0.88097	0.074973	0.54992	0.2274	1.7316	0.12209	0.88276	0.083342	0.58799	-0.00645
ITPRIP	5	0.091436	0.60008	0.54096	0.99746	0.54845	0.89798	0.085302	0.56088	0.5311	0.97701	0.57488	0.8852	-0.006134
ITGB1	5	0.2082	1.1258	0.17748	0.99184	0.26027	0.74958	0.20221	1.094	0.1664	0.97701	0.27396	0.76941	-0.00599
FYN	5	-0.14737	-1.1173	0.50067	0.99746	0.26386	0.75396	-0.15278	-1.1588	0.49641	0.97701	0.24654	0.74872	-0.00541
HP	5	0.17342	1.1073	0.26293	0.99746	0.26816	0.76308	0.16818	1.074	0.24735	0.97701	0.28284	0.77711	-0.00524
SLC44A2	5	-0.13285	-0.80644	0.54157	0.99746	0.41999	0.83947	-0.1379	-0.8381	0.53841	0.97701	0.40197	0.8157	-0.00505
RAB23	5	-0.06204	-0.46788	0.78673	0.99746	0.63987	0.9118	-0.066967	-0.50549	0.79051	0.99375	0.61321	0.8984	-0.004927
CNTN1	5	-0.14794	-1.1404	0.49933	0.99746	0.2541	0.74555	-0.15254	-1.1765	0.49702	0.97701	0.23938	0.74724	-0.0046
CASP3	5	-0.087833	-0.89064	0.68947	0.99746	0.37312	0.81848	-0.092152	-0.93503	0.69483	0.9828	0.34977	0.80015	-0.004319
AMICA1	5	0.17619	1.2177	0.25441	0.99746	0.22334	0.7153	0.17188	1.1895	0.23688	0.97701	0.23425	0.74481	-0.00431
SLAMF1	5	0.02294	0.22219	0.83554	0.99746	0.82417	0.95562	0.019133	0.18532	0.828	0.99549	0.85298	0.96803	-0.003807
GFRA1	5	0.065551	0.5143	0.64358	0.99746	0.60704	0.91039	0.061775	0.48523	0.62982	0.9814	0.62751	0.90103	-0.003776
OR8S1	5	-0.049017	-0.56771	0.84139	0.99746	0.57023	0.90721	-0.052773	-0.61126	0.85149	0.99625	0.54103	0.87353	-0.003756
LRP1	5	-0.11264	-0.73871	0.60743	0.99746	0.46008	0.86095	-0.11638	-0.76779	0.60438	0.97797	0.44261	0.82727	-0.00374
ANO6	5	-0.11859	-0.84683	0.5888	0.99746	0.39709	0.82612	-0.12217	-0.87392	0.58649	0.97701	0.38216	0.80229	-0.00358
ACVR2A	5	-0.018971	-0.14159	0.9692	0.99889	0.88741	0.97403	-0.022006	-0.16443	0.98698	0.99632	0.86939	0.96882	-0.003035
F2RL3	5	-0.26957	-1.3954	0.26111	0.99746	0.16288	0.66406	-0.2726	-1.415	0.26586	0.97701	0.15707	0.67207	-0.00303
LY75	5	0.12662	1.3443	0.40609	0.99746	0.17887	0.68524	0.12367	1.3129	0.38515	0.97701	0.18921	0.72136	-0.00295
ADCY9	5	-0.24491	-1.3139	0.29239	0.99746	0.18887	0.68958	-0.24777	-1.3358	0.29836	0.97701	0.18161	0.71009	-0.00286
PTPRD	5	0.23371	1.5844	0.13183	0.88097	0.11311	0.60793	0.23129	1.5701	0.11625	0.8733	0.11638	0.63372	-0.00242
OR8B12	5	0.24325	1.5983	0.11589	0.82069	0.10998	0.59832	0.24084	1.5829	0.10298	0.83529	0.11344	0.63372	-0.00241
FAM174B	5	-0.067153	-0.52397	0.76811	0.99746	0.6003	0.91032	-0.069497	-0.54393	0.7804	0.99365	0.58649	0.88648	-0.002344
CDH4	5	0.051341	0.36278	0.70469	0.99746	0.71677	0.92969	0.049153	0.34805	0.68813	0.9828	0.7278	0.9364	-0.002188
TLR4	5	-0.00011947	-0.001478	0.94388	0.99848	0.99882	0.9991	-0.0022855	-0.028281	0.92587	0.99632	0.97744	0.99557	-0.00216603
LRRN4CL	5	0.024383	0.19038	0.82873	0.99746	0.84901	0.96334	0.022406	0.17511	0.81217	0.99375	0.861	0.96882	-0.001977
GNB1	5	0.091772	0.50445	0.5395	0.99746	0.61394	0.91088	0.089866	0.49417	0.5126	0.97701	0.62119	0.90103	-0.001906
TNFRSF13B	5	0.12128	0.89803	0.42532	0.99746	0.36917	0.81525	0.11952	0.88526	0.39988	0.97701	0.37602	0.80015	-0.00176
SLIT2	5	-0.075088	-0.65996	0.73682	0.99746	0.50928	0.88165	-0.076774	-0.67479	0.75253	0.98822	0.49981	0.85587	-0.001686
LSAMP	5	0.005055	0.037385	0.92161	0.99848	0.97018	0.99358	0.0036238	0.027016	0.89702	0.99625	0.97845	0.99557	-0.0014312
SEMA4A	5	-0.069978	-0.60986	0.75715	0.99746	0.54196	0.89491	-0.071334	-0.62173	0.77419	0.99365	0.53412	0.87277	-0.001356
WDR13	5	0.092006	0.6577	0.53853	0.99746	0.51073	0.88165	0.090717	0.64876	0.50992	0.97701	0.51649	0.86164	-0.001289
CLEC2A	5	0.089674	0.62701	0.5468	0.99746	0.53065	0.88854	0.088436	0.61854	0.51686	0.97701	0.53622	0.87353	-0.001238
ERMP1	5	0.18012	1.034	0.24394	0.99746	0.30113	0.76945	0.17937	1.0352	0.21485	0.97701	0.30058	0.78542	-0.00075
EPHA5	5	-0.2385	-1.0193	0.30566	0.99746	0.30807	0.77687	-0.23892	-1.0233	0.31309	0.97701	0.30615	0.7866	-0.00042
IFNAR1	5	0.18277	1.1522	0.23676	0.99746	0.24924	0.73783	0.18257	1.1516	0.2084	0.97701	0.24948	0.75045	-0.0002
CLU	5	0.018282	0.18272	0.85636	0.99746	0.85502	0.96747	0.018287	0.18285	0.83189	0.99549	0.85491	0.96803	5e-06
HFE	5	-0.069877	-0.49288	0.75788	0.99746	0.6221	0.91088	-0.069864	-0.49305	0.77882	0.99365	0.62198	0.90103	1.3e-05
CFL2	5	-0.045365	-0.34926	0.85648	0.99746	0.72689	0.92995	-0.04528	-0.34863	0.88545	0.99625	0.72737	0.9364	8.5e-05
CCR4	5	0.14988	1.2938	0.3311	0.99746	0.19574	0.69611	0.15008	1.2959	0.29836	0.97701	0.19502	0.72785	0.0002
SCNN1D	5	0.022228	0.11124	0.83834	0.99746	0.91142	0.98179	0.023118	0.11615	0.80779	0.99375	0.90754	0.9771	0.00089
COL6A3	5	-0.080178	-0.57266	0.71698	0.99746	0.56688	0.90425	-0.079097	-0.565	0.74267	0.98707	0.57207	0.8852	0.001081
EPB41L2	5	0.17609	1.6059	0.25478	0.99746	0.10831	0.59337	0.17741	1.618	0.22009	0.97701	0.10565	0.63354	0.00132
SERPINA3	5	-0.017366	-0.12128	0.97833	0.99889	0.90347	0.98047	-0.015824	-0.11066	0.9871	0.99632	0.91188	0.97727	0.001542
EMP1	5	0.15043	1.0113	0.32988	0.99746	0.31189	0.7771	0.15285	1.0288	0.28959	0.97701	0.30356	0.78542	0.00242
GNAQ	5	0.050694	0.3774	0.70749	0.99746	0.70588	0.92642	0.053196	0.39607	0.66975	0.9828	0.69205	0.92333	0.002502
OR8I2	5	-0.012305	-0.15188	0.9989	0.99903	0.87928	0.97167	-0.0097086	-0.11987	0.96044	0.99632	0.90458	0.9761	0.0025964
GPR27	5	0.10303	0.64095	0.4913	0.99746	0.52156	0.88854	0.10567	0.65784	0.45113	0.97701	0.51064	0.86138	0.00264
PKHD1L1	5	0.061455	0.49229	0.66111	0.99746	0.62251	0.91088	0.06426	0.51496	0.61911	0.97808	0.60658	0.8984	0.002805
FCGRT	5	0.084113	0.69265	0.5664	0.99746	0.48853	0.87428	0.087115	0.71895	0.52355	0.97701	0.47217	0.846	0.003002
LAMA2	5	0.012794	0.092283	0.88472	0.99848	0.92647	0.9848	0.015889	0.11466	0.84407	0.99625	0.90871	0.9771	0.003095
DSC3	5	0.053148	0.3914	0.69763	0.99746	0.6955	0.92424	0.056256	0.41451	0.65478	0.9814	0.6785	0.92085	0.003108
MME	5	-0.41261	-2.4837	0.11455	0.81558	0.013002	0.22487	-0.40938	-2.4666	0.12465	0.88276	0.013641	0.24628	0.00323
TMEM222	5	-0.1232	-1.0776	0.57176	0.99746	0.28121	0.76654	-0.11961	-1.0465	0.59464	0.97701	0.29533	0.7851	0.00359
RAET1G	5	-0.11835	-0.82636	0.58965	0.99746	0.4086	0.82739	-0.11365	-0.79378	0.61522	0.97808	0.42733	0.82661	0.0047
CLSTN1	5	0.10199	0.84219	0.49604	0.99746	0.39968	0.82612	0.1069	0.88369	0.44601	0.97701	0.37686	0.80015	0.00491
SORT1	5	-0.0059985	-0.045596	0.97066	0.99889	0.96363	0.99358	-0.0010757	-0.0081793	0.91954	0.99632	0.99347	0.99622	0.0049228
GINM1	5	0.064587	0.6256	0.64723	0.99746	0.53158	0.88854	0.069521	0.67514	0.59428	0.97701	0.49959	0.85587	0.004934
PTPRB	5	-0.0075002	-0.054228	0.97772	0.99889	0.95675	0.99247	-0.002551	-0.018462	0.9266	0.99632	0.98527	0.99557	0.0049492
ATP1A3	5	-0.011935	-0.073348	0.99732	0.99903	0.94153	0.9873	-0.0068877	-0.042389	0.94936	0.99632	0.96619	0.99216	0.0050473
DYNLRB1	5	-0.53101	-3.185	0.052952	0.56129	0.0014473	0.030487	-0.52578	-3.1581	0.060864	0.63291	0.0015881	0.034791	0.00523
COL14A1	5	0.16521	1.2638	0.28533	0.99746	0.2063	0.69812	0.17072	1.3061	0.23944	0.97701	0.19153	0.72136	0.00551
PCDHGA8	5	0.05327	0.44016	0.69726	0.99746	0.65982	0.91796	0.058798	0.48639	0.64346	0.9814	0.62669	0.90103	0.005528
NCS1	5	-0.2442	-1.8485	0.29373	0.99746	0.064527	0.51797	-0.23824	-1.8069	0.31455	0.97701	0.070774	0.56241	0.00596
PCDHGB1	5	-0.094363	-0.75268	0.66257	0.99746	0.45164	0.8596	-0.087977	-0.7019	0.71102	0.9828	0.48274	0.85132	0.006386
PIEZO1	5	-0.032722	-0.24741	0.91175	0.99848	0.80459	0.95111	-0.02618	-0.1983	0.9675	0.99632	0.84281	0.96803	0.006542
LRRC4B	5	0.090464	0.70908	0.54388	0.99746	0.47827	0.87363	0.097316	0.76297	0.4829	0.97701	0.44548	0.82727	0.006852
CSNK1G3	5	0.19847	1.5426	0.1983	0.99746	0.12292	0.61949	0.20548	1.5974	0.15983	0.96765	0.11017	0.63372	0.00701
OR6M1	5	-0.022987	-0.15246	0.9518	0.99848	0.87882	0.97167	-0.015844	-0.1051	0.98722	0.99632	0.9163	0.97864	0.007143
LTBP3	5	-0.049036	-0.53708	0.84127	0.99746	0.59121	0.91032	-0.041785	-0.45779	0.90018	0.99625	0.64711	0.90639	0.007251
DPP7	5	0.078709	0.3906	0.59026	0.99746	0.69609	0.92424	0.086286	0.43235	0.52696	0.97701	0.66548	0.91538	0.007577
PLEKHG6	5	-0.062893	-0.43159	0.78381	0.99746	0.66604	0.91796	-0.054911	-0.37688	0.84346	0.99625	0.70626	0.92813	0.007982
MPP6	5	-0.038475	-0.29813	0.88789	0.99848	0.76561	0.93961	-0.030015	-0.23268	0.95107	0.99632	0.81601	0.96473	0.00846
UNC5A	5	-0.0069258	-0.065383	0.97529	0.99889	0.94787	0.98879	0.0020071	0.018961	0.9042	0.99625	0.98487	0.99557	0.0089329
TMEM87B	5	-0.1434	-1.3158	0.51248	0.99746	0.18826	0.68887	-0.13443	-1.2344	0.54973	0.97701	0.21707	0.74455	0.00897
CD101	5	0.21078	1.2034	0.17212	0.97855	0.22881	0.71741	0.21978	1.2582	0.13317	0.91167	0.20832	0.73578	0.009
MPZL1	5	-0.24287	-2.0285	0.29677	0.99746	0.042505	0.44832	-0.23384	-1.9536	0.32075	0.97701	0.050743	0.48832	0.00903
NCAM1	5	-0.015502	-0.07978	0.98698	0.99903	0.93641	0.9873	-0.0064584	-0.033386	0.94632	0.99632	0.97337	0.99276	0.0090436
OR8G2	5	0.15083	1.0971	0.32855	0.99746	0.27259	0.76654	0.16012	1.1649	0.26853	0.97701	0.24407	0.74724	0.00929
SLCO3A1	5	-0.027419	-0.16523	0.93488	0.99848	0.86876	0.96929	-0.017745	-0.10713	0.99452	0.99902	0.91468	0.97788	0.009674
FAT3	5	0.0045901	0.03758	0.92343	0.99848	0.97002	0.99358	0.014447	0.1183	0.85173	0.99625	0.90583	0.9761	0.0098569
CPZ	5	0.08568	0.26787	0.55922	0.99746	0.7888	0.946	0.096526	0.30442	0.48643	0.97701	0.76081	0.94621	0.010846
LIMA1	5	-0.057077	-0.51399	0.80901	0.99746	0.60726	0.91039	-0.045846	-0.41312	0.88192	0.99625	0.67952	0.92085	0.011231
PARM1	5	-0.13962	-1.0767	0.52355	0.99746	0.28163	0.76654	-0.1281	-0.99037	0.56957	0.97701	0.32199	0.79596	0.01152
CD28	5	-0.097059	-0.79119	0.65526	0.99746	0.42883	0.84481	-0.085531	-0.69817	0.71917	0.9828	0.48507	0.85182	0.011528
OR8H3	5	-0.035305	-0.28712	0.89872	0.99848	0.77402	0.94126	-0.023667	-0.19301	0.97858	0.99632	0.84695	0.96803	0.011638
PTPRZ1	5	-0.13857	-1.014	0.52611	0.99746	0.31057	0.77687	-0.12691	-0.92898	0.57298	0.97701	0.3529	0.80015	0.01166
PCDHGB4	5	0.044593	0.47353	0.73451	0.99746	0.63584	0.91088	0.056574	0.60084	0.65356	0.9814	0.54794	0.87584	0.011981
DAG1	5	0.05398	0.38935	0.69288	0.99746	0.69701	0.92424	0.066067	0.47683	0.61096	0.97808	0.63349	0.90103	0.012087
HTR2B	5	0.17568	1.0159	0.25697	0.99746	0.30968	0.77687	0.18798	1.0875	0.19574	0.97701	0.27682	0.76941	0.0123
TP53BP2	5	-0.13864	-1.0446	0.52599	0.99746	0.29622	0.76654	-0.12598	-0.95093	0.57529	0.97701	0.34164	0.80015	0.01266
ADCY6	5	0.044156	0.22512	0.73646	0.99746	0.82189	0.95535	0.056956	0.29286	0.65198	0.9814	0.76963	0.94939	0.0128
non-targeting_15	5	0.20582	1.3673	0.18296	0.99746	0.17153	0.67907	0.2192	1.4582	0.13427	0.91535	0.14479	0.66377	0.01338
DCBLD2	5	-0.14271	-1.5661	0.51455	0.99746	0.11732	0.60806	-0.12919	-1.4182	0.56579	0.97701	0.15612	0.66974	0.01352
OR6C76	5	0.091739	0.57308	0.53962	0.99746	0.56659	0.90425	0.10546	0.65911	0.45234	0.97701	0.50982	0.86138	0.013721
NGFR	5	-0.12516	-0.77389	0.56458	0.99746	0.439	0.85078	-0.11119	-0.68877	0.62386	0.98086	0.49097	0.85271	0.01397
DMD	5	0.11486	0.78719	0.44577	0.99746	0.43117	0.84637	0.12892	0.88364	0.36701	0.97701	0.37689	0.80015	0.01406
LAMP3	5	0.004604	0.039959	0.92343	0.99848	0.96813	0.99358	0.018971	0.16494	0.82873	0.99549	0.86899	0.96882	0.014367
DGCR2	5	0.07457	0.51255	0.60779	0.99746	0.60827	0.91039	0.089065	0.61269	0.51503	0.97701	0.54008	0.87353	0.014495
DLG1	5	0.099187	0.88625	0.50712	0.99746	0.37548	0.81963	0.11374	1.0163	0.42167	0.97701	0.30947	0.78845	0.014553
SLC45A2	5	-0.097718	-0.91319	0.6532	0.99746	0.36114	0.80839	-0.083115	-0.77743	0.72745	0.98487	0.43691	0.82727	0.014603
DSTN	5	0.14775	1.1935	0.33828	0.99746	0.23269	0.72133	0.16236	1.3117	0.26281	0.97701	0.18962	0.72136	0.01461
GPRIN1	5	-0.23206	-1.6686	0.31674	0.99746	0.095187	0.582	-0.21708	-1.5616	0.34839	0.97701	0.11838	0.63372	0.01498
GFRA2	5	-0.05604	-0.43046	0.81229	0.99746	0.66686	0.91796	-0.040881	-0.31411	0.90359	0.99625	0.75343	0.94432	0.015159
TM2D1	5	0.19339	0.92314	0.20889	0.99746	0.35594	0.80662	0.2087	0.99665	0.15362	0.96431	0.31894	0.79596	0.01531
CD1B	5	0.051086	0.30554	0.70542	0.99746	0.75996	0.93961	0.066556	0.3987	0.6084	0.97808	0.69011	0.92333	0.01547
CD58	5	-0.16687	-1.4725	0.44869	0.99746	0.14088	0.63143	-0.15126	-1.3366	0.50152	0.97701	0.18137	0.71009	0.01561
SUSD1	5	0.036641	0.38632	0.7692	0.99746	0.69926	0.92428	0.052313	0.55157	0.6734	0.9828	0.58124	0.8852	0.015672
SEZ6L2	5	-0.068682	-0.57607	0.76214	0.99746	0.56457	0.90382	-0.052821	-0.44378	0.85149	0.99625	0.6572	0.91121	0.015861
FZD6	5	-0.32951	-1.957	0.18637	0.99746	0.050346	0.47632	-0.31338	-1.866	0.2129	0.97701	0.062039	0.54218	0.01613
PTPRG	5	0.063693	0.51326	0.6504	0.99746	0.60777	0.91039	0.079975	0.6446	0.55435	0.97701	0.51919	0.86164	0.016282
FAP	5	0.045941	0.3004	0.72794	0.99746	0.76387	0.93961	0.062345	0.40795	0.62763	0.98116	0.68331	0.92174	0.016404
UBE4A	5	0.11512	1.1209	0.44516	0.99746	0.26235	0.75215	0.13166	1.2821	0.35752	0.97701	0.19981	0.72785	0.01654
AMIGO2	5	-0.23614	-1.8435	0.30931	0.99746	0.065259	0.51797	-0.21933	-1.7136	0.34486	0.97701	0.086605	0.58799	0.01681
SEL1L	5	-0.23597	-1.7007	0.3098	0.99746	0.089007	0.56828	-0.2189	-1.5784	0.34522	0.97701	0.11447	0.63372	0.01707
SLC46A3	5	0.15632	1.0542	0.31187	0.99746	0.29177	0.76654	0.17339	1.1698	0.23165	0.97701	0.24207	0.74724	0.01707
PTK2B	5	-0.035202	-0.52484	0.89921	0.99848	0.59969	0.91032	-0.01798	-0.26821	0.99574	0.99902	0.78854	0.95569	0.017222
CD2	5	0.069677	0.62058	0.62702	0.99746	0.53488	0.89186	0.086906	0.77439	0.52428	0.97701	0.4387	0.82727	0.017229
INADL	5	0.21255	0.91	0.16847	0.977	0.36282	0.81019	0.23015	0.98743	0.11747	0.8733	0.32343	0.79626	0.0176
SLC7A11	5	-0.13491	-1.048	0.53694	0.99746	0.29466	0.76654	-0.11714	-0.91012	0.60183	0.97708	0.36276	0.80015	0.01777
ABI3BP	5	0.056862	0.45754	0.68217	0.99746	0.64728	0.91508	0.07477	0.60211	0.57578	0.97701	0.5471	0.87584	0.017908
CCR7	5	-0.1111	-1.0722	0.61096	0.99746	0.28365	0.76654	-0.092709	-0.89495	0.69276	0.9828	0.37082	0.80015	0.018391
RAB35	5	-0.024623	-0.17259	0.94705	0.99848	0.86297	0.96849	-0.0062158	-0.043593	0.9451	0.99632	0.96523	0.99216	0.0184072
CELSR2	5	-0.052972	-0.42936	0.82337	0.99746	0.66766	0.91796	-0.034368	-0.27861	0.93268	0.99632	0.78054	0.95142	0.018604
CXCL16	5	0.049288	0.332	0.71467	0.99746	0.73989	0.93438	0.06868	0.46302	0.59805	0.97701	0.64335	0.90371	0.019392
MAP2K1	5	-0.12869	-1.0926	0.55508	0.99746	0.27456	0.76654	-0.10883	-0.92454	0.63348	0.9814	0.35521	0.80015	0.01986
MYO1C	5	-0.26525	-1.5359	0.26573	0.99746	0.12457	0.62131	-0.24538	-1.4237	0.30177	0.97701	0.15455	0.66974	0.01987
CRIM1	5	-0.043928	-0.30306	0.86293	0.99848	0.76184	0.93961	-0.023916	-0.16548	0.97736	0.99632	0.86857	0.96882	0.020012
non-targeting_66	5	0.23385	1.1256	0.13159	0.88097	0.26034	0.74958	0.25415	1.2253	0.085575	0.75806	0.22045	0.74455	0.0203
SIGLEC7	5	-0.049422	-0.41134	0.83956	0.99746	0.68083	0.9209	-0.029041	-0.24174	0.95581	0.99632	0.80898	0.96473	0.020381
CD46	5	0.17574	1.6455	0.25673	0.99746	0.099861	0.58783	0.1963	1.8381	0.17882	0.97701	0.066045	0.54991	0.02056
OR7G1	5	-0.27175	-2.106	0.25806	0.99746	0.035201	0.41913	-0.25106	-1.9471	0.29349	0.97701	0.051522	0.49216	0.02069
TMED7	5	0.024452	0.26258	0.82824	0.99746	0.79287	0.9481	0.045144	0.48483	0.70761	0.9828	0.6278	0.90103	0.020692
DDR1	5	-0.018216	-0.10295	0.97407	0.99889	0.918	0.9848	0.0026145	0.014786	0.90103	0.99625	0.9882	0.99609	0.0208305
PTGER3	5	0.0014518	0.01382	0.93743	0.99848	0.98897	0.99896	0.022363	0.213	0.81217	0.99375	0.83133	0.96696	0.0209112
SLC22A23	5	0.053471	0.27872	0.69568	0.99746	0.78046	0.94148	0.074693	0.38979	0.57578	0.97701	0.69669	0.92428	0.021222
F2R	5	0.038105	0.3634	0.76129	0.99746	0.71631	0.92969	0.059398	0.56681	0.64175	0.9814	0.57085	0.8852	0.021293
SLAMF7	5	-0.22198	-1.8203	0.33439	0.99746	0.068717	0.52694	-0.19994	-1.6398	0.38089	0.97701	0.10105	0.62232	0.02204
THSD1	5	0.17339	0.9157	0.26306	0.99746	0.35982	0.80839	0.19599	1.0367	0.17943	0.97701	0.29985	0.78542	0.0226
OR6F1	5	0.093605	0.43412	0.53135	0.99746	0.6642	0.91796	0.11648	0.5418	0.4112	0.97701	0.58795	0.88652	0.022875
MUC4	5	0.012923	0.11614	0.88411	0.99848	0.90754	0.98047	0.03619	0.32533	0.74766	0.98822	0.74493	0.94365	0.023267
SIRPG	5	-0.077363	-0.63999	0.72842	0.99746	0.52218	0.88854	-0.053982	-0.44699	0.84735	0.99625	0.65488	0.91022	0.023381
APLP2	5	-0.011996	-0.11159	0.99732	0.99903	0.91115	0.98179	0.011897	0.11073	0.86306	0.99625	0.91183	0.97727	0.023893
ENPEP	5	0.21155	1.4928	0.17066	0.977	0.13549	0.63143	0.23566	1.6631	0.10956	0.86538	0.096286	0.62232	0.02411
non-targeting_1	5	0.32837	1.8612	0.032745	0.43871	0.062721	0.51784	0.35287	2.0017	0.021546	0.35758	0.045316	0.46746	0.0245
PLSCR3	5	0.053563	0.31646	0.69458	0.99746	0.75166	0.937	0.078094	0.46183	0.56117	0.97701	0.6442	0.90371	0.024531
GREM1	5	-0.14913	-1.6521	0.49434	0.99746	0.09851	0.58783	-0.12434	-1.3785	0.58065	0.97701	0.16806	0.69029	0.02479
SLC2A13	5	0.063581	0.62873	0.65088	0.99746	0.52952	0.88854	0.088433	0.87527	0.51686	0.97701	0.38143	0.80229	0.024852
ASGR1	5	-0.066721	-0.46317	0.7692	0.99746	0.64324	0.91343	-0.041389	-0.28797	0.9014	0.99625	0.77337	0.95011	0.025332
ERBB2	5	0.11116	0.70211	0.45965	0.99746	0.48261	0.87428	0.13657	0.86301	0.34072	0.97701	0.38813	0.80517	0.02541
MFAP5	5	-0.085533	-0.52381	0.69811	0.99746	0.60041	0.91032	-0.060098	-0.37063	0.81935	0.99549	0.71092	0.92957	0.025435
PTPN2	5	-0.12129	-0.88265	0.57785	0.99746	0.37743	0.81963	-0.095793	-0.69759	0.68241	0.9828	0.48543	0.85182	0.025497
IFI30	5	0.21866	0.98803	0.15715	0.95127	0.32314	0.78611	0.24419	1.1155	0.099696	0.83147	0.26464	0.76518	0.02553
CALR	5	0.076225	0.87157	0.60073	0.99746	0.38344	0.81963	0.10185	1.1651	0.46549	0.97701	0.24396	0.74724	0.025625
CR1	5	0.25606	1.4286	0.096652	0.75261	0.15312	0.64971	0.28201	1.5741	0.058308	0.63291	0.11547	0.63372	0.02595
FCGR1C	5	-0.18525	-1.4302	0.40414	0.99746	0.15266	0.64971	-0.15897	-1.2278	0.479	0.97701	0.21951	0.74455	0.02628
TM4SF1	5	-0.29901	-1.9695	0.22276	0.99746	0.048891	0.47493	-0.2726	-1.7981	0.26586	0.97701	0.072169	0.56354	0.02641
FBN1	5	0.099601	0.8263	0.50517	0.99746	0.40864	0.82739	0.12617	1.0473	0.37687	0.97701	0.29494	0.7851	0.026569
CD55	5	-0.02114	-0.14075	0.95898	0.99848	0.88807	0.97403	0.0056755	0.037889	0.88801	0.99625	0.96978	0.99216	0.0268155
GNB2	5	0.095379	0.6298	0.5227	0.99746	0.52883	0.88854	0.12226	0.80922	0.3899	0.97701	0.41839	0.82172	0.026881
SLC2A5	5	0.12451	1.0454	0.41436	0.99746	0.29583	0.76654	0.15288	1.2837	0.28947	0.97701	0.19924	0.72785	0.02837
CD81	5	0.069303	0.54246	0.62921	0.99746	0.5875	0.91032	0.09794	0.76713	0.47888	0.97701	0.44301	0.82727	0.028637
TMEM179B	5	0.030212	0.24656	0.79854	0.99746	0.80525	0.95111	0.059215	0.48374	0.64236	0.9814	0.62857	0.90103	0.029003
PCDHGA9	5	0.060039	0.54585	0.66683	0.99746	0.58517	0.91032	0.089117	0.81041	0.51503	0.97701	0.41771	0.82172	0.029078
LRRC8A	5	-0.16093	-1.2615	0.465	0.99746	0.20713	0.69812	-0.13152	-1.0324	0.55922	0.97701	0.30187	0.78542	0.02941
ESYT3	5	-0.30481	-2.2417	0.21558	0.99746	0.024982	0.35082	-0.27496	-2.0237	0.26257	0.97701	0.043002	0.45582	0.02985
TXNL4A	5	-2.7171	-5.2024	0	0	1.9674e-07	1.1146e-05	-2.6872	-5.6492	0	0	1.6116e-08	1.4711e-06	0.0299
RTN4RL2	5	-0.31127	-1.7145	0.20767	0.99746	0.086441	0.56828	-0.28133	-1.5516	0.25453	0.97701	0.12076	0.6339	0.02994
SCNN1G	5	0.16539	1.0718	0.28521	0.99746	0.2838	0.76654	0.19536	1.2666	0.18089	0.97701	0.20529	0.73006	0.02997
non-targeting_20	5	0.12515	0.92936	0.41242	0.99746	0.3527	0.80512	0.15548	1.1551	0.28205	0.97701	0.24804	0.75045	0.03033
OR7D2	5	-0.13374	-0.9019	0.53999	0.99746	0.36711	0.81508	-0.10324	-0.69701	0.64942	0.9814	0.48579	0.85182	0.0305
TSPAN3	5	0.17021	0.97405	0.27085	0.99746	0.33003	0.78611	0.20076	1.1496	0.16981	0.97701	0.2503	0.75045	0.03055
PAWR	5	0.49931	1.7432	0.0015825	0.037143	0.081293	0.55652	0.52991	1.8549	0.0017042	0.041176	0.063611	0.54418	0.0306
UNC5C	5	-0.1187	-0.95283	0.58856	0.99746	0.34068	0.79734	-0.088049	-0.70715	0.71077	0.9828	0.47947	0.85132	0.030651
OR2T7	5	-0.15686	-1.3421	0.47596	0.99746	0.17955	0.68604	-0.12614	-1.0799	0.57505	0.97701	0.28017	0.77364	0.03072
GRN	5	-0.087311	-0.56573	0.69069	0.99746	0.57158	0.90721	-0.056322	-0.36516	0.83725	0.99609	0.71499	0.93116	0.030989
CCDC24	5	-0.12399	-0.75721	0.56847	0.99746	0.44892	0.8596	-0.092889	-0.56877	0.69239	0.9828	0.56951	0.8852	0.031101
TYRP1	5	0.0069046	0.067038	0.91296	0.99848	0.94655	0.98834	0.038117	0.37013	0.73987	0.98707	0.71129	0.92957	0.0312124
ENO3	5	-0.036971	-0.31652	0.89312	0.99848	0.75161	0.937	-0.0055183	-0.047259	0.94108	0.99632	0.96231	0.99126	0.0314527
HLA-DRA	5	-0.13657	-1.017	0.53171	0.99746	0.30917	0.77687	-0.10451	-0.77881	0.64626	0.9814	0.43609	0.82727	0.03206
BASP1	5	-0.19886	-1.1529	0.37626	0.99746	0.24896	0.73783	-0.16675	-0.9678	0.4594	0.97701	0.33314	0.79641	0.03211
ELFN1	5	0.10352	0.74552	0.48971	0.99746	0.45596	0.85982	0.13585	0.9788	0.34413	0.97701	0.32768	0.79626	0.03233
TJP2	5	-0.0081594	-0.071832	0.97943	0.99889	0.94274	0.9873	0.024463	0.21553	0.80231	0.99375	0.82936	0.96696	0.0326224
EPDR1	5	0.078491	0.67356	0.59099	0.99746	0.50059	0.87497	0.11171	0.9588	0.42958	0.97701	0.33766	0.79809	0.033219
NSFL1C	5	-0.12294	-1.2532	0.57237	0.99746	0.21013	0.70302	-0.089645	-0.91445	0.70359	0.9828	0.36048	0.80015	0.033295
SERPINE2	5	-0.031493	-0.2454	0.91771	0.99848	0.80615	0.95111	0.0019049	0.014847	0.90469	0.99625	0.98815	0.99609	0.0333979
SLC11A2	5	0.04387	0.28617	0.73804	0.99746	0.77475	0.94126	0.077747	0.50748	0.56312	0.97701	0.61182	0.8984	0.033877
ECE1	5	-0.046417	-0.38823	0.85198	0.99746	0.69785	0.92424	-0.012024	-0.10063	0.9703	0.99632	0.91984	0.97946	0.034393
ADAMTS15	5	0.26211	1.1568	0.089349	0.72772	0.24733	0.73783	0.29652	1.3165	0.048326	0.59699	0.18801	0.72136	0.03441
PRSS8	5	-0.064043	-0.6295	0.78077	0.99746	0.52902	0.88854	-0.029579	-0.29091	0.95253	0.99632	0.77112	0.94939	0.034464
TLL2	5	0.23309	1.3037	0.13244	0.88097	0.19233	0.69474	0.26756	1.4968	0.071455	0.68161	0.13446	0.65209	0.03447
CD83	5	0.053555	0.53543	0.6947	0.99746	0.59235	0.91032	0.08804	0.88121	0.51856	0.97701	0.37821	0.80015	0.034485
FAT4	5	0.13812	0.90979	0.36945	0.99746	0.36294	0.81019	0.17269	1.1386	0.23408	0.97701	0.25487	0.75449	0.03457
GNG5	5	-0.1637	-1.3209	0.45746	0.99746	0.18652	0.6881	-0.12899	-1.0434	0.56713	0.97701	0.29674	0.7851	0.03471
LMBRD2	5	0.10856	0.8611	0.47085	0.99746	0.38918	0.82506	0.1435	1.1387	0.32015	0.97701	0.25482	0.75449	0.03494
non-targeting_35	5	0.22436	1.4886	0.14656	0.92015	0.1366	0.63143	0.25932	1.7207	0.078637	0.72179	0.085301	0.58799	0.03496
ENTPD1	5	0.12277	1.0405	0.42057	0.99746	0.29813	0.76654	0.15777	1.3374	0.27462	0.97701	0.18109	0.71009	0.035
IL10RB	5	0.054549	0.45821	0.69081	0.99746	0.6468	0.91508	0.089769	0.75437	0.51284	0.97701	0.45063	0.83248	0.03522
SLC30A1	5	-0.06269	-0.53723	0.78478	0.99746	0.59111	0.91032	-0.027427	-0.23572	0.96226	0.99632	0.81365	0.96473	0.035263
SEMA7A	5	0.066513	0.51235	0.6392	0.99746	0.60841	0.91039	0.1019	0.78508	0.46525	0.97701	0.43241	0.82661	0.035387
GPI	5	-0.92687	-3.7279	0.0032867	0.072	0.00019308	0.0050354	-0.8914	-3.5972	0.0047474	0.10541	0.00032166	0.007888	0.03547
CLEC2D	5	-0.025818	-0.23731	0.94169	0.99848	0.81242	0.95111	0.0098797	0.090859	0.87133	0.99625	0.9276	0.98061	0.0356977
ALCAM	5	0.2333	1.242	0.13244	0.88097	0.21423	0.70302	0.2692	1.4334	0.069142	0.66824	0.15175	0.66974	0.0359
DDAH1	5	-0.38904	-1.3511	0.13488	0.88996	0.17668	0.68495	-0.35304	-1.2396	0.17103	0.97701	0.21513	0.74411	0.036
OR6C4	5	0.058506	0.50778	0.6734	0.99746	0.61161	0.91088	0.094648	0.8216	0.493	0.97701	0.41131	0.8171	0.036142
TRPV4	5	0.10528	0.64012	0.48351	0.99746	0.5221	0.88854	0.14161	0.86136	0.32562	0.97701	0.38904	0.80605	0.03633
BDNF	5	0.14421	1.1829	0.34912	0.99746	0.23685	0.73006	0.18071	1.4832	0.21193	0.97701	0.13802	0.65964	0.0365
OR6C70	5	-0.14263	-1.0409	0.51467	0.99746	0.2979	0.76654	-0.10563	-0.77115	0.64334	0.9814	0.44062	0.82727	0.037
GPR110	5	-0.028496	-0.20322	0.93074	0.99848	0.83896	0.96243	0.0088195	0.062952	0.87559	0.99625	0.94981	0.99013	0.0373155
SLC9A1	5	-0.17661	-0.84305	0.42568	0.99746	0.3992	0.82612	-0.13929	-0.66617	0.53414	0.97701	0.5053	0.86032	0.03732
TMEM25	5	-0.065838	-0.55226	0.77358	0.99746	0.58077	0.91032	-0.028317	-0.23766	0.95873	0.99632	0.81215	0.96473	0.037521
IGSF3	5	-0.22271	-1.7135	0.33281	0.99746	0.086627	0.56828	-0.18504	-1.4245	0.41461	0.97701	0.1543	0.66974	0.03767
IFNGR1	5	0.085238	0.5797	0.56068	0.99746	0.56212	0.90382	0.12345	0.84012	0.386	0.97701	0.40084	0.8157	0.038212
TMCO3	5	-0.16348	-1.3229	0.45806	0.99746	0.18588	0.6881	-0.12526	-1.0148	0.5776	0.97701	0.3102	0.78894	0.03822
SIGLEC1	5	0.067384	0.49242	0.63518	0.99746	0.62243	0.91088	0.10588	0.77435	0.45015	0.97701	0.43872	0.82727	0.038496
CD40LG	5	0.035786	0.23379	0.77322	0.99746	0.81515	0.95188	0.074344	0.48594	0.57821	0.97701	0.62701	0.90103	0.038558
GPR160	5	0.040101	0.32712	0.75423	0.99746	0.74358	0.93617	0.079349	0.64758	0.55593	0.97701	0.51725	0.86164	0.039248
FNDC5	5	0.068239	0.45884	0.63262	0.99746	0.64635	0.91508	0.10758	0.72339	0.44382	0.97701	0.46944	0.84571	0.039341
CTNND1	5	0.14434	0.69732	0.34851	0.99746	0.4856	0.87428	0.18406	0.88995	0.20536	0.97701	0.37349	0.80015	0.03972
PTGFRN	5	-0.15049	-1.0462	0.49166	0.99746	0.29548	0.76654	-0.11037	-0.7686	0.62751	0.98116	0.44213	0.82727	0.04012
ELFN2	5	0.12316	0.82809	0.41875	0.99746	0.40762	0.82739	0.16338	1.0989	0.26086	0.97701	0.27182	0.76912	0.04022
EDNRA	5	0.15198	0.62555	0.3255	0.99746	0.53161	0.88854	0.19226	0.79158	0.18746	0.97701	0.42861	0.82661	0.04028
EPHB1	5	0.089059	0.63502	0.54887	0.99746	0.52541	0.88854	0.12937	0.92272	0.36543	0.97701	0.35615	0.80015	0.040311
TRAF7	5	-0.20532	-1.2966	0.36531	0.99746	0.19476	0.69474	-0.16484	-1.042	0.46391	0.97701	0.29742	0.78542	0.04048
TAPBP	5	-0.2326	-1.7482	0.31613	0.99746	0.080426	0.55521	-0.19201	-1.4434	0.3983	0.97701	0.14889	0.66974	0.04059
PCDH19	5	0.089804	0.97721	0.5462	0.99746	0.32846	0.78611	0.1307	1.4227	0.36032	0.97701	0.15484	0.66974	0.040896
PRSS23	5	-0.087173	-0.99433	0.69093	0.99746	0.32006	0.78604	-0.046144	-0.52662	0.88083	0.99625	0.59846	0.89516	0.041029
NPR1	5	-0.23924	-1.4391	0.30444	0.99746	0.15012	0.64346	-0.1982	-1.2017	0.38491	0.97701	0.22947	0.74455	0.04104
ADD1	5	-0.060775	-0.56423	0.79294	0.99746	0.57259	0.90721	-0.019661	-0.18256	0.99537	0.99902	0.85514	0.96803	0.041114
LDLR	5	-0.26451	-1.5045	0.26634	0.99746	0.13246	0.63083	-0.22332	-1.2721	0.33804	0.97701	0.20333	0.72824	0.04119
STX4	5	0.14341	0.79409	0.35119	0.99746	0.42714	0.84346	0.18466	1.0228	0.20438	0.97701	0.30641	0.7866	0.04125
ADORA1	5	-0.13475	-0.97021	0.53707	0.99746	0.33194	0.78611	-0.093466	-0.67331	0.69032	0.9828	0.50075	0.85587	0.041284
RAET1L	5	0.11313	1.0441	0.4521	0.99746	0.29645	0.76654	0.15502	1.4312	0.28265	0.97701	0.15238	0.66974	0.04189
IGDCC4	5	0.0010413	0.0076116	0.93938	0.99848	0.99393	0.9991	0.043119	0.31543	0.71589	0.9828	0.75244	0.94432	0.0420777
COL12A1	5	-0.11677	-1.3088	0.59367	0.99746	0.19059	0.69432	-0.074508	-0.83537	0.76141	0.98972	0.40351	0.8157	0.042262
NECTIN3	5	-0.1831	-1.9838	0.40864	0.99746	0.047275	0.47235	-0.14054	-1.523	0.53183	0.97701	0.12775	0.64507	0.04256
OR6Y1	5	-0.049104	-0.52296	0.8409	0.99746	0.601	0.91032	-0.0065138	-0.069381	0.94693	0.99632	0.94469	0.98798	0.0425902
TNC	5	-0.24149	-2.1094	0.30043	0.99746	0.034908	0.41913	-0.19873	-1.7363	0.38344	0.97701	0.082507	0.58799	0.04276
STEAP3	5	-0.029339	-0.25634	0.92648	0.99848	0.79769	0.94972	0.0136	0.11887	0.85612	0.99625	0.90538	0.9761	0.042939
CDH13	5	-0.039097	-0.32569	0.8846	0.99848	0.74466	0.93639	0.0045421	0.037841	0.89312	0.99625	0.96981	0.99216	0.0436391
SELL	5	-0.075339	-0.53766	0.73597	0.99746	0.59081	0.91032	-0.031412	-0.22429	0.94607	0.99632	0.82253	0.96632	0.043927
SLC39A10	5	-0.57177	-2.6341	0.039562	0.48507	0.0084368	0.15233	-0.52777	-2.4564	0.05989	0.63291	0.014033	0.24792	0.044
ADAMTSL4	5	-0.19997	-1.3209	0.37358	0.99746	0.18654	0.6881	-0.15583	-1.0296	0.48935	0.97701	0.30317	0.78542	0.04414
CRTAP	5	0.09269	0.67748	0.53548	0.99746	0.4981	0.87497	0.13723	1.0041	0.33828	0.97701	0.31535	0.79575	0.04454
SLC26A6	5	-0.082628	-0.79566	0.7098	0.99746	0.42623	0.84346	-0.037987	-0.36605	0.91722	0.99632	0.71433	0.93116	0.044641
OR7A10	5	0.13246	1.0957	0.38868	0.99746	0.27322	0.76654	0.17743	1.4679	0.22009	0.97701	0.14213	0.66377	0.04497
NEO1	5	-0.071669	-0.54346	0.75009	0.99746	0.58681	0.91032	-0.026521	-0.20123	0.96689	0.99632	0.84052	0.96789	0.045148
YARS	5	-1.4294	-5.3121	0.00024346	0.0078431	1.0839e-07	6.8497e-06	-1.3837	-5.1556	0.00012173	0.0036364	2.5282e-07	1.5976e-05	0.0457
FASN	5	0.11657	0.78306	0.43993	0.99746	0.43359	0.84769	0.16266	1.0957	0.2622	0.97701	0.27322	0.76941	0.04609
LAMA1	5	0.030248	0.22752	0.79842	0.99746	0.82002	0.95532	0.076762	0.5779	0.56665	0.97701	0.56333	0.8852	0.046514
CRLF1	5	-0.14608	-0.93063	0.50456	0.99746	0.35205	0.80512	-0.09954	-0.63717	0.66525	0.9828	0.52401	0.86615	0.04654
FBLN2	5	0.17906	1.4248	0.24626	0.99746	0.15422	0.64971	0.22622	1.8006	0.12368	0.88276	0.071769	0.56354	0.04716
LRP12	5	0.097517	0.61762	0.51406	0.99746	0.53683	0.89232	0.14474	0.91969	0.31576	0.97701	0.35774	0.80015	0.047223
SCARF2	5	-0.056891	-0.15381	0.80962	0.99746	0.87776	0.97167	-0.0096572	-0.026304	0.95995	0.99632	0.97902	0.99557	0.0472338
CACNA2D2	5	-0.088862	-0.77418	0.68484	0.99746	0.43883	0.85078	-0.041364	-0.36054	0.90164	0.99625	0.71844	0.93165	0.047498
CDH3	5	0.043714	0.36705	0.73889	0.99746	0.71358	0.92755	0.091283	0.76658	0.50676	0.97701	0.44333	0.82727	0.047569
TM9SF3	5	0.0044643	0.049459	0.92404	0.99848	0.96055	0.99247	0.052342	0.5803	0.6734	0.9828	0.56171	0.8852	0.0478777
SLC29A2	5	0.096627	0.97157	0.51783	0.99746	0.33127	0.78611	0.14511	1.4596	0.3154	0.97701	0.14439	0.66377	0.048483
GJB3	5	-0.028209	-0.16699	0.93183	0.99848	0.86738	0.9688	0.020406	0.12114	0.82215	0.99549	0.90358	0.9761	0.048615
TJP3	5	-0.11697	-0.75177	0.59355	0.99746	0.45219	0.8596	-0.068174	-0.439	0.78576	0.99375	0.66066	0.91293	0.048796
LIPG	5	-0.10582	-0.93055	0.62568	0.99746	0.35209	0.80512	-0.056974	-0.50209	0.83445	0.99579	0.6156	0.8984	0.048846
non-targeting_38	5	0.15231	0.73887	0.32477	0.99746	0.45998	0.86095	0.20118	0.98083	0.16884	0.97701	0.32667	0.79626	0.04887
SLC26A9	5	0.070965	0.35899	0.62228	0.99746	0.7196	0.92995	0.11984	0.6104	0.39939	0.97701	0.54159	0.87353	0.048875
SLC15A2	5	-0.074777	-0.8194	0.73816	0.99746	0.41256	0.82951	-0.025602	-0.2806	0.96932	0.99632	0.77902	0.95091	0.049175
STXBP2	5	-0.0076778	-0.071345	0.97797	0.99889	0.94312	0.9873	0.041724	0.38784	0.72161	0.9828	0.69813	0.92428	0.0494018
NRN1	5	-0.1345	-0.94957	0.53767	0.99746	0.34233	0.79894	-0.084674	-0.59795	0.72282	0.9828	0.54987	0.87584	0.049826
SLC43A3	5	0.13868	0.98474	0.36774	0.99746	0.32475	0.78611	0.1887	1.3407	0.19416	0.97701	0.18003	0.71009	0.05002
TBXA2R	5	-0.073809	-0.49464	0.7423	0.99746	0.62086	0.91088	-0.023445	-0.15745	0.97955	0.99632	0.87489	0.96983	0.050364
non-targeting_43	5	0.059878	0.31149	0.6678	0.99746	0.75543	0.93957	0.11061	0.57612	0.43274	0.97701	0.56453	0.8852	0.050732
VANGL1	5	0.070449	0.47531	0.62422	0.99746	0.63457	0.91088	0.12156	0.82076	0.39221	0.97701	0.41178	0.8171	0.051111
CD68	5	0.079702	0.54223	0.58624	0.99746	0.58766	0.91032	0.13092	0.89084	0.35983	0.97701	0.37302	0.80015	0.051218
LSR	5	-0.04359	-0.26785	0.86427	0.99848	0.78881	0.946	0.008427	0.051999	0.87742	0.99625	0.95853	0.99094	0.052017
TMEM231	5	-0.016167	-0.095704	0.9832	0.99889	0.92376	0.9848	0.035987	0.21374	0.74948	0.98822	0.83075	0.96696	0.052154
TMED4	5	-0.22321	-1.0562	0.33195	0.99746	0.29086	0.76654	-0.17094	-0.815	0.44784	0.97701	0.41507	0.8205	0.05227
IL6ST	5	-0.15138	-1.2678	0.48971	0.99746	0.20487	0.69812	-0.098815	-0.82808	0.66939	0.9828	0.40762	0.8157	0.052565
OR10G2	5	-0.15847	-1.3005	0.47133	0.99746	0.19343	0.69474	-0.10585	-0.86925	0.64297	0.9814	0.38471	0.80229	0.05262
LNPEP	5	0.13136	1.0543	0.39197	0.99746	0.29173	0.76654	0.18423	1.4797	0.20511	0.97701	0.13896	0.65964	0.05287
STS	5	-0.11007	-1.1402	0.61436	0.99746	0.25421	0.74555	-0.05687	-0.58919	0.83518	0.99579	0.55574	0.88049	0.0532
CLN5	5	0.016249	0.093742	0.86719	0.99848	0.92531	0.9848	0.069451	0.40332	0.59452	0.97701	0.68671	0.92176	0.053202
PCDHGC5	5	0.28626	1.4959	0.062203	0.62317	0.13469	0.63143	0.34019	1.7804	0.027145	0.43301	0.075006	0.56636	0.05393
SPAG1	5	0.28268	0.86919	0.066707	0.63429	0.38474	0.82095	0.33665	1.0449	0.027998	0.43396	0.29605	0.7851	0.05397
FLRT2	5	-0.012576	-0.038254	0.99903	0.99903	0.96949	0.99358	0.041615	0.12801	0.72246	0.9828	0.89814	0.9761	0.054191
SLC2A4	5	0.039149	0.30028	0.75825	0.99746	0.76396	0.93961	0.093373	0.71626	0.49787	0.97701	0.47383	0.8462	0.054224
OR6X1	5	0.024115	0.21814	0.83007	0.99746	0.82732	0.95657	0.079149	0.71688	0.55703	0.97701	0.47345	0.8462	0.055034
MET	5	-0.1973	-2.1872	0.37967	0.99746	0.028729	0.38079	-0.14177	-1.5723	0.52867	0.97701	0.11588	0.63372	0.05553
GAP43	5	-0.15362	-1.2731	0.48387	0.99746	0.20297	0.69812	-0.098067	-0.81426	0.67206	0.9828	0.41549	0.8205	0.055553
RET	5	0.11207	0.77906	0.45563	0.99746	0.43594	0.84769	0.16774	1.1668	0.24845	0.97701	0.2433	0.74724	0.05567
LAMB1	5	0.0085555	0.061532	0.90481	0.99848	0.95094	0.98948	0.064324	0.46306	0.61887	0.97808	0.64332	0.90371	0.0557685
CLDN12	5	-0.0069243	-0.058999	0.97529	0.99889	0.95295	0.99032	0.04895	0.41711	0.68971	0.9828	0.6766	0.92085	0.0558743
RAB5C	5	-0.028427	-0.23913	0.9311	0.99848	0.81101	0.95111	0.027739	0.23338	0.7871	0.99375	0.81547	0.96473	0.056166
PCDH7	5	0.069059	0.37124	0.63019	0.99746	0.71046	0.92642	0.12547	0.67652	0.37918	0.97701	0.49871	0.85587	0.056411
RPN1	5	-1.1779	-3.9374	0.00048691	0.013793	8.2358e-05	0.0022934	-1.1214	-3.798	0.00097383	0.024242	0.00014586	0.0038652	0.0565
OR9A4	5	-0.026158	-0.20537	0.94011	0.99848	0.83728	0.962	0.030707	0.24119	0.77395	0.99365	0.80941	0.96473	0.056865
PLD2	5	-0.027379	-0.24551	0.93488	0.99848	0.80606	0.95111	0.030047	0.26948	0.77687	0.99365	0.78756	0.95569	0.057426
SEMA5A	5	0.082281	0.84688	0.57358	0.99746	0.39706	0.82612	0.13976	1.4385	0.33135	0.97701	0.15029	0.66974	0.057479
EFNA4	5	-0.096757	-0.8949	0.65587	0.99746	0.37084	0.81565	-0.039214	-0.36303	0.91102	0.99632	0.71658	0.93116	0.057543
ENPP1	5	0.077475	0.6316	0.59598	0.99746	0.52765	0.88854	0.13522	1.105	0.34583	0.97701	0.26914	0.76904	0.057745
OLFML3	5	0.07103	0.37142	0.62203	0.99746	0.71032	0.92642	0.12878	0.6738	0.36799	0.97701	0.50044	0.85587	0.05775
CD274	5	-0.0099772	-0.086388	0.98771	0.99903	0.93116	0.98728	0.04827	0.41801	0.69361	0.9828	0.67594	0.92085	0.0582472
TSPAN14	5	0.093706	1.0642	0.5311	0.99746	0.28725	0.76654	0.15255	1.7326	0.29044	0.97701	0.083174	0.58799	0.058844
SLC15A4	5	0.014051	0.14731	0.87949	0.99848	0.88289	0.97167	0.073157	0.76735	0.58198	0.97701	0.44287	0.82727	0.059106
OR2C3	5	0.11148	0.54527	0.45794	0.99746	0.58557	0.91032	0.17077	0.83582	0.23932	0.97701	0.40326	0.8157	0.05929
TJP1	5	0.018301	0.23687	0.85636	0.99746	0.81275	0.95111	0.077671	1.0053	0.56336	0.97701	0.31473	0.79575	0.05937
non-targeting_44	5	-0.041546	-0.28002	0.87316	0.99848	0.77946	0.94148	0.018222	0.12303	0.83214	0.99549	0.90209	0.9761	0.059768
COL5A3	5	-0.070655	-0.59646	0.7546	0.99746	0.55087	0.89896	-0.010685	-0.090277	0.96372	0.99632	0.92807	0.98061	0.05997
WNT5A	5	-0.0048739	-0.035507	0.96519	0.99889	0.97168	0.99358	0.055496	0.40433	0.65819	0.9828	0.68597	0.92176	0.0603699
THBS2	5	0.025399	0.2242	0.82362	0.99746	0.8226	0.95535	0.085798	0.75742	0.52891	0.97701	0.4488	0.83037	0.060399
CD69	5	0.026626	0.16764	0.81826	0.99746	0.86686	0.9688	0.087079	0.54909	0.52355	0.97701	0.58294	0.8852	0.060453
MICB	5	0.033503	0.30956	0.78503	0.99746	0.7569	0.93961	0.094017	0.86871	0.49568	0.97701	0.385	0.80229	0.060514
CALCRL	5	-0.097576	-0.74959	0.6538	0.99746	0.4535	0.8596	-0.036854	-0.28324	0.92258	0.99632	0.77699	0.95091	0.060722
SLC1A4	5	-0.013949	-0.078202	0.99318	0.99903	0.93767	0.9873	0.047099	0.26578	0.69933	0.9828	0.79041	0.95569	0.061048
GGT3P	5	-0.12763	-0.93834	0.55873	0.99746	0.34807	0.80512	-0.066514	-0.48965	0.79233	0.99375	0.62438	0.90103	0.061116
LYN	5	-0.072853	-0.60432	0.74595	0.99746	0.54563	0.89798	-0.011419	-0.094859	0.96799	0.99632	0.92443	0.98061	0.061434
JUP	5	0.042157	0.32148	0.74644	0.99746	0.74785	0.93652	0.10365	0.79062	0.45916	0.97701	0.42917	0.82661	0.061493
ABCA2	5	-0.088875	-0.58267	0.68472	0.99746	0.56012	0.90372	-0.027331	-0.18073	0.96263	0.99632	0.85658	0.96803	0.061544
RHOB	5	0.013753	0.11987	0.88071	0.99848	0.90459	0.98047	0.07553	0.65863	0.57225	0.97701	0.51013	0.86138	0.061777
GPR63	5	0.32572	1.7632	0.033719	0.4432	0.077866	0.5522	0.38766	2.0992	0.012538	0.24235	0.035801	0.40288	0.06194
PCDHA11	5	0.077065	0.35249	0.59671	0.99746	0.72447	0.92995	0.13983	0.64602	0.3311	0.97701	0.51826	0.86164	0.062765
SLC19A2	5	0.025887	0.1797	0.82191	0.99746	0.85738	0.96805	0.088702	0.61951	0.51637	0.97701	0.53558	0.87353	0.062815
EPB41L3	5	0.035283	0.24256	0.77517	0.99746	0.80835	0.95111	0.098114	0.67643	0.47851	0.97701	0.49877	0.85587	0.062831
FSTL1	5	-0.030254	-0.15077	0.92282	0.99848	0.88015	0.97167	0.032882	0.16456	0.76458	0.99007	0.86929	0.96882	0.063136
NAGPA	5	-0.104	-0.85025	0.63104	0.99746	0.39518	0.82612	-0.040839	-0.33399	0.90383	0.99625	0.73839	0.94092	0.063161
TXNDC15	5	0.31938	1.8438	0.037249	0.46718	0.06522	0.51797	0.38269	2.2099	0.013634	0.25455	0.027112	0.37433	0.06331
OR8B3	5	0.06833	0.53403	0.63226	0.99746	0.59332	0.91032	0.1317	1.0297	0.3574	0.97701	0.30313	0.78542	0.06337
non-targeting_50	5	0.017561	0.09552	0.85977	0.99746	0.9239	0.9848	0.080946	0.44085	0.55021	0.97701	0.65932	0.91184	0.063385
LRP4	5	0.030354	0.24952	0.79769	0.99746	0.80296	0.95111	0.093963	0.77381	0.4958	0.97701	0.43905	0.82727	0.063609
ABCA5	5	0.008923	0.073169	0.9031	0.99848	0.94167	0.9873	0.072678	0.5961	0.58405	0.97701	0.55111	0.87584	0.063755
SLC6A8	5	-0.053816	-0.28787	0.82033	0.99746	0.77344	0.94126	0.01022	0.054741	0.86939	0.99625	0.95634	0.99094	0.064036
OR6C68	5	0.24875	1.5731	0.10773	0.79196	0.11571	0.60793	0.31297	1.9794	0.038344	0.51639	0.047776	0.48303	0.06422
OR8H2	5	-0.091275	-0.63138	0.67511	0.99746	0.5278	0.88854	-0.026611	-0.18429	0.9664	0.99632	0.85379	0.96803	0.064664
C6orf120	5	0.02154	0.098863	0.84175	0.99746	0.92125	0.9848	0.086322	0.40032	0.52684	0.97701	0.68892	0.92324	0.064782
ACVR2B	5	0.086817	0.85796	0.55654	0.99746	0.39091	0.82552	0.15211	1.5039	0.29154	0.97701	0.13261	0.65209	0.065293
OR8K1	5	-0.065073	-0.59884	0.77602	0.99746	0.54928	0.89798	0.00084486	0.0077754	0.90956	0.99632	0.9938	0.99622	0.0659179
SLC29A1	5	0.051218	0.38172	0.70505	0.99746	0.70267	0.92581	0.11717	0.87351	0.40913	0.97701	0.38239	0.80229	0.065952
KIRREL	5	-0.049182	-0.59339	0.84041	0.99746	0.55292	0.90034	0.016987	0.20499	0.83822	0.99625	0.83758	0.96789	0.066169
VASN	5	-0.21874	-1.6976	0.33999	0.99746	0.089583	0.56828	-0.15247	-1.1869	0.49714	0.97701	0.23527	0.74481	0.06627
HLA-E	5	0.021041	0.12478	0.84358	0.99746	0.9007	0.98047	0.087995	0.52291	0.51881	0.97701	0.60103	0.89551	0.066954
OR9A2	5	0.052598	0.4539	0.69945	0.99746	0.6499	0.91508	0.12103	1.0447	0.3944	0.97701	0.29618	0.7851	0.068432
ATP2B1	5	-0.2245	-1.6687	0.33061	0.99746	0.095186	0.582	-0.15606	-1.1611	0.48898	0.97701	0.24559	0.74724	0.06844
BEST4	5	-0.049177	-0.36969	0.84054	0.99746	0.71161	0.92718	0.020297	0.15278	0.82264	0.99549	0.87857	0.97074	0.069474
ITGAM	5	-0.12512	-1.0156	0.5647	0.99746	0.30982	0.77687	-0.055236	-0.44857	0.84224	0.99625	0.65374	0.91022	0.069884
GDF15	5	0.075109	0.50408	0.60609	0.99746	0.6142	0.91088	0.14522	0.97502	0.31491	0.97701	0.32955	0.79641	0.070111
CD70	5	-0.22969	-1.8438	0.32063	0.99746	0.065207	0.51797	-0.15907	-1.2773	0.47876	0.97701	0.2015	0.72785	0.07062
CGN	5	0.012591	0.092967	0.88582	0.99848	0.92593	0.9848	0.083271	0.61489	0.53962	0.97701	0.53862	0.87353	0.07068
OR6Q1	5	-0.11595	-1.0599	0.5961	0.99746	0.28921	0.76654	-0.044688	-0.40868	0.88728	0.99625	0.68277	0.92174	0.071262
LINGO1	5	-0.00018791	-0.0015112	0.94437	0.99848	0.99879	0.9991	0.071512	0.57522	0.58637	0.97701	0.56515	0.8852	0.0716999
IGLON5	5	0.24464	1.219	0.11309	0.81135	0.22285	0.71513	0.31639	1.5772	0.036153	0.51207	0.11474	0.63372	0.07175
LEPRE1	5	0.04134	0.44072	0.74973	0.99746	0.65941	0.91796	0.11311	1.2066	0.4241	0.97701	0.2276	0.74455	0.07177
VCAM1	5	-0.13166	-1.2134	0.54595	0.99746	0.22496	0.71641	-0.059402	-0.54798	0.82228	0.99549	0.5837	0.8852	0.072258
GNA11	5	0.056145	0.52264	0.6846	0.99746	0.60123	0.91032	0.12843	1.1956	0.36908	0.97701	0.23186	0.74481	0.072285
CTNS	5	0.00019434	0.0013867	0.94267	0.99848	0.99889	0.9991	0.072485	0.51735	0.58454	0.97701	0.60491	0.89781	0.0722907
non-targeting_18	5	0.052365	0.47267	0.70067	0.99746	0.63645	0.91088	0.12479	1.1276	0.38162	0.97701	0.2595	0.75999	0.072425
TFPI2	5	-0.098868	-0.64807	0.64979	0.99746	0.51694	0.8875	-0.025901	-0.16991	0.96823	0.99632	0.86508	0.96882	0.072967
GNAI2	5	0.2799	1.3526	0.069264	0.63933	0.17617	0.68495	0.35289	1.7057	0.021546	0.35758	0.08806	0.59296	0.07299
SPG20	5	-0.1992	-1.4455	0.37541	0.99746	0.14831	0.64218	-0.12621	-0.9161	0.5748	0.97701	0.35961	0.80015	0.07299
LPHN2	5	-0.12165	-1.2655	0.57626	0.99746	0.2057	0.69812	-0.048528	-0.50492	0.86975	0.99625	0.61362	0.8984	0.073122
PCDHB10	5	-0.060802	-0.45267	0.79294	0.99746	0.65079	0.91508	0.012478	0.092937	0.86062	0.99625	0.92595	0.98061	0.07328
PRG2	5	0.25808	1.5116	0.093609	0.743	0.13064	0.63083	0.33148	1.9427	0.02958	0.45	0.052051	0.49434	0.0734
CA14	5	0.0154	0.15445	0.8717	0.99848	0.87726	0.97167	0.088815	0.89086	0.51613	0.97701	0.373	0.80015	0.073415
OR9K2	5	0.11173	0.58403	0.45697	0.99746	0.5592	0.90356	0.1861	0.97295	0.20097	0.97701	0.33058	0.79641	0.07437
FLT3	5	0.055862	0.47339	0.68521	0.99746	0.63594	0.91088	0.13025	1.1059	0.36226	0.97701	0.26876	0.76904	0.074388
ITIH2	5	-0.08425	-0.68878	0.70262	0.99746	0.49096	0.87428	-0.0098343	-0.080408	0.9608	0.99632	0.93591	0.98382	0.0744157
AGFG1	5	-0.065816	-0.64189	0.77358	0.99746	0.52094	0.88854	0.0088421	0.086283	0.87535	0.99625	0.93124	0.9815	0.0746581
CDH5	5	-0.40814	-2.3849	0.11844	0.83519	0.017083	0.2779	-0.33347	-1.953	0.1899	0.97701	0.050823	0.48832	0.07467
MIA3	5	-0.037815	-0.32509	0.8902	0.99848	0.74511	0.93639	0.036866	0.31701	0.74486	0.98726	0.75124	0.94432	0.074681
non-targeting_68	5	0.094396	0.83474	0.52818	0.99746	0.40387	0.82739	0.1692	1.4967	0.24419	0.97701	0.13446	0.65209	0.074804
OR6K3	5	-0.001799	-0.0083382	0.95021	0.99848	0.99335	0.9991	0.073234	0.33999	0.58174	0.97701	0.73386	0.93905	0.075033
NF2	5	0.055059	0.31269	0.68911	0.99746	0.75452	0.93948	0.13016	0.74045	0.36263	0.97701	0.45902	0.83846	0.075101
ORM1	5	-0.19788	-1.4532	0.37797	0.99746	0.14617	0.64042	-0.12192	-0.89571	0.58783	0.97701	0.37041	0.80015	0.07596
PLXNB3	5	-0.062308	-0.44351	0.78564	0.99746	0.6574	0.91796	0.013667	0.097388	0.85539	0.99625	0.92242	0.98029	0.075975
EFNB3	5	0.14948	1.3519	0.33293	0.99746	0.17639	0.68495	0.22576	2.0441	0.12404	0.88276	0.040945	0.44142	0.07628
NAP1L2	5	0.076035	0.56685	0.60183	0.99746	0.57082	0.90721	0.15267	1.1384	0.28996	0.97701	0.25494	0.75449	0.076635
ATP1B1	5	-0.13966	-1.639	0.52343	0.99746	0.10122	0.58783	-0.062571	-0.73438	0.80706	0.99375	0.46272	0.84005	0.077089
CLCN6	5	0.014292	0.11857	0.87827	0.99848	0.90562	0.98047	0.092064	0.76453	0.50371	0.97701	0.44455	0.82727	0.077772
non-targeting_8	5	0.0097246	0.083567	0.89909	0.99848	0.9334	0.9873	0.087571	0.75299	0.521	0.97701	0.45146	0.83248	0.0778464
STON2	5	0.13764	0.82345	0.37188	0.99746	0.41025	0.82871	0.2155	1.2895	0.14023	0.94332	0.19723	0.72785	0.07786
P2RX1	5	0.02399	0.14901	0.83055	0.99746	0.88154	0.97167	0.10194	0.63337	0.46512	0.97701	0.52649	0.86763	0.07795
GPC3	5	0.23633	1.229	0.12781	0.87137	0.21906	0.70764	0.31476	1.6381	0.037492	0.51639	0.10139	0.62232	0.07843
ESAM	5	0.099064	0.61305	0.50736	0.99746	0.53985	0.89322	0.17768	1.1001	0.21996	0.97701	0.27127	0.76912	0.078616
CLEC1A	5	0.042513	0.39148	0.74498	0.99746	0.69544	0.92424	0.1212	1.1165	0.39391	0.97701	0.26422	0.76518	0.078687
PCDH18	5	-0.19803	-1.4771	0.37785	0.99746	0.13964	0.63143	-0.11928	-0.88983	0.59586	0.97701	0.37356	0.80015	0.07875
PLBD1	5	0.036956	0.52507	0.76713	0.99746	0.59954	0.91032	0.11571	1.6443	0.414	0.97701	0.10011	0.62232	0.078754
PDAP1	5	-0.28397	-1.9338	0.24066	0.99746	0.053137	0.48503	-0.20516	-1.4013	0.37091	0.97701	0.16111	0.68223	0.07881
ST3GAL4	5	0.021889	0.20246	0.83968	0.99746	0.83955	0.96243	0.10097	0.9345	0.46926	0.97701	0.35004	0.80015	0.079081
TSPAN8	5	-0.17286	-1.7513	0.43384	0.99746	0.079898	0.55521	-0.092837	-0.94135	0.69251	0.9828	0.34653	0.80015	0.080023
SLC26A2	5	-0.040513	-0.47258	0.87742	0.99848	0.63651	0.91088	0.039745	0.46404	0.73098	0.98622	0.64262	0.90371	0.080258
TRAT1	5	-0.10655	-0.88696	0.62398	0.99746	0.3751	0.81963	-0.026241	-0.21862	0.96738	0.99632	0.82694	0.96696	0.080309
ATP1B3	5	-0.17751	-1.3773	0.42374	0.99746	0.16842	0.67656	-0.09696	-0.75378	0.67657	0.9828	0.45098	0.83248	0.08055
TGFBR2	5	-0.013833	-0.10366	0.99379	0.99903	0.91744	0.9848	0.067161	0.50343	0.60499	0.97797	0.61466	0.8984	0.080994
DAB2	5	0.061119	0.47088	0.66293	0.99746	0.63773	0.91088	0.14274	1.1005	0.32185	0.97701	0.27111	0.76912	0.081621
TMEM132A	5	-0.043777	-0.28372	0.8633	0.99848	0.77662	0.94148	0.037861	0.24649	0.74084	0.98707	0.80531	0.96451	0.081638
TACSTD2	5	-0.055274	-0.45399	0.81558	0.99746	0.64984	0.91508	0.02703	0.22208	0.79063	0.99375	0.82425	0.96632	0.082304
MMGT1	5	0.074698	0.60298	0.6073	0.99746	0.54652	0.89798	0.15706	1.2699	0.27718	0.97701	0.20412	0.72857	0.082362
PLXNA1	5	-0.29638	-1.892	0.2252	0.99746	0.058488	0.50049	-0.21394	-1.3663	0.35472	0.97701	0.17185	0.69717	0.08244
HLA-C	5	-0.11234	-0.71129	0.60816	0.99746	0.47691	0.87276	-0.029611	-0.18783	0.95253	0.99632	0.85101	0.96803	0.082729
QSOX2	5	-0.1967	-1.6487	0.38101	0.99746	0.09921	0.58783	-0.11321	-0.95124	0.61656	0.97808	0.34148	0.80015	0.08349
PKP4	5	0.028182	0.21855	0.80901	0.99746	0.827	0.95657	0.11225	0.87079	0.42678	0.97701	0.38387	0.80229	0.084068
OR9Q2	5	-0.090049	-0.9204	0.68058	0.99746	0.35736	0.80763	-0.0052419	-0.053642	0.93938	0.99632	0.95722	0.99094	0.0848071
CADM1	5	-0.15801	-1.72	0.47206	0.99746	0.085426	0.56828	-0.073031	-0.79507	0.76786	0.99339	0.42657	0.82649	0.084979
OR6K6	5	-0.029392	-0.18558	0.92623	0.99848	0.85277	0.96561	0.056496	0.35782	0.65368	0.9814	0.72048	0.9326	0.085888
CD248	5	0.026455	0.14851	0.81899	0.99746	0.88194	0.97167	0.1127	0.63528	0.4252	0.97701	0.52525	0.86664	0.086245
PCDHA6	5	0.1436	0.8296	0.3507	0.99746	0.40676	0.82739	0.23051	1.3324	0.11747	0.8733	0.18272	0.71009	0.08691
PGCP	5	-0.012032	-0.10063	0.99744	0.99903	0.91984	0.9848	0.075322	0.63017	0.57285	0.97701	0.52858	0.86933	0.087354
BTD	5	0.099694	0.81059	0.50505	0.99746	0.4176	0.83571	0.18788	1.528	0.19598	0.97701	0.12652	0.64507	0.088186
CMKLR1	5	-0.021653	-0.25247	0.95703	0.99848	0.80068	0.95111	0.067074	0.78309	0.60536	0.97797	0.43357	0.82727	0.088727
OR8J1	5	-0.1738	-1.1544	0.43201	0.99746	0.24836	0.73783	-0.08476	-0.56326	0.72234	0.9828	0.57326	0.8852	0.08904
ABCA7	5	-0.21023	-1.4431	0.3546	0.99746	0.149	0.64218	-0.12107	-0.83167	0.58953	0.97701	0.40559	0.8157	0.08916
TRPV2	5	0.16555	1.0073	0.28484	0.99746	0.31379	0.77878	0.25473	1.5532	0.08521	0.75806	0.12037	0.63387	0.08918
TMEM30A	5	-0.274	-2.4038	0.25453	0.99746	0.016226	0.26814	-0.18464	-1.6205	0.41558	0.97701	0.10512	0.63262	0.08936
BST2	5	-0.0065391	-0.048062	0.97383	0.99889	0.96167	0.99247	0.082995	0.6104	0.54096	0.97701	0.5416	0.87353	0.0895341
ELTD1	5	-0.037092	-0.20174	0.89251	0.99848	0.84012	0.96243	0.053222	0.29068	0.66975	0.9828	0.7713	0.94939	0.090314
ITSN1	5	-0.0038021	-0.042684	0.95946	0.99848	0.96595	0.99358	0.08735	0.98095	0.52234	0.97701	0.32662	0.79626	0.0911521
TSPAN13	5	0.10609	0.68373	0.48131	0.99746	0.49415	0.87488	0.19735	1.2735	0.17638	0.97701	0.20283	0.72824	0.09126
C11orf52	5	-0.048162	-0.34799	0.84516	0.99746	0.72785	0.92995	0.043431	0.31398	0.71503	0.9828	0.75354	0.94432	0.091593
TMEM132B	5	0.031565	0.23075	0.79209	0.99746	0.81751	0.95396	0.12381	0.90528	0.38478	0.97701	0.36532	0.80015	0.092245
CD244	5	0.23706	0.3612	0.12611	0.86695	0.71795	0.92969	0.33042	0.50732	0.029945	0.45138	0.61193	0.8984	0.09336
PTP4A2	5	-0.058742	-0.50916	0.80219	0.99746	0.61064	0.91088	0.036069	0.31294	0.74887	0.98822	0.75432	0.94432	0.094811
ADRA2A	5	0.28888	1.0313	0.060012	0.61625	0.30241	0.77152	0.38389	1.3788	0.013147	0.24828	0.16794	0.69029	0.09501
SLC2A1	5	-0.55729	-2.7531	0.044187	0.51489	0.0059038	0.11149	-0.46159	-2.2893	0.091053	0.78842	0.022062	0.33256	0.0957
PDCD1	5	-0.11698	-0.50506	0.59343	0.99746	0.61352	0.91088	-0.020824	-0.090253	0.99136	0.99804	0.92809	0.98061	0.096156
SYPL1	5	-0.21456	-1.5293	0.34717	0.99746	0.1262	0.62131	-0.1183	-0.844	0.59866	0.97701	0.39867	0.81453	0.09626
ADAM9	5	-0.052377	-0.4271	0.82678	0.99746	0.66931	0.91946	0.044103	0.35976	0.71236	0.9828	0.71903	0.93167	0.09648
SUSD2	5	-0.0044818	-0.022625	0.96324	0.99849	0.98195	0.99774	0.092286	0.46648	0.5031	0.97701	0.64087	0.90371	0.0967678
PTPRC	5	-0.081787	-0.64057	0.71223	0.99746	0.5218	0.88854	0.015106	0.11847	0.84784	0.99625	0.9057	0.9761	0.096893
CDON	5	0.0046209	0.034847	0.92331	0.99848	0.9722	0.99358	0.10153	0.76581	0.46659	0.97701	0.44379	0.82727	0.0969091
STXBP3	5	0.017896	0.12972	0.8577	0.99746	0.89679	0.97897	0.11482	0.83249	0.41704	0.97701	0.40513	0.8157	0.096924
NEU1	5	-0.024567	-0.17534	0.94717	0.99848	0.86081	0.96832	0.073334	0.52359	0.58174	0.97701	0.60056	0.89551	0.097901
FCGR2B	4	-0.18529	-1.2438	0.42337	0.99746	0.21358	0.70302	-0.086	-0.57729	0.72234	0.9828	0.56374	0.8852	0.09929
TF	5	-0.13803	-1.1292	0.52769	0.99746	0.25882	0.74958	-0.038476	-0.31508	0.9143	0.99632	0.7527	0.94432	0.099554
GGT7	5	-0.086774	-0.47577	0.69288	0.99746	0.63424	0.91088	0.012798	0.070715	0.85916	0.99625	0.94362	0.98798	0.099572
COL6A6	5	-0.10177	-0.85227	0.63859	0.99746	0.39406	0.82612	-0.0014887	-0.012471	0.92112	0.99632	0.99005	0.99622	0.100281
S1PR2	5	-0.26997	-1.3501	0.26038	0.99746	0.17699	0.68495	-0.16896	-0.85211	0.45368	0.97701	0.39415	0.81152	0.10101
MST1R	5	0.040352	0.2657	0.75326	0.99746	0.79047	0.94729	0.14139	0.93165	0.3266	0.97701	0.35152	0.80015	0.101038
SEMA4F	5	-0.14905	-1.4048	0.49483	0.99746	0.16008	0.65809	-0.047985	-0.45252	0.87267	0.99625	0.65089	0.90941	0.101065
ANKLE2	5	-1.5695	-4.294	0.00012173	0.005	1.7546e-05	0.00057656	-1.4681	-4.1234	0.00012173	0.0036364	3.7339e-05	0.0011154	0.1014
SEMA6B	5	-0.085522	-0.54725	0.69811	0.99746	0.58421	0.91032	0.016223	0.10384	0.84236	0.99625	0.91729	0.97864	0.101745
PRKCA	5	-0.083748	-0.65702	0.70481	0.99746	0.51117	0.88165	0.018167	0.14263	0.83226	0.99549	0.88659	0.97422	0.101915
C12orf49	5	0.065178	0.51814	0.6448	0.99746	0.60436	0.91039	0.16717	1.3294	0.24967	0.97701	0.18372	0.71022	0.101992
SV2A	5	0.074298	0.55619	0.60937	0.99746	0.57808	0.91032	0.17642	1.3212	0.22215	0.97701	0.18642	0.71899	0.102122
JAM3	5	0.11216	0.78722	0.45563	0.99746	0.43115	0.84637	0.21452	1.5058	0.14181	0.94332	0.13211	0.65209	0.10236
CD226	5	0.13449	0.87795	0.38198	0.99746	0.37997	0.81963	0.23687	1.5471	0.10822	0.86311	0.12185	0.63757	0.10238
MFSD4B	5	-0.030519	-0.34228	0.92136	0.99848	0.73214	0.93153	0.072709	0.81565	0.58405	0.97701	0.4147	0.8205	0.103228
OR8D4	5	0.017233	0.13536	0.8622	0.99848	0.89233	0.97675	0.12062	0.94766	0.39623	0.97701	0.3433	0.80015	0.103387
TMEM63C	5	-0.12292	-0.80072	0.57249	0.99746	0.42329	0.84271	-0.018626	-0.12138	0.99903	0.99939	0.90339	0.9761	0.104294
SCARA5	5	0.054114	0.32755	0.69203	0.99746	0.74325	0.93617	0.15858	0.96062	0.27206	0.97701	0.33674	0.79809	0.104466
ADAM10	5	0.09485	0.72484	0.52623	0.99746	0.46855	0.86777	0.19956	1.5257	0.17261	0.97701	0.12708	0.64507	0.10471
MOXD1	5	-0.0332	-0.24112	0.90846	0.99848	0.80947	0.95111	0.071595	0.52026	0.58637	0.97701	0.60289	0.89642	0.104795
SLIT3	5	0.021631	0.13443	0.84127	0.99746	0.89306	0.9769	0.12649	0.78745	0.37626	0.97701	0.43102	0.82661	0.104859
SCARB2	5	0.061026	0.7711	0.6633	0.99746	0.44065	0.85275	0.16618	2.0999	0.25295	0.97701	0.035735	0.40288	0.105154
SLC16A3	5	0.024933	0.15391	0.82629	0.99746	0.87768	0.97167	0.13011	0.80399	0.36263	0.97701	0.4214	0.82208	0.105177
SLC9A7	5	0.1762	1.2088	0.25441	0.99746	0.22674	0.71641	0.28168	1.934	0.058673	0.63291	0.053119	0.49722	0.10548
IL17D	5	0.13495	0.67526	0.38125	0.99746	0.49951	0.87497	0.24048	1.2116	0.10323	0.83529	0.22567	0.74455	0.10553
NECTIN2	5	0.13745	1.3214	0.37188	0.99746	0.18637	0.6881	0.24339	2.3401	0.10091	0.832	0.019279	0.31852	0.10594
ITGA8	5	-0.068076	-0.47533	0.76543	0.99746	0.63455	0.91088	0.038006	0.26572	0.74035	0.98707	0.79046	0.95569	0.106082
ITGB3	5	0.17439	1.1025	0.26013	0.99746	0.27025	0.76555	0.28092	1.7775	0.059404	0.63291	0.075492	0.56636	0.10653
COL7A1	5	-0.034851	-0.34552	0.90067	0.99848	0.72971	0.93011	0.072615	0.72023	0.5843	0.97701	0.47138	0.846	0.107466
LRP11	5	-0.080871	-0.89888	0.71455	0.99746	0.36872	0.81525	0.026805	0.29822	0.79233	0.99375	0.76554	0.94939	0.107676
ICAM5	5	0.089928	0.62765	0.54595	0.99746	0.53023	0.88854	0.19762	1.3865	0.17602	0.97701	0.1656	0.68855	0.107692
CD109	5	-0.13008	-1.1849	0.5507	0.99746	0.23607	0.72906	-0.022315	-0.20329	0.98588	0.99632	0.83891	0.96789	0.107765
PCDHA10	5	0.21952	1.3721	0.15618	0.95127	0.17005	0.67812	0.32733	2.0505	0.031406	0.46607	0.040314	0.43865	0.10781
P2RX4	5	0.0025174	0.021214	0.93244	0.99848	0.98307	0.99776	0.11062	0.93293	0.43274	0.97701	0.35086	0.80015	0.108103
PTGIR	5	0.034885	0.21738	0.77797	0.99746	0.82791	0.95658	0.14339	0.89453	0.32051	0.97701	0.37104	0.80015	0.108505
KIDINS220	5	0.14189	1.2814	0.35606	0.99746	0.20006	0.69812	0.25103	2.2672	0.091175	0.78842	0.023378	0.34159	0.10914
NCR3LG1	5	-0.1658	-1.4659	0.45149	0.99746	0.14269	0.63143	-0.056598	-0.50098	0.83603	0.99594	0.61639	0.8984	0.109202
GPR116	5	-0.0015743	-0.015142	0.94936	0.99848	0.98792	0.99896	0.10786	1.0376	0.4426	0.97701	0.29947	0.78542	0.109434
PI16	5	-0.036525	-0.23778	0.89495	0.99848	0.81205	0.95111	0.073042	0.47631	0.58259	0.97701	0.63385	0.90103	0.109567
NECTIN1	5	0.17156	1.4847	0.26683	0.99746	0.13763	0.63143	0.28115	2.4332	0.05916	0.63291	0.014967	0.2616	0.10959
NLGN2	5	-0.045179	-0.39407	0.85746	0.99746	0.69353	0.92424	0.064597	0.56471	0.61777	0.97808	0.57227	0.8852	0.109776
SLC45A4	5	-0.0020963	-0.0079064	0.95155	0.99848	0.99369	0.9991	0.10888	0.41376	0.43895	0.97701	0.67905	0.92085	0.110976
TLR3	5	0.31492	1.583	0.040292	0.48971	0.11343	0.60793	0.4264	2.1468	0.0065733	0.13846	0.03181	0.39296	0.11148
MICA	5	0.036981	0.32175	0.76713	0.99746	0.74764	0.93652	0.14884	1.2952	0.30274	0.97701	0.19524	0.72785	0.111859
non-targeting_2	5	0.17524	0.83415	0.2577	0.99746	0.4042	0.82739	0.28723	1.3744	0.054413	0.62083	0.1693	0.69196	0.11199
PTPRS	5	-0.046604	-0.37342	0.85161	0.99746	0.70884	0.92642	0.065539	0.52755	0.61388	0.97808	0.59781	0.89516	0.112143
RPL9	5	-1.0087	-3.4571	0.0018259	0.042254	0.00054609	0.012339	-0.89632	-3.0893	0.0047474	0.10541	0.0020062	0.04337	0.11238
ULBP3	5	-0.044707	-0.32796	0.86026	0.99746	0.74294	0.93617	0.067684	0.49733	0.60183	0.97708	0.61896	0.89987	0.112391
SORCS1	5	-0.028761	-0.22357	0.92891	0.99848	0.8231	0.95535	0.084305	0.6555	0.53561	0.97701	0.51214	0.86164	0.113066
non-targeting_21	5	-0.17799	-1.0817	0.42228	0.99746	0.2794	0.76654	-0.064377	-0.39225	0.80049	0.99375	0.69487	0.92428	0.113613
RRM1	5	-1.9383	-4.6435	0	0	3.425e-06	0.00013725	-1.8245	-4.7706	0	0	1.8367e-06	8.8757e-05	0.1138
JAG1	5	0.0032397	0.026414	0.9283	0.99848	0.97893	0.99685	0.1177	0.95965	0.4073	0.97701	0.33723	0.79809	0.11446
TNFRSF21	5	-0.12989	-1.4045	0.55107	0.99746	0.16016	0.65809	-0.015243	-0.16488	0.9843	0.99632	0.86903	0.96882	0.114647
PPWD1	5	-0.72547	-3.9261	0.013268	0.218	8.6337e-05	0.0023642	-0.61029	-3.3216	0.032745	0.47611	0.00089512	0.020426	0.11518
IGF1R	5	0.0072491	0.049078	0.91077	0.99848	0.96086	0.99247	0.12258	0.83068	0.38917	0.97701	0.40616	0.8157	0.115331
ITGB7	5	0.073034	0.4129	0.61461	0.99746	0.67968	0.9209	0.18873	1.0698	0.19404	0.97701	0.28472	0.77816	0.115696
SLC38A6	5	0.1725	0.89269	0.265	0.99746	0.37202	0.81715	0.28823	1.4983	0.053804	0.61958	0.13406	0.65209	0.11573
LAMA3	5	-0.15288	-0.76159	0.48497	0.99746	0.44631	0.8596	-0.037059	-0.18566	0.92136	0.99632	0.85271	0.96803	0.115821
VCAN	5	-0.12313	-1.1252	0.57176	0.99746	0.26052	0.74958	-0.0068128	-0.062261	0.94912	0.99632	0.95036	0.99013	0.116317
COL5A1	5	-0.028224	-0.17759	0.93171	0.99848	0.85904	0.96805	0.088477	0.55708	0.51674	0.97701	0.57747	0.8852	0.116701
GPR155	5	-0.13956	-1.0017	0.52368	0.99746	0.31651	0.78081	-0.022637	-0.16253	0.98393	0.99632	0.87089	0.96882	0.116923
ITGA2B	5	-0.10272	-0.76591	0.63579	0.99746	0.44373	0.85568	0.014733	0.11002	0.84942	0.99625	0.91239	0.97727	0.117453
TMEM132E	5	-0.023469	-0.15185	0.94997	0.99848	0.8793	0.97167	0.094212	0.61222	0.49519	0.97701	0.54039	0.87353	0.117681
SLC22A5	5	-0.061859	-0.31923	0.78795	0.99746	0.74955	0.937	0.056466	0.29173	0.6538	0.9814	0.77049	0.94939	0.118325
ODZ1	5	0.11389	0.98292	0.44918	0.99746	0.32565	0.78611	0.23278	2.0102	0.11406	0.8733	0.044415	0.46186	0.11889
PLVAP	5	-0.075736	-0.52186	0.73427	0.99746	0.60177	0.91032	0.043919	0.30501	0.71321	0.9828	0.76036	0.94621	0.119655
CSPG5	5	-0.093938	-0.67631	0.66379	0.99746	0.49884	0.87497	0.026266	0.18941	0.79428	0.99375	0.84977	0.96803	0.120204
TTYH3	5	0.080321	0.46993	0.58308	0.99746	0.6384	0.91088	0.20118	1.1888	0.16884	0.97701	0.23452	0.74481	0.120859
SLC22A4	5	-0.15718	-0.72545	0.47486	0.99746	0.46818	0.86777	-0.036189	-0.16892	0.92526	0.99632	0.86586	0.96882	0.120991
CALU	5	0.077805	0.58389	0.59489	0.99746	0.55929	0.90356	0.19935	1.4964	0.17298	0.97701	0.13454	0.65209	0.121545
ITGA1	5	-0.20736	-1.5073	0.36214	0.99746	0.13173	0.63083	-0.085793	-0.62399	0.71844	0.9828	0.53263	0.87277	0.121567
RAET1E	5	0.13663	1.1382	0.37492	0.99746	0.25502	0.74555	0.25833	2.1559	0.080219	0.73039	0.031095	0.38704	0.1217
STAB1	5	0.14982	0.84209	0.33122	0.99746	0.39974	0.82612	0.27163	1.5322	0.066829	0.65749	0.12547	0.64507	0.12181
LOX	5	0.029215	0.17898	0.80402	0.99746	0.85795	0.96805	0.15132	0.92787	0.2941	0.97701	0.35347	0.80015	0.122105
NEDD1	5	-1.6839	-5.2157	0	0	1.8308e-07	1.0743e-05	-1.5615	-4.8908	0.00012173	0.0036364	1.0043e-06	5.1564e-05	0.1224
PTCH1	5	-0.13071	-0.97224	0.54863	0.99746	0.33093	0.78611	-0.0081422	-0.060764	0.95472	0.99632	0.95155	0.99074	0.122568
LTF	5	-0.098062	-0.71111	0.65259	0.99746	0.47702	0.87276	0.025119	0.18233	0.7989	0.99375	0.85532	0.96803	0.123181
SLC46A1	5	-0.074291	-0.53588	0.74011	0.99746	0.59204	0.91032	0.049055	0.35502	0.68911	0.9828	0.72258	0.9326	0.123346
C10orf54	5	0.0051426	0.035189	0.92161	0.99848	0.97193	0.99358	0.12858	0.88084	0.36872	0.97701	0.3784	0.80015	0.123437
SERPINB2	5	-0.052513	-0.42597	0.82605	0.99746	0.67013	0.91982	0.071571	0.58081	0.58637	0.97701	0.56137	0.8852	0.124084
SLC39A6	5	-0.093223	-0.62005	0.66634	0.99746	0.53522	0.89186	0.031455	0.20938	0.77005	0.99365	0.83415	0.96787	0.124678
CXADR	5	-0.28834	-2.7547	0.23457	0.99746	0.0058744	0.11149	-0.1636	-1.5645	0.4678	0.97701	0.11771	0.63372	0.12474
non-targeting_13	5	-0.16993	-1.2609	0.44029	0.99746	0.20735	0.69812	-0.044916	-0.33455	0.88643	0.99625	0.73797	0.94092	0.125014
non-targeting_62	5	0.12113	0.38712	0.42581	0.99746	0.69867	0.92424	0.24736	0.7981	0.095313	0.80722	0.42481	0.82502	0.12623
TTYH2	5	-0.1015	-0.75544	0.63956	0.99746	0.44999	0.8596	0.024982	0.18609	0.79963	0.99375	0.85237	0.96803	0.126482
CORIN	5	-0.086377	-0.71425	0.69495	0.99746	0.47507	0.87276	0.04022	0.33274	0.72842	0.98487	0.73933	0.94092	0.126597
CSPG4	5	0.12612	0.38732	0.40852	0.99746	0.69852	0.92424	0.25399	0.78802	0.085819	0.75806	0.43069	0.82661	0.12787
ST3GAL1	5	0.030473	0.17441	0.79708	0.99746	0.86154	0.96832	0.1584	0.90798	0.27279	0.97701	0.36389	0.80015	0.127927
CD14	5	-0.05612	-0.48449	0.81181	0.99746	0.62804	0.91088	0.072088	0.62329	0.58564	0.97701	0.53309	0.87277	0.128208
CAPNS1	5	-0.12158	-0.84562	0.57651	0.99746	0.39777	0.82612	0.006636	0.046172	0.88411	0.99625	0.96317	0.99126	0.128216
TLR2	5	0.022848	0.21867	0.83567	0.99746	0.82691	0.95657	0.15166	1.453	0.293	0.97701	0.14622	0.66482	0.128812
HLA-A	5	0.044283	0.33087	0.73609	0.99746	0.74074	0.93475	0.1731	1.3038	0.23274	0.97701	0.1923	0.72136	0.128817
CD37	5	0.27511	1.6795	0.072672	0.65246	0.09306	0.57697	0.40432	2.4689	0.0094948	0.19024	0.013551	0.24628	0.12921
TMEFF1	5	0.088861	0.40276	0.54912	0.99746	0.68713	0.9209	0.21842	0.99367	0.13561	0.92066	0.32038	0.79596	0.129559
STT3B	5	-0.24087	-1.7626	0.30116	0.99746	0.07797	0.5522	-0.11082	-0.81134	0.62532	0.98116	0.41717	0.82172	0.13005
RALA	5	-0.18369	-1.4116	0.40706	0.99746	0.15806	0.65581	-0.053553	-0.41169	0.84857	0.99625	0.68057	0.92085	0.130137
HARBI1	5	0.020113	0.13566	0.84808	0.99746	0.89209	0.97675	0.15049	1.0162	0.29641	0.97701	0.30953	0.78845	0.130377
non-targeting_26	5	0.094376	0.75039	0.52842	0.99746	0.45302	0.8596	0.22478	1.7903	0.12611	0.88927	0.073401	0.56354	0.130404
CYBB	5	0.24465	1.4742	0.11309	0.81135	0.14044	0.63143	0.37514	2.2613	0.014729	0.26889	0.023739	0.34213	0.13049
LGALS3	5	-0.35667	-2.5452	0.1591	0.95127	0.010921	0.19503	-0.22578	-1.6121	0.33427	0.97701	0.10695	0.63372	0.13089
MBP	5	0.081798	0.60831	0.57626	0.99746	0.54298	0.8957	0.2131	1.5852	0.14413	0.9472	0.11293	0.63372	0.131302
ITGA9	5	-0.055366	-0.24187	0.81534	0.99746	0.80888	0.95111	0.076524	0.33789	0.56799	0.97701	0.73544	0.93976	0.13189
AMIGO1	5	0.11712	0.87124	0.43847	0.99746	0.38363	0.81963	0.24908	1.8544	0.093609	0.79689	0.063676	0.54418	0.13196
PTK7	5	-0.078765	-0.54504	0.72331	0.99746	0.58572	0.91032	0.053316	0.37034	0.66902	0.9828	0.71113	0.92957	0.132081
MPZL2	5	0.15625	0.99998	0.31199	0.99746	0.31732	0.78164	0.28844	1.8468	0.053682	0.61958	0.064773	0.54595	0.13219
MFGE8	5	0.2758	1.4684	0.07255	0.65246	0.14199	0.63143	0.40845	2.1766	0.0087645	0.17778	0.029509	0.37877	0.13265
TSPAN2	5	-0.21063	-1.6906	0.35338	0.99746	0.090922	0.57017	-0.077734	-0.62414	0.74839	0.98822	0.53253	0.87277	0.132896
C11orf24	5	0.029597	0.19451	0.8017	0.99746	0.84578	0.96261	0.16258	1.0691	0.2622	0.97701	0.285	0.77816	0.132983
CDSN	5	0.25251	1.5678	0.1014	0.76438	0.11692	0.60793	0.38638	2.4003	0.012781	0.24419	0.016383	0.28334	0.13387
CDV3	5	-0.07011	-0.5886	0.75666	0.99746	0.55613	0.90199	0.064039	0.53831	0.62009	0.97867	0.59036	0.88662	0.134149
HYAL2	5	0.024762	0.27122	0.8269	0.99746	0.78622	0.94496	0.15905	1.7475	0.27109	0.97701	0.080551	0.58799	0.134288
SCN9A	5	0.074664	0.4337	0.60755	0.99746	0.66451	0.91796	0.20971	1.2187	0.15107	0.96431	0.22294	0.74455	0.135046
CD19	5	0.17388	1.0641	0.26135	0.99746	0.2873	0.76654	0.30929	1.8933	0.04017	0.528	0.058325	0.51798	0.13541
IL10RA	5	0.18931	1.3288	0.21911	0.99746	0.18392	0.6881	0.32619	2.29	0.031771	0.46607	0.02202	0.33256	0.13688
SLC5A6	5	-0.21727	-1.5284	0.34291	0.99746	0.12642	0.62131	-0.079539	-0.56004	0.74035	0.98707	0.57545	0.8852	0.137731
LIN7C	5	-0.22734	-1.7947	0.32465	0.99746	0.072697	0.54539	-0.089226	-0.70474	0.70578	0.9828	0.48097	0.85132	0.138114
C1QTNF2	5	-0.17315	-1.3198	0.43311	0.99746	0.18689	0.6881	-0.034981	-0.26712	0.92903	0.99632	0.78937	0.95569	0.138169
non-targeting_22	5	0.037349	0.29619	0.76519	0.99746	0.76708	0.94054	0.17591	1.3962	0.22374	0.97701	0.16266	0.68351	0.138561
C10orf72	5	-0.17931	-1.4094	0.41826	0.99746	0.15873	0.65691	-0.040204	-0.31654	0.90603	0.99626	0.75159	0.94432	0.139106
MYO1B	5	-0.28185	-2.4017	0.24321	0.99746	0.01632	0.26814	-0.14268	-1.2163	0.52635	0.97701	0.22387	0.74455	0.13917
OR6C3	5	0.003983	0.027615	0.92514	0.99848	0.97797	0.99678	0.14317	0.99276	0.321	0.97701	0.32083	0.79596	0.139187
EMID2	5	-0.15345	-1.0788	0.48387	0.99746	0.28069	0.76654	-0.013853	-0.097498	0.97785	0.99632	0.92233	0.98029	0.139597
PGAP1	5	-0.26734	-2.0711	0.26366	0.99746	0.038346	0.43151	-0.12701	-0.99002	0.57249	0.97701	0.32216	0.79596	0.14033
MARCKSL1	5	-0.065757	-0.41861	0.77358	0.99746	0.6755	0.9209	0.074577	0.47812	0.57651	0.97701	0.63256	0.90103	0.140334
SLC5A3	5	-0.21766	-1.9612	0.34206	0.99746	0.049861	0.47629	-0.076137	-0.68612	0.75496	0.98822	0.49264	0.8538	0.141523
C14orf37	5	-0.11768	-0.97992	0.59184	0.99746	0.32712	0.78611	0.024406	0.2034	0.80243	0.99375	0.83882	0.96789	0.142086
SCRIB	5	-0.0034782	-0.023201	0.95837	0.99848	0.98149	0.99774	0.14008	0.93768	0.33086	0.97701	0.34841	0.80015	0.143558
FGB	5	0.051271	0.35156	0.70493	0.99746	0.72517	0.92995	0.19532	1.3423	0.18089	0.97701	0.17951	0.71009	0.144049
EMP2	5	-0.024835	-0.24871	0.94656	0.99848	0.80359	0.95111	0.11928	1.1948	0.40085	0.97701	0.23218	0.74481	0.144115
BVES	5	0.04815	0.45367	0.71856	0.99746	0.65006	0.91508	0.19259	1.8169	0.18624	0.97701	0.069236	0.55613	0.14444
FN1	5	-0.014397	-0.12016	0.99111	0.99903	0.90436	0.98047	0.13068	1.0916	0.36044	0.97701	0.27503	0.76941	0.145077
RAB13	5	-0.24954	-1.703	0.28424	0.99746	0.088562	0.56828	-0.10383	-0.70897	0.64833	0.9814	0.47834	0.85056	0.14571
non-targeting_40	5	0.088088	0.53222	0.55192	0.99746	0.59457	0.91032	0.23412	1.4194	0.1126	0.8733	0.15579	0.66974	0.146032
SIRPB1	5	-0.061476	-0.56492	0.7899	0.99746	0.57213	0.90721	0.084827	0.78002	0.53317	0.97701	0.43538	0.82727	0.146303
PPAP2B	5	-0.084466	-0.87393	0.70164	0.99746	0.38215	0.81963	0.062351	0.64519	0.62763	0.98116	0.5188	0.86164	0.146817
CLEC5A	5	0.060194	0.4937	0.66646	0.99746	0.62152	0.91088	0.2087	1.7144	0.15362	0.96431	0.086459	0.58799	0.148506
RRAS	5	0.22863	1.4161	0.13877	0.90119	0.15675	0.65369	0.37725	2.338	0.013999	0.25843	0.019386	0.31852	0.14862
PLA2R1	5	-0.054219	-0.35342	0.81875	0.99746	0.72377	0.92995	0.094438	0.61577	0.49373	0.97701	0.53804	0.87353	0.148657
CDH6	5	0.15034	1.0763	0.33001	0.99746	0.28178	0.76654	0.299	2.1416	0.046987	0.58931	0.032225	0.39512	0.14866
PALM	5	0.14134	0.80236	0.35715	0.99746	0.42235	0.84213	0.29027	1.65	0.052343	0.61958	0.098933	0.62232	0.14893
IRF1	5	-0.086885	-0.70618	0.69264	0.99746	0.48008	0.87428	0.062334	0.50739	0.62763	0.98116	0.61188	0.8984	0.149219
PDGFRA	5	-0.24124	-1.1672	0.30079	0.99746	0.24311	0.73729	-0.091722	-0.44946	0.69556	0.9828	0.6531	0.91022	0.149518
non-targeting_60	5	0.077878	0.42261	0.59428	0.99746	0.67258	0.92011	0.22748	1.2354	0.12185	0.88276	0.21669	0.74455	0.149602
LRP10	5	-0.34759	-2.1158	0.16811	0.977	0.034362	0.41913	-0.19769	-1.204	0.38612	0.97701	0.22858	0.74455	0.1499
SLC6A11	5	0.09199	0.39157	0.53877	0.99746	0.69537	0.92424	0.24283	1.0435	0.10128	0.832	0.29673	0.7851	0.15084
CD63	5	0.037818	0.23851	0.76263	0.99746	0.81148	0.95111	0.18871	1.191	0.19416	0.97701	0.23366	0.74481	0.150892
PLAUR	5	0.14897	0.83315	0.33366	0.99746	0.40476	0.82739	0.3004	1.6804	0.045892	0.5845	0.092885	0.61044	0.15143
ENO1	5	-0.39517	-2.1871	0.1294	0.87851	0.028739	0.38079	-0.24332	-1.3473	0.30639	0.97701	0.17789	0.71009	0.15185
CLEC14A	5	-0.13043	-0.7804	0.54924	0.99746	0.43515	0.84769	0.021454	0.12856	0.81631	0.99549	0.89771	0.9761	0.151884
NCK1	5	-0.12277	-1.1649	0.57346	0.99746	0.24405	0.73783	0.02915	0.27671	0.78016	0.99365	0.78201	0.95223	0.15192
JAK2	5	-0.005847	-0.049098	0.96969	0.99889	0.96084	0.99247	0.14647	1.2307	0.3098	0.97701	0.21845	0.74455	0.152317
GCC1	5	0.14914	0.85115	0.33366	0.99746	0.39469	0.82612	0.30177	1.7222	0.044796	0.57953	0.08503	0.58799	0.15263
ETF1	5	-2.4711	-6.223	0	0	4.8763e-10	7.2835e-08	-2.3183	-6.2233	0	0	4.8682e-10	8.8871e-08	0.1528
ADRB2	5	0.067229	0.47523	0.63554	0.99746	0.63462	0.91088	0.22051	1.56	0.13268	0.91167	0.11876	0.63372	0.153281
TLL1	5	0.093492	0.69916	0.53195	0.99746	0.48445	0.87428	0.24683	1.8467	0.096166	0.81026	0.064797	0.54595	0.153338
SLC41A3	5	-0.18315	-1.8945	0.40852	0.99746	0.05816	0.50029	-0.028737	-0.29735	0.95703	0.99632	0.7662	0.94939	0.154413
GAS1	5	0.053535	0.31233	0.69495	0.99746	0.75479	0.93948	0.20841	1.2218	0.15411	0.96431	0.22178	0.74455	0.154875
LMBRD1	5	-0.0075972	-0.060566	0.97772	0.99889	0.9517	0.98965	0.14731	1.1751	0.30785	0.97701	0.23997	0.74724	0.154907
SLC12A2	5	0.12003	0.51752	0.42885	0.99746	0.60479	0.91039	0.27564	1.2017	0.064029	0.65031	0.22948	0.74455	0.15561
ITGB5	5	-0.18427	-1.3897	0.40609	0.99746	0.16463	0.66946	-0.028407	-0.21435	0.95813	0.99632	0.83027	0.96696	0.155863
ROBO1	5	-0.068552	-0.38296	0.76287	0.99746	0.70175	0.92581	0.087882	0.49155	0.51966	0.97701	0.62304	0.90103	0.156434
CASD1	5	0.0066865	0.043444	0.9143	0.99848	0.96535	0.99358	0.16343	1.0671	0.26086	0.97701	0.28591	0.77816	0.156743
CR2	5	0.044518	0.3052	0.735	0.99746	0.76021	0.93961	0.20127	1.38	0.16884	0.97701	0.16757	0.69029	0.156752
CDH15	5	-0.01007	-0.066682	0.98844	0.99903	0.94683	0.98834	0.14835	0.98395	0.30444	0.97701	0.32514	0.79626	0.15842
non-targeting_28	5	-0.026981	-0.23731	0.93621	0.99848	0.81242	0.95111	0.13176	1.1619	0.35727	0.97701	0.24529	0.74724	0.158741
CELSR3	5	-0.022678	-0.11463	0.95277	0.99848	0.90874	0.98099	0.13628	0.68915	0.3423	0.97701	0.49073	0.85271	0.158958
NAALADL1	5	-0.047513	-0.3835	0.84747	0.99746	0.70135	0.92581	0.1125	0.90873	0.42593	0.97701	0.36349	0.80015	0.160013
IL3RA	5	0.13075	0.75429	0.39391	0.99746	0.45068	0.8596	0.29097	1.6822	0.0521	0.61958	0.092532	0.61044	0.16022
RTN4R	5	-0.05877	-0.27706	0.80207	0.99746	0.78173	0.94163	0.10153	0.48118	0.46659	0.97701	0.63039	0.90103	0.1603
EFNA5	5	-0.065185	-0.47116	0.77578	0.99746	0.63753	0.91088	0.09531	0.69135	0.4913	0.97701	0.48934	0.85271	0.160495
OR7G3	5	-0.33632	-1.9023	0.17882	0.99593	0.057126	0.49908	-0.17535	-0.99619	0.43481	0.97701	0.31916	0.79596	0.16097
CLN3	5	0.029478	0.28653	0.80219	0.99746	0.77447	0.94126	0.19047	1.8527	0.19099	0.97701	0.063923	0.54418	0.160992
non-targeting_57	5	0.052625	0.47114	0.69933	0.99746	0.63754	0.91088	0.21418	1.9189	0.14242	0.94355	0.054991	0.50475	0.161555
SEMA3A	5	-0.012245	-0.086942	0.99842	0.99903	0.93072	0.98728	0.14935	1.0605	0.30091	0.97701	0.28892	0.77947	0.161595
LOXL4	5	-0.091974	-0.62593	0.67206	0.99746	0.53136	0.88854	0.070595	0.48164	0.58965	0.97701	0.63006	0.90103	0.162569
FRAS1	5	-0.12955	-0.98108	0.5518	0.99746	0.32655	0.78611	0.033789	0.25613	0.75971	0.98972	0.79785	0.96105	0.163339
OR7C1	5	-0.18208	-1.8251	0.41096	0.99746	0.067979	0.52694	-0.018447	-0.18511	0.99817	0.99939	0.85314	0.96803	0.163633
PPAP2A	5	0.12582	0.84038	0.40974	0.99746	0.4007	0.82629	0.28963	1.9351	0.052708	0.61958	0.052979	0.49722	0.16381
MYO1E	5	-0.029588	-0.25101	0.92526	0.99848	0.80181	0.95111	0.13472	1.144	0.34753	0.97701	0.25261	0.75449	0.164308
CDC42EP4	5	-0.085761	-0.40745	0.69763	0.99746	0.68368	0.9209	0.080094	0.38321	0.55362	0.97701	0.70156	0.92584	0.165855
ABCG2	5	-0.16674	-1.4831	0.44893	0.99746	0.13804	0.63143	-0.00053716	-0.0047788	0.91674	0.99632	0.99619	0.9974	0.166203
CEACAM6	5	-0.30153	-3.0165	0.21948	0.99746	0.0025575	0.051678	-0.13511	-1.3541	0.5479	0.97701	0.17571	0.70583	0.16642
SLC16A7	5	-0.36565	-3.0335	0.15082	0.93158	0.0024175	0.050279	-0.19765	-1.6407	0.38649	0.97701	0.10086	0.62232	0.168
PSMD7	5	-1.4872	-4.3534	0.00012173	0.005	1.3406e-05	0.00047883	-1.3191	-3.9668	0.00036519	0.010169	7.2842e-05	0.0020634	0.1681
PCDH1	5	0.19179	1.1297	0.21302	0.99746	0.25861	0.74958	0.36009	2.1213	0.019477	0.33333	0.0339	0.39837	0.1683
PILRA	5	-0.1083	-1.1676	0.61911	0.99746	0.24299	0.73729	0.061557	0.66368	0.63055	0.9814	0.5069	0.86138	0.169857
KCNA3	5	-0.30377	-1.6838	0.21692	0.99746	0.092215	0.5739	-0.1339	-0.74566	0.55143	0.97701	0.45587	0.83633	0.16987
S1PR1	5	-0.087626	-0.59965	0.68984	0.99746	0.54874	0.89798	0.082317	0.56414	0.54388	0.97701	0.57266	0.8852	0.169943
MPP7	5	-0.13722	-1.2314	0.52903	0.99746	0.21818	0.70764	0.035065	0.31485	0.7535	0.98822	0.75287	0.94432	0.172285
OSTM1	5	0.083254	0.56195	0.56859	0.99746	0.57415	0.90792	0.25584	1.729	0.083628	0.75495	0.083804	0.58799	0.172586
RAMP3	5	0.032535	0.19114	0.78904	0.99746	0.84842	0.96334	0.20523	1.2077	0.16019	0.96765	0.22718	0.74455	0.172695
ITM2B	5	-0.081898	-0.79325	0.71187	0.99746	0.42763	0.84346	0.091447	0.88582	0.50639	0.97701	0.37571	0.80015	0.173345
RP2	5	0.05271	0.29853	0.69921	0.99746	0.7653	0.93961	0.22637	1.2834	0.12343	0.88276	0.19935	0.72785	0.17366
PLXND1	5	-0.16788	-1.0255	0.44614	0.99746	0.30514	0.77488	0.0058688	0.035876	0.8874	0.99625	0.97138	0.99259	0.173749
PTAFR	5	0.038065	0.25511	0.76166	0.99746	0.79864	0.95016	0.21204	1.4219	0.14583	0.94862	0.15505	0.66974	0.173975
GNAI3	5	0.015974	0.11663	0.86817	0.99848	0.90715	0.98047	0.19018	1.3888	0.19148	0.97701	0.16488	0.68855	0.174206
RNF149	5	-0.051405	-0.34904	0.83116	0.99746	0.72706	0.92995	0.12402	0.84325	0.38369	0.97701	0.39909	0.81453	0.175425
SLC6A9	5	0.013188	0.083293	0.88302	0.99848	0.93362	0.9873	0.18914	1.201	0.1933	0.97701	0.22975	0.74455	0.175952
non-targeting_29	5	-0.04991	-0.43877	0.83774	0.99746	0.66083	0.91796	0.12681	1.1173	0.37444	0.97701	0.26388	0.76518	0.17672
CLDN4	5	-0.015194	-0.08609	0.98831	0.99903	0.93139	0.98728	0.16225	0.92064	0.26293	0.97701	0.35724	0.80015	0.177444
PSMB4	5	-2.161	-5.6318	0	0	1.7837e-08	1.3955e-06	-1.9833	-5.3229	0	0	1.0214e-07	7.2966e-06	0.1777
SARS	5	-0.50167	-3.3521	0.064638	0.63429	0.00080198	0.017806	-0.32359	-2.1652	0.20146	0.97701	0.030371	0.38385	0.17808
LRP5	5	-0.29028	-1.529	0.23238	0.99746	0.12626	0.62131	-0.11184	-0.59322	0.62155	0.98004	0.55303	0.8779	0.17844
NOTCH2	5	-0.049769	-0.46956	0.83834	0.99746	0.63867	0.91088	0.12869	1.2149	0.36823	0.97701	0.22439	0.74455	0.178459
SELP	5	-0.10117	-0.54698	0.64078	0.99746	0.58439	0.91032	0.077367	0.42078	0.56482	0.97701	0.67392	0.92085	0.178537
SLC43A2	5	-0.082662	-0.65428	0.70956	0.99746	0.51293	0.88165	0.096105	0.76094	0.48801	0.97701	0.44669	0.82741	0.178767
MERTK	5	-0.30478	-2.2067	0.21558	0.99746	0.027333	0.37424	-0.12477	-0.90442	0.57918	0.97701	0.36577	0.80015	0.18001
SLC6A14	5	-0.083041	-0.69668	0.70834	0.99746	0.486	0.87428	0.097584	0.81885	0.48192	0.97701	0.41287	0.81828	0.180625
CTSD	5	0.10129	0.68519	0.49909	0.99746	0.49322	0.87488	0.28429	1.9237	0.056117	0.62432	0.054395	0.50208	0.183
EGFR	5	0.13826	0.43991	0.36932	0.99746	0.66	0.91796	0.32217	1.0348	0.033597	0.48421	0.30074	0.78542	0.18391
STAT1	5	-0.23317	-2.2011	0.31552	0.99746	0.027732	0.37656	-0.049194	-0.46454	0.86646	0.99625	0.64226	0.90371	0.183976
non-targeting_52	5	0.065294	0.34643	0.64431	0.99746	0.72902	0.92995	0.25001	1.3398	0.092149	0.78854	0.18031	0.71009	0.184716
KIAA0090	5	-0.083115	-0.53254	0.70822	0.99746	0.59435	0.91032	0.10165	0.65265	0.4661	0.97701	0.51398	0.86164	0.184765
AJAP1	5	0.093075	0.69057	0.53305	0.99746	0.48984	0.87428	0.27797	2.063	0.06196	0.64025	0.039112	0.43128	0.184895
F13A1	5	-0.16286	-1.4731	0.45989	0.99746	0.14074	0.63143	0.022243	0.20119	0.8129	0.99375	0.84055	0.96789	0.185103
non-targeting_46	5	-0.18762	-1.5496	0.39951	0.99746	0.12123	0.61858	-0.0024164	-0.019974	0.92623	0.99632	0.98406	0.99557	0.185204
MRC2	5	-0.22614	-1.362	0.32708	0.99746	0.1732	0.68305	-0.040557	-0.24479	0.90469	0.99625	0.80662	0.96451	0.185583
LILRA5	5	0.069292	0.48143	0.62934	0.99746	0.63021	0.91088	0.25536	1.7787	0.084236	0.75628	0.075283	0.56636	0.186068
ALDOC	5	-0.26259	-1.56	0.26878	0.99746	0.11876	0.61362	-0.076134	-0.45301	0.75508	0.98822	0.65054	0.90941	0.186456
CEACAM1	5	0.024832	0.16708	0.82666	0.99746	0.86731	0.9688	0.21262	1.4311	0.14522	0.94862	0.15241	0.66974	0.187788
DSP	5	-0.029242	-0.31067	0.92708	0.99848	0.75605	0.93961	0.16016	1.7016	0.26853	0.97701	0.088832	0.59572	0.189402
MFSD4	5	-0.0019745	-0.011408	0.95094	0.99848	0.9909	0.9991	0.188	1.0872	0.19574	0.97701	0.27697	0.76941	0.189974
GPR39	5	-0.055337	-0.32281	0.81546	0.99746	0.74684	0.93652	0.13482	0.79156	0.34705	0.97701	0.42861	0.82661	0.190157
MAN2B2	5	-0.030258	-0.19875	0.92282	0.99848	0.84246	0.96243	0.1601	1.0526	0.26853	0.97701	0.29251	0.7851	0.190358
ACVR1	5	-0.14146	-1.0477	0.51942	0.99746	0.29479	0.76654	0.048944	0.3628	0.68971	0.9828	0.71675	0.93116	0.190404
GNPTG	5	-0.0032379	-0.021081	0.9574	0.99848	0.98318	0.99776	0.18762	1.2223	0.19696	0.97701	0.22158	0.74455	0.190858
OLFML2B	5	-0.15975	-1.0194	0.46817	0.99746	0.30801	0.77687	0.031479	0.20107	0.76969	0.99365	0.84065	0.96789	0.191229
ABCB1	5	0.030506	0.20974	0.79708	0.99746	0.83387	0.96076	0.22187	1.526	0.13025	0.89916	0.127	0.64507	0.191364
UNC5B	5	-0.035514	-0.25665	0.8975	0.99848	0.79745	0.94972	0.15626	1.1303	0.2801	0.97701	0.25836	0.75936	0.191774
ICOSLG	5	-0.064737	-0.45274	0.77772	0.99746	0.65074	0.91508	0.12718	0.89098	0.37261	0.97701	0.37294	0.80015	0.191917
LY9	5	-0.037371	-0.22323	0.89166	0.99848	0.82336	0.95535	0.15479	0.9247	0.28363	0.97701	0.35512	0.80015	0.192161
KCNJ12	5	-0.092934	-0.96482	0.66768	0.99746	0.33463	0.78882	0.099575	1.0343	0.47401	0.97701	0.30099	0.78542	0.192509
IL1RL2	5	-0.33951	-1.9798	0.17578	0.99184	0.047724	0.47235	-0.14676	-0.85622	0.51516	0.97701	0.39187	0.81089	0.19275
CD74	5	-0.226	-1.7146	0.32733	0.99746	0.086414	0.56828	-0.03259	-0.24817	0.94096	0.99632	0.804	0.96451	0.19341
HNRNPK	5	-1.6668	-4.8503	0	0	1.2327e-06	5.4737e-05	-1.4733	-4.3071	0.00012173	0.0036364	1.6544e-05	0.00056629	0.1935
ATIC	5	-0.085632	-0.69492	0.69775	0.99746	0.48711	0.87428	0.10959	0.88995	0.43603	0.97701	0.37349	0.80015	0.195222
non-targeting_59	5	0.11878	0.7986	0.43214	0.99746	0.42452	0.84339	0.3146	2.1152	0.037492	0.51639	0.034414	0.39837	0.19582
OR8B4	5	0.037273	0.28843	0.76567	0.99746	0.77302	0.94126	0.23317	1.8059	0.11394	0.8733	0.070935	0.56241	0.195897
IFNAR2	5	0.083736	0.48024	0.5675	0.99746	0.63106	0.91088	0.27991	1.6136	0.060499	0.63291	0.10661	0.63372	0.196174
CNTFR	5	-0.089445	-0.91563	0.68229	0.99746	0.35986	0.80839	0.10712	1.0977	0.44516	0.97701	0.27235	0.76912	0.196565
RHBDF2	5	-0.16325	-1.1879	0.45843	0.99746	0.23488	0.72675	0.033487	0.24407	0.76129	0.98972	0.80718	0.96451	0.196737
TNFRSF1B	5	-0.12219	-0.83813	0.57444	0.99746	0.40196	0.82663	0.076131	0.52253	0.56957	0.97701	0.6013	0.89551	0.198321
SLC15A3	5	0.16392	0.57468	0.2885	0.99746	0.56551	0.90382	0.36237	1.283	0.018868	0.32979	0.19948	0.72785	0.19845
CD84	5	-0.041207	-0.31773	0.87462	0.99848	0.75069	0.937	0.15756	1.2151	0.27559	0.97701	0.22432	0.74455	0.198767
ALPPL2	5	-0.19444	-2.0518	0.38503	0.99746	0.040186	0.43725	0.0047722	0.050373	0.89203	0.99625	0.95983	0.99094	0.199212
CROCC	5	0.032058	0.19865	0.79075	0.99746	0.84254	0.96243	0.23141	1.4347	0.11613	0.8733	0.15136	0.66974	0.199352
ANPEP	5	-0.22442	-1.2088	0.33061	0.99746	0.22674	0.71641	-0.024775	-0.13358	0.97249	0.99632	0.89374	0.9761	0.199645
SEMA4C	5	-0.123	-0.82581	0.57212	0.99746	0.40891	0.82739	0.07773	0.52361	0.56312	0.97701	0.60055	0.89551	0.20073
DKK3	5	0.087001	0.48479	0.55642	0.99746	0.62783	0.91088	0.28811	1.6089	0.053926	0.61958	0.10764	0.63372	0.201109
RPL4	5	-1.4229	-5.2657	0.00024346	0.0078431	1.3966e-07	8.4985e-06	-1.2217	-4.5513	0.00060864	0.016393	5.3313e-06	0.00022112	0.2012
SMPDL3B	5	0.030975	0.18199	0.79404	0.99746	0.85559	0.96747	0.23258	1.3674	0.11406	0.8733	0.1715	0.69717	0.201605
CCDC80	5	-0.053025	-0.3549	0.82337	0.99746	0.72267	0.92995	0.14939	0.99999	0.30079	0.97701	0.31731	0.79596	0.202415
LRP2	5	0.22952	0.82059	0.1378	0.89841	0.41188	0.82931	0.43194	1.5619	0.005843	0.12632	0.11832	0.63372	0.20242
ABCC5	5	-0.11284	-0.93356	0.60657	0.99746	0.35053	0.80512	0.090026	0.74502	0.51248	0.97701	0.45626	0.83633	0.202866
non-targeting_58	5	-0.13401	-1.2641	0.53938	0.99746	0.20621	0.69812	0.069565	0.6585	0.59391	0.97701	0.51022	0.86138	0.203575
CDH8	5	-0.0043489	-0.03189	0.96239	0.99849	0.97456	0.99454	0.19931	1.4625	0.17298	0.97701	0.14359	0.66377	0.203659
HLA-DRB1	5	-0.38442	-2.4498	0.1378	0.89841	0.014295	0.24213	-0.18042	-1.1507	0.42313	0.97701	0.24987	0.75045	0.204
AHNAK2	5	-0.10586	-0.69212	0.62568	0.99746	0.48886	0.87428	0.098785	0.64657	0.47657	0.97701	0.51791	0.86164	0.204645
POLE	5	-2.3937	-6.2999	0	0	2.9775e-10	4.8921e-08	-2.1886	-5.8656	0	0	4.4762e-09	6.1287e-07	0.2051
AIDA	5	-0.10186	-1.0475	0.63859	0.99746	0.29489	0.76654	0.10583	1.0906	0.45015	0.97701	0.27543	0.76941	0.20769
CLDN7	5	-0.16618	-1.1284	0.45052	0.99746	0.25917	0.74958	0.041877	0.28467	0.72112	0.9828	0.7759	0.95091	0.208057
IL4R	5	-0.0045102	-0.026004	0.96324	0.99849	0.97925	0.99685	0.2042	1.1782	0.16214	0.97184	0.23872	0.74724	0.20871
non-targeting_34	5	-0.10822	-1.1254	0.61948	0.99746	0.26041	0.74958	0.10221	1.0636	0.46366	0.97701	0.28752	0.7782	0.21043
GRID1	5	0.15178	0.91529	0.32599	0.99746	0.36004	0.80839	0.36309	2.1898	0.018746	0.32979	0.028541	0.37877	0.21131
NCOA1	5	-0.0037341	-0.0066896	0.95946	0.99848	0.99466	0.9991	0.20774	0.37555	0.1552	0.96431	0.70725	0.92813	0.211474
SLC1A5	5	-0.17113	-1.6945	0.43737	0.99746	0.090166	0.56878	0.041437	0.41058	0.72295	0.9828	0.68138	0.92085	0.212567
SLCO2A1	5	-0.23316	-1.8466	0.31564	0.99746	0.064809	0.51797	-0.020418	-0.16173	0.99294	0.99902	0.87152	0.96882	0.212742
UBQLN2	5	0.1134	0.73313	0.451	0.99746	0.46348	0.86495	0.32702	2.115	0.031528	0.46607	0.03443	0.39837	0.21362
SDC4	5	-0.08235	-0.81865	0.71077	0.99746	0.41299	0.82951	0.13149	1.3073	0.358	0.97701	0.19111	0.72136	0.21384
TEK	5	-0.051071	-0.2917	0.83238	0.99746	0.77051	0.94126	0.1628	0.93176	0.26208	0.97701	0.35146	0.80015	0.213871
CSF2RB	5	0.02414	0.15244	0.82995	0.99746	0.87884	0.97167	0.24087	1.5224	0.10298	0.83529	0.12792	0.64507	0.21673
TMEM63B	5	-0.041319	-0.37635	0.87425	0.99848	0.70666	0.92642	0.17561	1.6001	0.22459	0.97701	0.10958	0.63372	0.216929
HHIP	5	0.074153	0.43797	0.61023	0.99746	0.66141	0.91796	0.29333	1.7338	0.051369	0.61958	0.082945	0.58799	0.219177
KLRG1	5	-0.029058	-0.23456	0.92769	0.99848	0.81455	0.95186	0.19233	1.5542	0.18746	0.97701	0.12014	0.63387	0.221388
SDK2	5	-0.12906	-0.95675	0.55374	0.99746	0.33869	0.79644	0.092721	0.68913	0.50091	0.97701	0.49074	0.85271	0.221781
PRELID1	5	-1.1229	-2.6701	0.00073037	0.019048	0.0075834	0.13844	-0.9004	-2.1884	0.004504	0.10278	0.028643	0.37877	0.2225
KRAS	5	-0.088774	-0.7688	0.68484	0.99746	0.44201	0.85438	0.13759	1.1917	0.33731	0.97701	0.23337	0.74481	0.226364
TMEM245	5	-0.31092	-2.1549	0.20828	0.99746	0.031173	0.39098	-0.082167	-0.57089	0.73135	0.98622	0.56808	0.8852	0.228753
M6PR	5	-0.1951	-1.1958	0.38369	0.99746	0.23179	0.7199	0.035298	0.21665	0.7524	0.98822	0.82848	0.96696	0.230398
AXL	5	0.065618	0.44035	0.64321	0.99746	0.65969	0.91796	0.29682	1.9929	0.048205	0.59699	0.046277	0.47226	0.231202
OR6K2	5	-0.059589	-0.3004	0.79805	0.99746	0.76387	0.93961	0.17184	0.86822	0.23701	0.97701	0.38528	0.80229	0.231429
PIP4K2A	5	-0.22235	-1.8397	0.33366	0.99746	0.065813	0.51985	0.009719	0.08046	0.87206	0.99625	0.93587	0.98382	0.232069
TSPAN1	5	0.060198	0.29793	0.66634	0.99746	0.76575	0.93961	0.29235	1.4549	0.051856	0.61958	0.14568	0.66482	0.232152
INPP5A	5	0.071306	0.3757	0.62118	0.99746	0.70714	0.92642	0.30367	1.6004	0.043822	0.57143	0.10951	0.63372	0.232364
non-targeting_37	5	-0.24575	-0.72237	0.29069	0.99746	0.47007	0.86777	-0.012876	-0.038402	0.97444	0.99632	0.96937	0.99216	0.232874
ITFG3	5	-0.29247	-1.4147	0.23019	0.99746	0.15716	0.65369	-0.059316	-0.28783	0.82264	0.99549	0.77348	0.95011	0.233154
FGFR1	5	-0.3701	-2.1939	0.14717	0.92015	0.028241	0.38033	-0.13678	-0.81209	0.5423	0.97701	0.41674	0.82172	0.23332
CD80	5	-0.37975	-2.8456	0.14121	0.90703	0.004433	0.085688	-0.14633	-1.0977	0.51674	0.97701	0.27234	0.76912	0.23342
HLA-F	5	-0.165	-1.1456	0.45332	0.99746	0.25197	0.74263	0.069848	0.48634	0.59294	0.97701	0.62672	0.90103	0.234848
IL1R2	5	-0.2065	-1.3533	0.3636	0.99746	0.17597	0.68495	0.02966	0.19445	0.77797	0.99365	0.84582	0.96803	0.23616
S1PR4	5	-0.10495	-0.72284	0.62836	0.99746	0.46978	0.86777	0.13247	0.9129	0.35508	0.97701	0.36129	0.80015	0.23742
IL1RAP	5	0.20961	0.70498	0.17456	0.98897	0.48082	0.87428	0.44708	1.5046	0.0041388	0.095775	0.13244	0.65209	0.23747
NAPA	5	-2.9497	-7.0743	0	0	1.502e-12	6.2965e-10	-2.7114	-6.585	0	0	4.548e-11	1.8681e-08	0.2383
MEN1	5	-0.048007	-0.22934	0.84577	0.99746	0.81861	0.95456	0.19281	0.92544	0.18564	0.97701	0.35474	0.80015	0.240817
MLLT4	5	-0.20292	-0.68432	0.36896	0.99746	0.49377	0.87488	0.038051	0.13022	0.74011	0.98707	0.89639	0.9761	0.240971
NPR2	5	-0.31663	-2.124	0.20268	0.99746	0.033673	0.41598	-0.075203	-0.50458	0.75922	0.98972	0.61385	0.8984	0.241427
CTNNB1	5	-0.23351	-1.9905	0.31467	0.99746	0.046533	0.4712	0.0085701	0.073116	0.87681	0.99625	0.94171	0.98798	0.24208
PEAR1	5	-0.22462	-1.2909	0.33025	0.99746	0.19676	0.69709	0.024333	0.14002	0.80268	0.99375	0.88865	0.97466	0.248953
SLC10A5	5	0.019391	0.10624	0.85125	0.99746	0.91539	0.9848	0.26868	1.4733	0.070116	0.67368	0.14067	0.66225	0.249289
ITGA11	5	-0.17397	-1.4791	0.43153	0.99746	0.13911	0.63143	0.076116	0.64747	0.56969	0.97701	0.51732	0.86164	0.250086
non-targeting_3	5	0.058834	0.26301	0.67219	0.99746	0.79254	0.9481	0.30974	1.3918	0.040049	0.528	0.16398	0.68731	0.250906
XPC	5	-0.1211	-0.77369	0.57882	0.99746	0.43911	0.85078	0.13067	0.83507	0.36044	0.97701	0.40368	0.8157	0.25177
TMX3	5	-0.25719	-2.255	0.27523	0.99746	0.024136	0.34483	-0.0044488	-0.039162	0.93585	0.99632	0.96876	0.99216	0.252741
GPR56	5	-0.1761	-1.6252	0.42629	0.99746	0.10412	0.58787	0.081159	0.74945	0.54936	0.97701	0.45358	0.8353	0.257259
IGSF11	5	-0.042397	-0.27947	0.86914	0.99848	0.77988	0.94148	0.21516	1.419	0.14121	0.94332	0.15589	0.66974	0.257557
ADAM22	5	0.027064	0.21346	0.81522	0.99746	0.83097	0.95809	0.28481	2.2478	0.055752	0.62432	0.024587	0.34825	0.257746
CXCR4	5	-0.13411	-0.95495	0.53914	0.99746	0.3396	0.79644	0.12371	0.8811	0.38503	0.97701	0.37827	0.80015	0.25782
COL3A1	5	-0.21933	-1.9144	0.33889	0.99746	0.055571	0.49088	0.039222	0.34255	0.73414	0.98693	0.73194	0.93857	0.258552
OSCAR	5	-0.22427	-1.6364	0.33061	0.99746	0.10175	0.58783	0.034587	0.25334	0.75545	0.98822	0.80001	0.96224	0.258857
LAIR1	5	-0.21756	-1.9159	0.3423	0.99746	0.055381	0.49088	0.043278	0.38151	0.71528	0.9828	0.70282	0.92676	0.260838
CCDC126	5	0.099075	0.61319	0.50736	0.99746	0.53975	0.89322	0.36042	2.2316	0.019477	0.33333	0.025641	0.36007	0.261345
LGR6	5	-0.057924	-0.51956	0.80584	0.99746	0.60337	0.91032	0.20353	1.8273	0.16385	0.97184	0.067656	0.55029	0.261454
ODZ2	5	-0.19247	-1.615	0.38929	0.99746	0.10632	0.59173	0.071225	0.59831	0.58746	0.97701	0.54963	0.87584	0.263695
SLC2A9	5	-0.18109	-1.6144	0.41388	0.99746	0.10644	0.59173	0.082899	0.73942	0.54108	0.97701	0.45965	0.83846	0.263989
DCN	5	-0.16064	-1.4648	0.46549	0.99746	0.14297	0.63143	0.10481	0.95603	0.45393	0.97701	0.33906	0.79809	0.26545
RHOF	5	-0.080328	-0.54175	0.71698	0.99746	0.58799	0.91032	0.18628	1.2572	0.20012	0.97701	0.20869	0.73578	0.266608
non-targeting_64	5	0.0047381	0.034138	0.9227	0.99848	0.97277	0.99358	0.27182	1.9622	0.066464	0.65749	0.049743	0.48419	0.267082
OR9Q1	5	-0.063386	-0.40774	0.78271	0.99746	0.68347	0.9209	0.20397	1.3148	0.16312	0.97184	0.18856	0.72136	0.267356
OLFM1	5	-0.099251	-0.54648	0.64833	0.99746	0.58474	0.91032	0.16952	0.93946	0.24321	0.97701	0.3475	0.80015	0.268771
ADCY3	5	-0.17232	-1.3864	0.43469	0.99746	0.16562	0.67023	0.096605	0.78075	0.48594	0.97701	0.43495	0.82727	0.268925
PTPRK	5	-0.0067222	-0.048665	0.97456	0.99889	0.96119	0.99247	0.26418	1.9154	0.074254	0.69318	0.055444	0.50594	0.270902
ROR2	5	0.080613	0.33751	0.58247	0.99746	0.73574	0.93153	0.35156	1.4755	0.022276	0.366	0.14008	0.66136	0.270947
GPNMB	5	-0.059568	-0.37538	0.79805	0.99746	0.70738	0.92642	0.21184	1.3384	0.14607	0.94862	0.18077	0.71009	0.271408
FCGR3B	4	-0.22409	-1.8496	0.34851	0.99746	0.064372	0.51797	0.04888	0.40379	0.74486	0.98726	0.68637	0.92176	0.27297
FGA	5	-0.1443	-1.3802	0.5098	0.99746	0.16753	0.67465	0.13087	1.2519	0.35983	0.97701	0.21059	0.73941	0.27517
EXTL2	5	-0.46971	-2.6755	0.079854	0.68646	0.0074619	0.13775	-0.19397	-1.1063	0.39501	0.97701	0.26858	0.76904	0.27574
CD97	5	-0.25044	-2.2204	0.28314	0.99746	0.026391	0.36437	0.025871	0.23003	0.79562	0.99375	0.81807	0.96576	0.276311
SSR1	5	-0.11149	-0.83125	0.60998	0.99746	0.40583	0.82739	0.16698	1.2465	0.25027	0.97701	0.21256	0.74132	0.27847
XRCC6BP1	5	-0.17343	-1.4194	0.43262	0.99746	0.15578	0.65292	0.1068	0.87538	0.44626	0.97701	0.38137	0.80229	0.28023
KIT	5	-0.11982	-0.85891	0.58369	0.99746	0.39039	0.82552	0.16076	1.1534	0.26671	0.97701	0.24876	0.75045	0.28058
ARL13B	5	-0.11207	-0.87228	0.60852	0.99746	0.38306	0.81963	0.17155	1.3353	0.23737	0.97701	0.18178	0.71009	0.28362
STOM	5	-0.16346	-1.2116	0.45806	0.99746	0.22567	0.71641	0.12041	0.89408	0.39671	0.97701	0.37128	0.80015	0.28387
TNFRSF25	5	-0.15113	-1.0027	0.4902	0.99746	0.31599	0.7807	0.13304	0.88555	0.3524	0.97701	0.37586	0.80015	0.28417
FLT1	5	0.051847	0.32446	0.7025	0.99746	0.74559	0.93639	0.33786	2.1184	0.027632	0.43396	0.034142	0.39837	0.286013
ATP6V0C	5	-1.3957	-4.7623	0.00024346	0.0078431	1.9143e-06	8.0645e-05	-1.1089	-3.8366	0.00097383	0.024242	0.00012477	0.0033606	0.2868
TLR1	5	-0.017769	-0.13365	0.97638	0.99889	0.89368	0.97692	0.27091	2.0391	0.067803	0.65917	0.041445	0.44217	0.288679
CNTN3	5	-0.42498	-2.5168	0.10797	0.79196	0.011842	0.20699	-0.13437	-0.79616	0.54985	0.97701	0.42594	0.82623	0.29061
TNFRSF17	5	-0.047871	-0.40701	0.84638	0.99746	0.684	0.9209	0.24473	2.0827	0.099209	0.83147	0.037276	0.41381	0.292601
PVR	5	-0.33527	-2.2638	0.18028	0.99746	0.023588	0.34297	-0.033779	-0.22862	0.93488	0.99632	0.81917	0.96576	0.301491
AQP5	5	-0.46766	-2.1551	0.080219	0.68646	0.031152	0.39098	-0.16599	-0.76855	0.46099	0.97701	0.44216	0.82727	0.30167
FZD2	5	-0.075687	-0.4785	0.73463	0.99746	0.63229	0.91088	0.23022	1.4573	0.11747	0.8733	0.14504	0.66377	0.305907
COTL1	5	-0.1481	-0.84886	0.49884	0.99746	0.39596	0.82612	0.15882	0.91153	0.2717	0.97701	0.36202	0.80015	0.30692
TBC1D24	5	-0.13601	-0.82709	0.53354	0.99746	0.40819	0.82739	0.17194	1.0483	0.23664	0.97701	0.29451	0.7851	0.30795
TSPAN6	5	-0.099651	-0.57652	0.64577	0.99746	0.56426	0.90382	0.21448	1.2436	0.14181	0.94332	0.21365	0.74151	0.314131
STIM1	5	-0.053655	-0.36802	0.82094	0.99746	0.71286	0.92755	0.26298	1.8042	0.07535	0.69944	0.0712	0.56241	0.316635
PHGDH	5	-0.41965	-3.0139	0.11089	0.80619	0.0025792	0.051678	-0.10251	-0.73653	0.6532	0.9814	0.46141	0.83953	0.31714
non-targeting_63	5	-0.035458	-0.27334	0.8975	0.99848	0.78459	0.9437	0.28424	2.1922	0.056239	0.62432	0.028369	0.37877	0.319698
OR7A17	5	-0.29385	-2.4597	0.22812	0.99746	0.013906	0.238	0.028544	0.23914	0.78405	0.99375	0.811	0.96473	0.322394
JAK1	5	-0.12947	-1.0781	0.5524	0.99746	0.28099	0.76654	0.19296	1.6074	0.18527	0.97701	0.10798	0.63372	0.32243
WNT11	5	-0.37575	-1.8316	0.14291	0.91008	0.067009	0.52427	-0.052879	-0.26147	0.85137	0.99625	0.79373	0.95842	0.322871
CYSTM1	5	-0.098785	-0.75554	0.6504	0.99746	0.44992	0.8596	0.22658	1.7405	0.12319	0.88276	0.081775	0.58799	0.325365
SEMA4B	5	-0.013765	-0.095332	0.99379	0.99903	0.92405	0.9848	0.31292	2.168	0.038344	0.51639	0.03016	0.38385	0.326685
YRDC	5	-1.7993	-5.6748	0	0	1.3886e-08	1.2007e-06	-1.4705	-4.6953	0.00012173	0.0036364	2.662e-06	0.00012149	0.3288
SEMA4D	5	-0.52363	-3.652	0.055386	0.58333	0.00026025	0.0065783	-0.18761	-1.3093	0.40779	0.97701	0.19042	0.72136	0.33602
RPS8	5	-1.9075	-3.8484	0	0	0.00011891	0.0032028	-1.5706	-3.2803	0.00012173	0.0036364	0.0010371	0.023342	0.3369
SLC9A3R1	5	-0.25438	-2.3644	0.27754	0.99746	0.018057	0.28251	0.083014	0.77294	0.54084	0.97701	0.43956	0.82727	0.337394
GNB4	5	-0.0609	-0.47211	0.79245	0.99746	0.63685	0.91088	0.28069	2.1772	0.05989	0.63291	0.029465	0.37877	0.34159
VCP	5	-2.8779	-6.8598	0	0	6.8972e-12	2.2664e-09	-2.5342	-6.2927	0	0	3.1204e-10	6.9516e-08	0.3437
RHOA	5	-0.15022	-1.079	0.49227	0.99746	0.28057	0.76654	0.19891	1.4301	0.17358	0.97701	0.15268	0.66974	0.34913
CD99	5	-0.098179	-0.63883	0.65198	0.99746	0.52294	0.88854	0.25147	1.6429	0.089714	0.78404	0.10041	0.62232	0.349649
LAMB3	5	-0.28304	-1.5265	0.24163	0.99746	0.12689	0.62131	0.071792	0.38821	0.58588	0.97701	0.69786	0.92428	0.354832
TBC1D10B	5	-0.19754	-1.4944	0.3787	0.99746	0.13506	0.63143	0.16866	1.2764	0.24553	0.97701	0.20181	0.72785	0.3662
F2	5	-0.1904	-1.2905	0.39416	0.99746	0.19687	0.69709	0.18622	1.263	0.20037	0.97701	0.20658	0.73306	0.37662
TMEM9	5	-0.19947	-1.2326	0.3748	0.99746	0.21774	0.70764	0.19279	1.1914	0.18564	0.97701	0.23348	0.74481	0.39226
SLC20A1	5	-0.25436	-1.9259	0.27754	0.99746	0.054117	0.49088	0.13862	1.0511	0.33414	0.97701	0.29319	0.7851	0.39298
non-targeting_32	5	-0.19972	-1.4535	0.37419	0.99746	0.14608	0.64042	0.19353	1.4104	0.18405	0.97701	0.15843	0.67434	0.39325
FZD4	5	-0.22504	-1.3973	0.32976	0.99746	0.16232	0.66343	0.17492	1.0894	0.22605	0.97701	0.27599	0.76941	0.39996
RAN	5	-2.6197	-6.3846	0	0	1.7184e-10	3.137e-08	-2.2073	-5.6935	0	0	1.2448e-08	1.2783e-06	0.4124
IL17RA	5	-0.27585	-1.6101	0.2521	0.99746	0.10737	0.59198	0.13727	0.802	0.33816	0.97701	0.42255	0.82208	0.41312
FGFR3	5	-0.31421	-1.6736	0.20511	0.99746	0.094211	0.58191	0.10239	0.54657	0.46306	0.97701	0.58467	0.8852	0.4166
HSPG2	5	-0.2902	-1.2279	0.23238	0.99746	0.21949	0.70764	0.12915	0.55366	0.36604	0.97701	0.57981	0.8852	0.41935
CD163	5	-0.21397	-1.8193	0.34827	0.99746	0.068864	0.52694	0.20553	1.7479	0.15971	0.96765	0.080478	0.58799	0.4195
MMS22L	5	-1.061	-3.4703	0.0012173	0.030303	0.00051979	0.012028	-0.63481	-2.103	0.027998	0.43396	0.035465	0.40288	0.42619
RPS9	5	-3.1252	-6.6645	0	0	2.6565e-11	5.4559e-09	-2.6919	-5.7939	0	0	6.8773e-09	8.071e-07	0.4333
EPHB3	5	-0.31458	-1.0605	0.20499	0.99746	0.2889	0.76654	0.12091	0.41473	0.39501	0.97701	0.67834	0.92085	0.43549
POLR2I	5	-2.2575	-3.2737	0	0	0.0010615	0.022948	-1.8168	-2.6552	0	0	0.0079263	0.1569	0.4407
YBX1	5	-0.59926	-4.3801	0.032867	0.43871	1.1862e-05	0.00043309	-0.15528	-1.1392	0.49093	0.97701	0.25461	0.75449	0.44398
AP2M1	5	-0.58505	-3.8341	0.03664	0.46615	0.00012603	0.0033398	-0.13554	-0.88932	0.54693	0.97701	0.37383	0.80015	0.44951
RAC1	5	-0.18788	-1.1303	0.39927	0.99746	0.25836	0.74958	0.27671	1.6712	0.062812	0.645	0.094681	0.61976	0.46459
GINS2	5	-1.1617	-5.6373	0.00060864	0.016667	1.7275e-08	1.3955e-06	-0.69281	-3.3702	0.018746	0.32979	0.00075125	0.017385	0.46889
CYSLTR1	5	-0.11985	-0.54623	0.58369	0.99746	0.58491	0.91032	0.3549	1.6252	0.021059	0.3567	0.10412	0.63022	0.47475
SNRPD1	5	-2.7613	-7.0715	0	0	1.5329e-12	6.2965e-10	-2.2832	-6.0052	0	0	1.9109e-09	3.1396e-07	0.4781
TAP1	5	-0.53661	-2.7366	0.051004	0.54902	0.0062081	0.11591	-0.051724	-0.26567	0.856	0.99625	0.79049	0.95569	0.484886
TLR9	5	-0.30326	-1.568	0.21765	0.99746	0.11687	0.60793	0.18459	0.95632	0.20438	0.97701	0.33891	0.79809	0.48785
EIF2S1	5	-1.921	-5.9407	0	0	2.8384e-09	3.3311e-07	-1.4267	-4.5493	0.00012173	0.0036364	5.3833e-06	0.00022112	0.4943
TFRC	5	-0.83332	-5.9202	0.0060864	0.12658	3.2155e-09	3.522e-07	-0.32479	-2.3079	0.19976	0.97701	0.021004	0.33247	0.50853
CCT3	5	-2.0278	-5.7805	0	0	7.4459e-09	7.646e-07	-1.4889	-4.3172	0.00012173	0.0036364	1.5802e-05	0.00056496	0.5389
ATP6AP1	5	-1.0923	-5.3231	0.00097383	0.025	1.0201e-07	6.7044e-06	-0.54419	-2.6886	0.053561	0.61958	0.0071743	0.14552	0.54811
WDR43	5	-2.3245	-7.2224	0	0	5.1075e-13	4.1958e-10	-1.7727	-5.5848	0	0	2.3393e-08	1.9217e-06	0.5518
PSMA1	5	-1.8057	-5.1341	0	0	2.8344e-07	1.5523e-05	-1.184	-3.3856	0.00073037	0.019048	0.00071016	0.016669	0.6217
ITGAV	5	-0.60052	-4.9421	0.032745	0.43871	7.7266e-07	3.7338e-05	0.02554	0.21046	0.79696	0.99375	0.83331	0.96787	0.62606
LRR1	5	-2.1006	-7.3671	0	0	1.7444e-13	2.866e-10	-1.4102	-4.9893	0.00012173	0.0036364	6.0603e-07	3.4334e-05	0.6904
SPC24	5	-2.3749	-6.0013	0	0	1.958e-09	2.4746e-07	-1.5925	-4.2382	0.00012173	0.0036364	2.2536e-05	0.00074054	0.7824
EPHA2	5	0.11062	0.18846	0.46184	0.99746	0.85052	0.96439	0.92071	1.5754	0.00036519	0.010169	0.11517	0.63372	0.81009
KPNB1	5	-2.35	-5.4304	0	0	5.6219e-08	4.016e-06	-1.4199	-3.5408	0.00012173	0.0036364	0.00039894	0.0096391	0.9301
RPS13	5	-2.9068	-6.772	0	0	1.2705e-11	3.479e-09	-1.8165	-4.3144	0	0	1.6002e-05	0.00056496	1.0903
