# Supplementary material for: Exploitable mechanisms of antibody and CAR mediated macrophage cytotoxicity
Source: Nat Commun. 2025 Jul 1;16:5616. doi: 10.1038/s41467-025-60745-x (PMC12216399; doi:10.1038/s41467-025-60745-x)
Supplement: Supplementary file 6 — Supplementary Data 4 [file 41467_2025_60745_MOESM6_ESM.xlsx]

## Sheet: all
Compound.ID	Class	Super.Class	Class	Name	Formula	sgGAL4-1	sgGAL4-2	sgATG9A-1	sgATG9A-2	co-sgGAL4-1	co-sgGAL4-2	co-sgATG9A-1	co-sgATG9A-2
C8-Neg-000002	Fatty Acyls	Lipids and lipid-like molecules	Fatty Acyls	Arachidonic acid	C20 H32 O2	5.54781e+07	6.227e+07	9.61824e+07	1.39537e+08	8.64085e+07	1.02386e+08	1.47304e+08	1.81127e+08
C8-Neg-000003	Fatty Acyls	Lipids and lipid-like molecules	Fatty Acyls	Oleic acid*	C18 H34 O2	6.089e+07	6.05028e+07	5.19825e+07	6.61769e+07	7.76221e+07	9.67385e+07	1.21312e+08	1.40526e+08
C8-Neg-000004	Fatty Acyls	Lipids and lipid-like molecules	Fatty Acyls	Stearic acid	C18 H36 O2	1.31193e+08	1.21014e+08	1.27427e+08	1.08923e+08	1.13316e+08	1.04122e+08	1.12284e+08	1.17724e+08
C8-Neg-000005	Fatty Acyls	Lipids and lipid-like molecules	Fatty Acyls	Palmitic acid*	C16 H32 O2	7.74523e+07	7.01251e+07	6.27162e+07	6.26091e+07	6.39812e+07	6.02708e+07	6.87434e+07	7.44107e+07
C8-Neg-000006	Phosphatidylethanolamine (PE)	Lipids and lipid-like molecules	Glycerophospholipids	Phosphatidylethanolamine alkenyl 16:0-20:4	C41 H74 N O7 P	4.5305e+07	7.51593e+07	5.81695e+07	7.6789e+07	5.78058e+07	5.94843e+07	6.6565e+07	7.51244e+07
C8-Neg-000007	Fatty Acyls	Lipids and lipid-like molecules	Fatty Acyls	Docosahexaenoic acid	C22 H32 O2	1.84718e+07	2.00045e+07	2.43696e+07	3.28802e+07	2.43663e+07	3.27754e+07	4.45939e+07	5.06147e+07
C8-Neg-000008	Fatty Acyls	Lipids and lipid-like molecules	Fatty Acyls	Adrenic acid	C22 H36 O2	6.55992e+06	6.78469e+06	1.10326e+07	1.25479e+07	2.13848e+07	2.87351e+07	3.75184e+07	4.12789e+07
C8-Neg-000009	other sphigolipids	Lipids and lipid-like molecules	Sphingolipids	D-Glucosyl-beta-1,1-N-palmitoyl-D-erythro-sphingosine	C40 H77 N O8	2.22635e+07	2.19639e+07	4.05534e+07	2.92286e+07	2.26709e+07	2.12996e+07	2.51592e+07	2.40885e+07
C8-Neg-000010	Ceramide (Cer)	Lipids and lipid-like molecules	Sphingolipids	Cer 18:1;2O/16:0	C34 H67 N O3	9.71434e+06	9.68507e+06	1.73119e+07	1.22245e+07	4.04962e+07	3.85033e+07	2.83574e+07	2.61882e+07
C8-Neg-000011	Phosphatidylinositol (PI)	Lipids and lipid-like molecules	Glycerophospholipids	PI 38:4	C47 H83 O13 P	1.72172e+07	3.48306e+07	5.45038e+07	4.39869e+07	5.28578e+07	4.07637e+07	3.39926e+07	4.32376e+07
C8-Neg-000012	Phosphatidylethanolamine (PE)	Lipids and lipid-like molecules	Glycerophospholipids	PE 38:4	C43 H78 N O8 P	2.16271e+07	2.9614e+07	4.25636e+07	4.40485e+07	2.77191e+07	2.71206e+07	3.04472e+07	3.20455e+07
C8-Neg-000013	Fatty Acyls	Lipids and lipid-like molecules	Fatty Acyls	9(Z),11(E)-Conjugated linoleic acid	C18 H32 O2	9.27443e+06	9.87226e+06	1.1655e+07	1.6135e+07	2.20711e+07	2.70596e+07	3.24278e+07	3.75685e+07
C8-Neg-000014	Phosphatidylethanolamine (PE)	Lipids and lipid-like molecules	Glycerophospholipids	PE 18:1_20:4*	C43 H76 N O8 P	1.59815e+07	2.35158e+07	3.94783e+07	4.36919e+07	2.72885e+07	2.71021e+07	3.9083e+07	4.28811e+07
C8-Neg-000015	Phosphatidylethanolamine (PE)	Lipids and lipid-like molecules	Glycerophospholipids	Phosphatidylethanolamine alkenyl 16:0-22:5	C43 H76 N O7 P	1.28504e+07	2.08064e+07	3.62304e+07	2.82471e+07	2.79904e+07	2.06257e+07	2.28075e+07	2.67929e+07
C8-Neg-000016	Phosphatidylethanolamine (PE)	Lipids and lipid-like molecules	Glycerophospholipids	PE 36:2	C41 H78 N O8 P	2.33987e+07	3.26324e+07	3.67821e+07	3.6489e+07	3.02133e+07	2.95663e+07	3.1786e+07	3.47187e+07
C8-Neg-000017	Fatty Acyls	Lipids and lipid-like molecules	Fatty Acyls	Palmitic acid*	C16 H32 O2	2.90169e+07	1.30416e+07	2.78716e+07	9.85977e+06	1.33432e+07	1.3848e+07	1.29428e+07	1.00472e+07
C8-Neg-000018	Phosphatidylethanolamine (PE)	Lipids and lipid-like molecules	Glycerophospholipids	PE(O-22:6_16:1)	C43 H74 N O7 P	1.9716e+07	3.30492e+07	3.41265e+07	3.55188e+07	2.12282e+07	2.162e+07	2.34435e+07	2.62145e+07
C8-Neg-000021	Phosphatidylethanolamine (PE)	Lipids and lipid-like molecules	Glycerophospholipids	1-(1Z-Octadecenyl)-2-(5Z,8Z,11Z,14Z-eicosatetraenoyl)-sn-glycero-3-phosphoethanolamine	C43 H78 N O7 P	1.67545e+07	2.35934e+07	2.304e+07	2.22797e+07	2.23677e+07	2.14932e+07	2.03792e+07	2.29715e+07
C8-Neg-000022	Fatty Acyls	Lipids and lipid-like molecules	Fatty Acyls	8Z,11Z,14Z-Eicosatrienoic acid*	C20 H34 O2	6.22395e+06	7.03999e+06	6.72073e+06	9.41474e+06	1.12773e+07	1.45694e+07	1.70088e+07	2.06094e+07
C8-Neg-000023	Phosphatidylethanolamine (PE)	Lipids and lipid-like molecules	Glycerophospholipids	PE 34:1	C39 H76 N O8 P	1.57441e+07	2.19874e+07	2.15024e+07	2.17753e+07	1.89234e+07	1.81316e+07	1.73713e+07	1.86148e+07
C8-Neg-000024	Phosphatidylethanolamine (PE)	Lipids and lipid-like molecules	Glycerophospholipids	PE 34:2	C39 H74 N O8 P	8.99316e+06	1.30048e+07	1.9363e+07	2.23234e+07	1.10697e+07	1.1794e+07	1.76966e+07	2.03979e+07
C8-Neg-000025	Phosphatidylethanolamine (PE)	Lipids and lipid-like molecules	Glycerophospholipids	2-Arachidonoyl-1-palmitoyl-sn-glycero-3-phosphoethanolamine	C41 H74 N O8 P	6.43461e+06	9.58393e+06	1.78499e+07	2.10237e+07	6.57986e+06	6.97577e+06	1.12337e+07	1.31615e+07
C8-Neg-000026	Fatty Acyls	Lipids and lipid-like molecules	Fatty Acyls	Docosapentaenoic acid*	C22 H34 O2	3.22321e+06	3.51852e+06	5.04142e+06	7.26118e+06	8.31751e+06	1.10736e+07	1.43969e+07	1.77952e+07
C8-Neg-000027	Lysophosphatidylethanolamine (LPE)	Lipids and lipid-like molecules	Glycerophospholipids	LPE O-16:1	C21 H44 N O6 P	1.1916e+07	1.14199e+07	1.66217e+07	1.41043e+07	5.4491e+06	7.54842e+06	7.41117e+06	8.91712e+06
C8-Neg-000028	Phosphatidylethanolamine (PE)	Lipids and lipid-like molecules	Glycerophospholipids	PE 18:1_18:2*	C41 H76 N O8 P	6.76206e+06	8.38366e+06	1.50395e+07	1.57622e+07	1.08437e+07	1.08894e+07	1.51e+07	1.83155e+07
C8-Neg-000029	Fatty Acyls	Lipids and lipid-like molecules	Fatty Acyls	14(Z)-Eicosenoic acid	C20 H38 O2	6.54374e+06	8.62834e+06	6.34899e+06	8.24774e+06	7.14841e+06	8.69321e+06	1.28511e+07	1.51565e+07
C8-Neg-000030	Lysophosphatidylethanolamine (LPE)	Lipids and lipid-like molecules	Glycerophospholipids	LPE O-18:1	C23 H48 N O6 P	9.20246e+06	8.29161e+06	1.38942e+07	9.45715e+06	5.91894e+06	7.21375e+06	7.34568e+06	7.70296e+06
C8-Neg-000031	Phosphatidylethanolamine (PE)	Lipids and lipid-like molecules	Glycerophospholipids	2-Docosahexaenoyl-1-stearoyl-sn-glycero-3-phosphoethanolamine	C45 H78 N O8 P	7.80728e+06	1.17055e+07	1.52438e+07	1.54113e+07	8.2811e+06	9.04255e+06	8.89605e+06	9.71407e+06
C8-Neg-000032	Phosphatidylethanolamine (PE)	Lipids and lipid-like molecules	Glycerophospholipids	PE O-16:1_22:4	C43 H78 N O7 P	6.39732e+06	9.26318e+06	1.36453e+07	1.36905e+07	1.20513e+07	1.17072e+07	1.32869e+07	1.46685e+07
C8-Neg-000033	Fatty Acyls	Lipids and lipid-like molecules	Fatty Acyls	cis-7-Hexadecenoic acid*	C16 H30 O2	6.90208e+06	6.95281e+06	2.81876e+06	7.11377e+06	9.2707e+06	1.21829e+07	8.63493e+06	9.67077e+06
C8-Neg-000037	Phosphatidylethanolamine (PE)	Lipids and lipid-like molecules	Glycerophospholipids	1-(1Z-Octadecenyl)-2-(4Z,7Z,10Z,13Z,16Z,19Z-docosahexaenoyl)-sn-glycero-3-phosphoethanolamine	C45 H78 N O7 P	9.76117e+06	1.38759e+07	1.23268e+07	1.19205e+07	1.05894e+07	1.0159e+07	8.35949e+06	9.56599e+06
C8-Neg-000038	Phosphatidylethanolamine (PE)	Lipids and lipid-like molecules	Glycerophospholipids	1-Stearoyl-2-hydroxy-sn-glycero-3-phosphoethanolamine	C23 H48 N O7 P	4.74484e+06	6.07954e+06	9.74967e+06	1.16203e+07	1.7144e+06	2.21464e+06	3.49121e+06	4.37204e+06
C8-Neg-000039	Phosphatidylethanolamine (PE)	Lipids and lipid-like molecules	Glycerophospholipids	PE 40:7	C45 H76 N O8 P	4.57704e+06	6.69388e+06	1.11863e+07	1.36303e+07	8.0138e+06	8.53882e+06	1.291e+07	1.46667e+07
C8-Neg-000040	Phosphatidylethanolamine (PE)	Lipids and lipid-like molecules	Glycerophospholipids	PE O-18:2_22:4	C45 H80 N O7 P	4.94549e+06	2.84812e+06	9.09033e+06	9.11441e+06	7.96182e+06	8.23519e+06	9.46803e+06	1.20802e+07
C8-Neg-000041	Fatty Acyls	Lipids and lipid-like molecules	Fatty Acyls	11(Z),14(Z)-Eicosadienoic acid	C20 H36 O2	4.04477e+06	4.88542e+06	3.87771e+06	5.14818e+06	4.92846e+06	6.53714e+06	8.97804e+06	1.05485e+07
C8-Neg-000043	Phosphatidylethanolamine (PE)	Lipids and lipid-like molecules	Glycerophospholipids	Phosphatidylethanolamine alkenyl 18:1-22:6	C45 H76 N O7 P	5.83185e+06	9.66677e+06	9.40294e+06	1.05314e+07	8.353e+06	8.6116e+06	8.40146e+06	9.4484e+06
C8-Neg-000044	Fatty Acyls	Lipids and lipid-like molecules	Fatty Acyls	Docosapentaenoic acid*	C22 H34 O2	4.1095e+06	4.83517e+06	3.49203e+06	4.88341e+06	4.33257e+06	5.96122e+06	6.35333e+06	7.59694e+06
C8-Neg-000045	Fatty Acyls	Lipids and lipid-like molecules	Fatty Acyls	8Z,11Z,14Z-Eicosatrienoic acid*	C20 H34 O2	5.98027e+06	7.62417e+06	5.56338e+06	7.64038e+06	3.07346e+06	4.15654e+06	5.28067e+06	6.86973e+06
C8-Neg-000046	Phosphatidylethanolamine (PE)	Lipids and lipid-like molecules	Glycerophospholipids	PE 18:1_20:3	C43 H78 N O8 P	2.82633e+06	4.14048e+06	6.36982e+06	8.32211e+06	5.9405e+06	5.52981e+06	7.26244e+06	8.29622e+06
C8-Neg-000047	Phosphatidylethanolamine (PE)	Lipids and lipid-like molecules	Glycerophospholipids	LNAPE 16:0/N-22:6	C43 H74 N O8 P	3.38529e+06	4.46772e+06	8.22458e+06	9.36002e+06	3.52215e+06	3.7484e+06	5.34238e+06	6.1028e+06
C8-Neg-000048	Fatty Acyls	Lipids and lipid-like molecules	Fatty Acyls	Eicosapentaenoic acid*	C20 H30 O2	1.77072e+06	2.15825e+06	3.85127e+06	5.63783e+06	2.96948e+06	4.30476e+06	5.70959e+06	7.14211e+06
C8-Neg-000050	Phosphatidic acid (PA)	Lipids and lipid-like molecules	Glycerophospholipids	1-Stearoyl-2-arachidonoyl-sn-glycero-3-phospho-(1'-sn-glycerol)	C44 H79 O10 P	941775	1.12103e+06	1.93303e+06	3.73812e+06	7.00843e+06	7.02504e+06	8.37363e+06	9.54686e+06
C8-Neg-000051	Hexosylceramide (HexCer)	Lipids and lipid-like molecules	Sphingolipids	SHexCer 34:1;2O	C40 H77 N O11 S	1.43186e+06	1.60189e+06	6.38438e+06	4.95351e+06	1.3031e+06	1.01607e+06	2.78248e+06	3.5004e+06
C8-Neg-000052	Phosphatidylethanolamine (PE)	Lipids and lipid-like molecules	Glycerophospholipids	PE 18:1_22:4	C45 H80 N O8 P	2.41355e+06	3.47683e+06	5.85635e+06	6.85376e+06	5.33755e+06	5.64803e+06	7.294e+06	6.90007e+06
C8-Neg-000054	Fatty Acyls	Lipids and lipid-like molecules	Fatty Acyls	Oleic acid*	C18 H34 O2	3.21968e+06	3.58941e+06	4.49234e+06	3.43444e+06	3.51814e+06	3.64239e+06	2.92341e+06	5.22167e+06
C8-Neg-000056	Phosphatidylethanolamine (PE)	Lipids and lipid-like molecules	Glycerophospholipids	PE 18:1_20:4*	C43 H76 N O8 P	4.66725e+06	7.1188e+06	6.53888e+06	6.85965e+06	4.48092e+06	4.54167e+06	4.48032e+06	4.98374e+06
C8-Neg-000057	Fatty Acyls	Lipids and lipid-like molecules	Fatty Acyls	Docosatrienoic acid	C22 H38 O2	1.37246e+06	1.67543e+06	1.87035e+06	2.38121e+06	2.22739e+06	3.06457e+06	4.29197e+06	5.17652e+06
C8-Neg-000058	Phosphatidylinositol (PI)	Lipids and lipid-like molecules	Glycerophospholipids	1,2-Dioleoyl-sn-glycero-3-phospho-(1'-myo-inositol)	C45 H83 O13 P	5.08398e+06	5.61169e+06	5.0441e+06	4.91597e+06	6.5202e+06	5.28769e+06	4.36383e+06	5.43404e+06
C8-Neg-000059	Phosphatidylethanolamine (PE)	Lipids and lipid-like molecules	Glycerophospholipids	Spectral Match to 1-(9Z-Octadecenoyl)-sn-glycero-3-phosphoethanolamine from NIST14*	C23 H46 N O7 P	2.0219e+06	2.51875e+06	3.75541e+06	4.88404e+06	1.29274e+06	1.61768e+06	2.29188e+06	3.10422e+06
C8-Neg-000060	Ceramide (Cer)	Lipids and lipid-like molecules	Sphingolipids	Cer 32:0;2O/2:0	C34 H69 N O3	540977	363111	596158	346315	4.84188e+06	4.32278e+06	2.39049e+06	1.9974e+06
C8-Neg-000062	Phosphatidylethanolamine (PE)	Lipids and lipid-like molecules	Glycerophospholipids	PE 17:1_18:1	C40 H76 N O8 P	2.02024e+06	2.99189e+06	4.70574e+06	5.02357e+06	3.07497e+06	3.20947e+06	3.85856e+06	4.39277e+06
C8-Neg-000063	Phosphatidylethanolamine (PE)	Lipids and lipid-like molecules	Glycerophospholipids	Phosphatidylethanolamine lyso 20:4*	C25 H44 N O7 P	2.6294e+06	3.46452e+06	2.28718e+06	3.4364e+06	2.28944e+06	3.02807e+06	2.90578e+06	4.25449e+06
C8-Neg-000064	Phosphatidylserine (PS)	Lipids and lipid-like molecules	Glycerophospholipids	1,2-Dioleoyl-sn-glycero-3-phospho-L-serine	C42 H78 N O10 P	4.09871e+06	3.76489e+06	2.45186e+06	2.76546e+06	3.3579e+06	5.94952e+06	2.79743e+06	4.62189e+06
C8-Neg-000065	Phosphatidylglycerol (PG)	Lipids and lipid-like molecules	Glycerophospholipids	PG 36:3	C42 H77 O10 P	1.27547e+06	757134	1.99699e+06	939982	3.87886e+06	4.68629e+06	4.84734e+06	5.42842e+06
C8-Neg-000067	Phosphatidylglycerol (PG)	Lipids and lipid-like molecules	Glycerophospholipids	PG(18:0_18:1)	C42 H81 O10 P	3.65819e+06	4.176e+06	5.47274e+06	6.41806e+06	6.36608e+06	5.38006e+06	4.85381e+06	6.17042e+06
C8-Neg-000069	Ceramide (Cer)	Lipids and lipid-like molecules	Sphingolipids	Cer[NS] d36:1	C36 H71 N O3	557079	443288	711164	416228	3.74014e+06	3.35186e+06	1.52317e+06	1.43231e+06
C8-Neg-000070	Phosphatidylglycerol (PG)	Lipids and lipid-like molecules	Glycerophospholipids	PG 34:2	C40 H75 O10 P	1.6192e+06	1.84032e+06	2.15887e+06	2.36148e+06	3.36189e+06	3.95904e+06	3.91104e+06	4.47812e+06
C8-Neg-000071	Phosphatidylethanolamine (PE)	Lipids and lipid-like molecules	Glycerophospholipids	PE 36:5	C41 H72 N O8 P	1.45914e+06	2.22069e+06	3.44252e+06	4.10997e+06	1.69033e+06	1.97033e+06	3.03689e+06	3.41856e+06
C8-Neg-000072	Phosphatidylethanolamine (PE)	Lipids and lipid-like molecules	Glycerophospholipids	1-(1Z-Octadecenyl)-2-(9Z-octadecenoyl)-sn-glycero-3-phosphoethanolamine	C41 H80 N O7 P	3.37303e+06	3.55954e+06	2.20872e+06	1.87816e+06	2.58547e+06	2.4603e+06	1.89421e+06	2.16276e+06
C8-Neg-000073	Fatty Acyls	Lipids and lipid-like molecules	Fatty Acyls	Arachidic acid*	C20 H40 O2	2.92523e+06	2.70148e+06	3.17935e+06	2.61485e+06	3.20488e+06	2.88166e+06	3.33174e+06	3.45608e+06
C8-Neg-000074	Phosphatidylglycerol (PG)	Lipids and lipid-like molecules	Glycerophospholipids	PG 38:5	C44 H77 O10 P	506831	673870	1.11525e+06	1.27656e+06	3.56993e+06	4.29448e+06	3.61892e+06	4.69996e+06
C8-Neg-000075	Phosphatidylethanolamine (PE)	Lipids and lipid-like molecules	Glycerophospholipids	PE O-17:1_20:4	C42 H76 N O7 P	2.10572e+06	3.02757e+06	3.15587e+06	3.24201e+06	3.179e+06	3.18165e+06	3.15283e+06	3.58013e+06
C8-Neg-000077	Phosphatidylethanolamine (PE)	Lipids and lipid-like molecules	Glycerophospholipids	Phosphatidylethanolamine alkenyl 18:1-18:1	C41 H78 N O7 P	2.40189e+06	3.20466e+06	2.7378e+06	2.53522e+06	2.78515e+06	2.64762e+06	2.4174e+06	2.59462e+06
C8-Neg-000078	Phosphatidylethanolamine (PE)	Lipids and lipid-like molecules	Glycerophospholipids	PE(18:1_20:5)	C43 H74 N O8 P	479931	1.58356e+06	3.15606e+06	3.74869e+06	1.56699e+06	1.736e+06	3.38756e+06	2.82194e+06
C8-Neg-000079	Phosphatidylglycerol (PG)	Lipids and lipid-like molecules	Glycerophospholipids	PG 42:9	C48 H77 O10 P	494482	925024	2.82832e+06	3.13017e+06	1.59709e+06	1.95834e+06	2.0582e+06	2.94163e+06
C8-Neg-000080	Fatty Acyls	Lipids and lipid-like molecules	Fatty Acyls	Nervonic acid	C24 H46 O2	1.18919e+06	1.70386e+06	1.9275e+06	2.06408e+06	1.37327e+06	1.5603e+06	2.59459e+06	2.69388e+06
C8-Neg-000081	Lysophosphatidylethanolamine (LPE)	Lipids and lipid-like molecules	Glycerophospholipids	LPE O-20:1	C25 H52 N O6 P	793735	1.43915e+06	1.4338e+06	1.52598e+06	1.80591e+06	1.92397e+06	2.37159e+06	2.65474e+06
C8-Neg-000082	Phosphatidylethanolamine (PE)	Lipids and lipid-like molecules	Glycerophospholipids	PE 37:4	C42 H76 N O8 P	905719	1.37467e+06	2.67117e+06	2.9691e+06	1.46077e+06	1.52304e+06	2.06707e+06	2.25553e+06
C8-Neg-000083	Phosphatidylethanolamine (PE)	Lipids and lipid-like molecules	Glycerophospholipids	Phosphatidylethanolamine alkenyl 18:0-20:3	C43 H80 N O7 P	2.17236e+06	2.71559e+06	2.266e+06	1.9032e+06	1.48105e+06	1.56537e+06	1.61342e+06	1.72308e+06
C8-Neg-000084	Fatty Acyls	Lipids and lipid-like molecules	Fatty Acyls	Myristic acid	C14 H28 O2	2.4419e+06	2.11586e+06	1.92648e+06	1.94306e+06	1.63616e+06	1.66832e+06	2.0299e+06	2.43449e+06
C8-Neg-000085	Fatty Acyls	Lipids and lipid-like molecules	Fatty Acyls	γ-Linolenic acid	C18 H30 O2	954908	1.11121e+06	1.11853e+06	1.04545e+06	1.36716e+06	1.82284e+06	2.29892e+06	2.1211e+06
C8-Neg-000087	Phosphatidylethanolamine (PE)	Lipids and lipid-like molecules	Glycerophospholipids	PE 18:1_18:2*	C41 H76 N O8 P	981750	1.89925e+06	2.46739e+06	2.72475e+06	1.26612e+06	1.27462e+06	1.72589e+06	1.80473e+06
C8-Neg-000088	Phosphatidylethanolamine (PE)	Lipids and lipid-like molecules	Glycerophospholipids	Spectral Match to 1-(9Z-Octadecenoyl)-sn-glycero-3-phosphoethanolamine from NIST14*	C23 H46 N O7 P	1.0598e+06	1.42133e+06	1.16802e+06	1.6869e+06	1.15016e+06	1.60577e+06	1.57613e+06	2.20832e+06
C8-Neg-000089	Fatty Acyls	Lipids and lipid-like molecules	Fatty Acyls	Pentadecanoic acid	C15 H30 O2	1.6359e+06	1.22234e+06	1.14773e+06	1.17406e+06	942859	1.43523e+06	1.74482e+06	1.85171e+06
C8-Neg-000090	Phosphatidylethanolamine (PE)	Lipids and lipid-like molecules	Glycerophospholipids	PE O-17:1_22:6	C44 H76 N O7 P	1.17399e+06	1.93148e+06	2.12143e+06	2.21892e+06	1.7975e+06	1.93479e+06	1.81865e+06	2.01898e+06
C8-Neg-000091	Phosphatidylethanolamine (PE)	Lipids and lipid-like molecules	Glycerophospholipids	PE 34:3*	C39 H72 N O8 P	603906	892789	1.47503e+06	1.67474e+06	1.09096e+06	1.28443e+06	1.82761e+06	2.04354e+06
C8-Neg-000092	Phosphatidylethanolamine (PE)	Lipids and lipid-like molecules	Glycerophospholipids	PE 17:1_20:4	C42 H74 N O8 P	497113	699979	1.90969e+06	2.25204e+06	936149	1.02633e+06	1.94554e+06	2.17745e+06
C8-Neg-000093	Phosphatidylethanolamine (PE)	Lipids and lipid-like molecules	Glycerophospholipids	Phosphatidylethanolamine 17:0-18:1	C40 H78 N O8 P	1.40455e+06	1.57184e+06	1.86724e+06	1.85891e+06	1.88904e+06	1.74499e+06	1.60774e+06	1.8995e+06
C8-Neg-000094	Phosphatidylethanolamine (PE)	Lipids and lipid-like molecules	Glycerophospholipids	Phosphatidylethanolamine lyso 22:6	C27 H44 N O7 P	1.58045e+06	1.69687e+06	954570	1.42368e+06	855589	1.11229e+06	938228	1.3965e+06
C8-Neg-000095	Phosphatidylglycerol (PG)	Lipids and lipid-like molecules	Glycerophospholipids	PG 36:2	C42 H79 O10 P	1.7675e+06	2.51652e+06	2.10287e+06	2.37965e+06	359829	419319	516549	600638
C8-Neg-000096	Fatty Acyls	Lipids and lipid-like molecules	Fatty Acyls	Eicosapentaenoic acid*	C20 H30 O2	1.54488e+06	1.10893e+06	1.2115e+06	1.07664e+06	1.18034e+06	1.4353e+06	1.14213e+06	1.29132e+06
C8-Neg-000097	Ceramide (Cer)	Lipids and lipid-like molecules	Sphingolipids	Cer 18:2;2O/24:1	C42 H79 N O3	109848	162793	375178	354190	1.50449e+06	1.34901e+06	1.4337e+06	1.25707e+06
C8-Neg-000098	Phosphatidylglycerol (PG)	Lipids and lipid-like molecules	Glycerophospholipids	PG 40:6	C46 H79 O10 P	966798	1.27495e+06	1.89522e+06	2.06148e+06	427087	512110	494715	621213
C8-Neg-000099	Phosphatidylethanolamine (PE)	Lipids and lipid-like molecules	Glycerophospholipids	PE(O-16:1_16:1)	C37 H72 N O7 P	1.13017e+06	1.54049e+06	1.24473e+06	1.14961e+06	761647	747397	846242	894360
C8-Neg-000100	Phosphatidylinositol (PI)	Lipids and lipid-like molecules	Glycerophospholipids	PI 38:3	C47 H85 O13 P	1.91358e+06	2.00364e+06	1.85781e+06	1.68967e+06	787209	1.19631e+06	1.07326e+06	1.05751e+06
C8-Neg-000101	Fatty Acyls	Lipids and lipid-like molecules	Fatty Acyls	cis-7-Hexadecenoic acid*	C16 H30 O2	578107	1.14395e+06	808142	756544	784530	779320	746358	913993
C8-Neg-000102	Phosphatidylethanolamine (PE)	Lipids and lipid-like molecules	Glycerophospholipids	Phosphatidylethanolamine lyso 22:4	C27 H48 N O7 P	627529	682393	617841	599331	639744	802471	750434	1.16737e+06
C8-Neg-000103	Phosphatidylethanolamine (PE)	Lipids and lipid-like molecules	Glycerophospholipids	PE 19:1_20:4	C44 H78 N O8 P	436496	711471	1.29129e+06	1.40919e+06	902001	906313	1.19305e+06	1.35588e+06
C8-Neg-000104	Phosphatidylethanolamine (PE)	Lipids and lipid-like molecules	Glycerophospholipids	PE 16:0_17:1	C38 H74 N O8 P	708056	928184	1.20744e+06	1.23258e+06	957658	954106	1.02163e+06	1.12669e+06
C8-Neg-000106	Fatty Acyls	Lipids and lipid-like molecules	Fatty Acyls	Lignoceric acid	C24 H48 O2	1.02286e+06	761886	1.03242e+06	937927	833183	766430	912082	822751
C8-Neg-000107	Prenol lipids	Lipids and lipid-like molecules	Prenol lipids	Tretinoin	C20 H28 O2	895931	408704	469408	529115	622823	790264	562454	633354
C8-Neg-000108	Phosphatidylserine (PS)	Lipids and lipid-like molecules	Glycerophospholipids	Phosphatidylserine 18:0-22:5	C46 H80 N O10 P	760935	812163	1.31109e+06	1.52796e+06	970326	649256	1.07857e+06	1.36619e+06
C8-Neg-000109	Phosphatidylinositol (PI)	Lipids and lipid-like molecules	Glycerophospholipids	PI 16:1_18:2	C43 H77 O13 P	358127	354359	682756	651570	643219	815847	826495	1.06487e+06
C8-Neg-000110	Prenol lipids	Lipids and lipid-like molecules	Prenol lipids	2-[(2S,4aR,8aS)-2-Hydroxy-4a-methyl-8-methylenedecahydro-2-naphthalenyl]acrylic acid	C15 H22 O3	834898	616994	461869	566023	457813	552540	499648	518301
C8-Neg-000111	Fatty Acyls	Lipids and lipid-like molecules	Fatty Acyls	Docosanoic acid	C22 H44 O2	715318	615102	840444	734399	817184	667992	796092	805260
C8-Neg-000112	Fatty Acyls	Lipids and lipid-like molecules	Fatty Acyls	16-Hydroxyhexadecanoic acid*	C16 H32 O3	767419	719785	594739	717526	503310	567715	499272	580917
C8-Neg-000113	Phosphatidylethanolamine (PE)	Lipids and lipid-like molecules	Glycerophospholipids	PE 18:1_19:1	C42 H80 N O8 P	526798	695669	842051	861645	721790	689123	752909	832797
C8-Neg-000114	Phosphatidylethanolamine (PE)	Lipids and lipid-like molecules	Glycerophospholipids	Phosphatidylethanolamine alkenyl 18:0-22:3	C45 H84 N O7 P	493433	563089	736260	607308	235932	452046	231007	301725
C8-Neg-000115	Phosphatidylethanolamine (PE)	Lipids and lipid-like molecules	Glycerophospholipids	Phosphatidylethanolamine lyso 17:0	C22 H46 N O7 P	316341	303864	626125	700125	302055	300650	288371	297214
C8-Neg-000116	Lysophosphatidylethanolamine (LPE)	Lipids and lipid-like molecules	Glycerophospholipids	LPE 24:0	C29 H60 N O7 P	384439	650199	683064	539514	55634.2	68676.8	130321	154549
C8-Neg-000118	Phosphatidylglycerol (PG)	Lipids and lipid-like molecules	Glycerophospholipids	PG 18:0_20:3	C44 H81 O10 P	186296	231606	319711	480886	865912	728478	798510	927617
C8-Neg-000119	Phosphatidylethanolamine (PE)	Lipids and lipid-like molecules	Glycerophospholipids	PE O-17:1_18:1	C40 H78 N O7 P	570926	674657	535934	459875	619887	570520	462833	496543
C8-Neg-000120	Phosphatidylethanolamine (PE)	Lipids and lipid-like molecules	Glycerophospholipids	PE 34:3*	C39 H72 N O8 P	364705	513127	753138	703244	402618	428351	532957	543570
C8-Neg-000121	Phosphatidylethanolamine (PE)	Lipids and lipid-like molecules	Glycerophospholipids	Phosphatidylethanolamine lyso 20:4*	C25 H44 N O7 P	584364	389793	526716	376284	248362	304927	328437	442474
C8-Neg-000122	Phosphatidylinositol (PI)	Lipids and lipid-like molecules	Glycerophospholipids	PI 40:4	C49 H87 O13 P	470576	459370	498691	479706	576297	448493	305848	377133
C8-Neg-000123	Phosphatidylethanolamine (PE)	Lipids and lipid-like molecules	Glycerophospholipids	PEtOH 18:1_18:1	C41 H77 O8 P	279979	307444	271190	274471	340295	348707	627386	730334
C8-Neg-000124	Phosphatidylglycerol (PG)	Lipids and lipid-like molecules	Glycerophospholipids	1-Palmitoyl-2-docosahexaenoyl-sn-glycero-3-phospho-(1'-rac-glycerol)	C44 H75 O10 P	42402.6	59925.9	379855	492488	129653	163755	224422	269710
C8-Neg-000125	Phosphatidylglycerol (PG)	Lipids and lipid-like molecules	Glycerophospholipids	PG 16:0_18:0	C40 H79 O10 P	106066	89323.4	109390	123020	596180	340446	367336	479237
C8-Neg-000126	Lysophosphatidylethanolamine (LPE)	Lipids and lipid-like molecules	Glycerophospholipids	LPE 18:2	C23 H44 N O7 P	125641	150325	308675	382665	115099	175359	250823	329016
C8-Neg-000127	Phosphatidylserine (PS)	Lipids and lipid-like molecules	Glycerophospholipids	Phosphatidylserine 19:0-22:6	C47 H80 N O10 P	408815	307784	314782	311301	292751	247256	220535	209802
C8-Neg-000129	Fatty Acyls	Lipids and lipid-like molecules	Fatty Acyls	Arachidic acid*	C20 H40 O2	248916	206234	188622	179749	129060	162838	138786	176873
C8-Neg-000130	Fatty Acyls	Lipids and lipid-like molecules	Fatty Acyls	trans-10-Heptadecenoic acid	C17 H32 O2	148106	137845	128129	147949	138734	158702	49118	247814
C8-Neg-000131	Fatty Acyls	Lipids and lipid-like molecules	Fatty Acyls	(+/-)12(13)-DiHOME	C18 H34 O4	176105	137336	135706	178791	127561	146652	220275	96336.3
C8-Neg-000132	Fatty Acyls	Lipids and lipid-like molecules	Fatty Acyls	16-Hydroxyhexadecanoic acid*	C16 H32 O3	166588	161686	152328	196002	94879.7	146546	115869	131025
C8-Neg-000133	Fatty Acyls	Lipids and lipid-like molecules	Fatty Acyls	8(S)-Hydroxy-(5Z,9E,11Z,14Z)-eicosatetraenoic acid	C20 H32 O3	41437	53525.4	82403.4	149084	79739.6	107955	105840	191353
C8-Neg-000137	Phosphatidylethanolamine (PE)	Lipids and lipid-like molecules	Glycerophospholipids	Phosphatidylethanolamine 16:0-22:5	C43 H76 N O8 P	14092.6	15464.3	14732.6	17217.9	20685	17492.8	37635.3	17799.8
C8-Pos-000001	Fatty Acyls	Lipids and lipid-like molecules	Fatty Acyls	Erucamide*	C22 H43 N O	1.31938e+09	2.3555e+09	1.08149e+09	1.34604e+09	1.6409e+09	1.40032e+09	1.80157e+09	1.92468e+09
C8-Pos-000002	Monoacylglycerols (MAG)	Lipids and lipid-like molecules	Glycerolipids	1-Palmitoylglycerol*	C19 H38 O4	1.8417e+09	1.52513e+09	1.78e+09	2.08476e+09	1.94401e+09	2.03812e+09	1.90186e+09	1.77836e+09
C8-Pos-000003	Monoacylglycerols (MAG)	Lipids and lipid-like molecules	Glycerolipids	1-Stearoylglycerol*	C21 H42 O4	1.86169e+09	1.3116e+09	1.82861e+09	1.92176e+09	1.97451e+09	2.0145e+09	1.96234e+09	1.72154e+09
C8-Pos-000005	Phosphatidylcholine (PC)	Lipids and lipid-like molecules	Glycerophospholipids	Spectral Match to 1-(9Z-Octadecenoyl)-2-tetradecanoyl-sn-glycero-3-phosphocholine from NIST14*	C40 H78 N O8 P	8.36028e+08	9.54148e+08	8.147e+08	8.90222e+08	7.52909e+08	9.22752e+08	7.99995e+08	8.44385e+08
C8-Pos-000007	Sphingomyelin (SM)	Lipids and lipid-like molecules	Sphingolipids	Palmitoyl sphingomyelin*	C39 H79 N2 O6 P	6.42581e+08	5.95605e+08	5.0731e+08	4.37984e+08	5.91362e+08	5.58822e+08	5.59805e+08	5.42674e+08
C8-Pos-000008	Phosphatidylcholine (PC)	Lipids and lipid-like molecules	Glycerophospholipids	PC O-16:0*	C24 H50 N O7 P	1.7412e+08	2.55954e+08	3.41455e+08	4.58401e+08	6.2785e+07	8.718e+07	1.21922e+08	1.87083e+08
C8-Pos-000009	Phosphatidylcholine (PC)	Lipids and lipid-like molecules	Glycerophospholipids	PC(16:1_16:1)*	C40 H76 N O8 P	2.43178e+08	9.42748e+07	3.79887e+08	4.27972e+08	3.25935e+08	1.92455e+07	9.8949e+07	4.71334e+08
C8-Pos-000011	Sphingomyelin (SM)	Lipids and lipid-like molecules	Sphingolipids	SM 14:1;2O/18:0	C37 H75 N2 O6 P	1.2527e+08	1.71977e+08	2.04422e+08	2.19889e+08	1.5631e+08	1.93224e+08	2.75116e+08	3.33436e+08
C8-Pos-000012	Sphingomyelin (SM)	Lipids and lipid-like molecules	Sphingolipids	SM 8:1;2O/26:1*	C39 H77 N2 O6 P	2.59902e+08	3.17685e+08	2.96282e+08	2.85207e+08	1.74085e+08	2.0541e+08	2.59328e+08	3.07952e+08
C8-Pos-000013	Phosphatidylethanolamine (PE)	Lipids and lipid-like molecules	Glycerophospholipids	Spectral Match to 1,2-Dipalmitoyl-sn-glycero-3-phosphoethanolamine-N-methyl from NIST14	C38 H76 N O8 P	2.97888e+08	3.03476e+08	2.22244e+08	2.08609e+08	1.89353e+08	1.82242e+08	1.64939e+08	1.5725e+08
C8-Pos-000014	Fatty Acyls	Lipids and lipid-like molecules	Fatty Acyls	Oleoyl ethylamide	C20 H39 N O	5.85795e+07	2.48859e+08	3.47171e+07	7.37075e+07	8.42972e+07	6.84207e+07	9.30085e+07	1.27986e+08
C8-Pos-000015	Lysophosphatidylcholine (LPC)	Lipids and lipid-like molecules	Glycerophospholipids	LPC 18:0-SN2*	C26 H54 N O7 P	9.29298e+07	1.31022e+08	1.82052e+08	2.43603e+08	6.04967e+07	8.06708e+07	9.69842e+07	1.47307e+08
C8-Pos-000016	Phosphatidylcholine (PC)	Lipids and lipid-like molecules	Glycerophospholipids	PC(14:0_16:1)*	C38 H74 N O8 P	1.39916e+08	1.98399e+08	2.00393e+08	2.35663e+08	1.34645e+08	1.70642e+08	1.873e+08	2.16215e+08
C8-Pos-000018	Monoacylglycerols (MAG)	Lipids and lipid-like molecules	Glycerolipids	Monoolein*	C21 H40 O4	1.94501e+08	1.54305e+08	1.83069e+08	2.02192e+08	1.92856e+08	2.04802e+08	1.8028e+08	1.8407e+08
C8-Pos-000019	Phosphatidylethanolamine (PE)	Lipids and lipid-like molecules	Glycerophospholipids	PE 18:1_18:2	C41 H76 N O8 P	1.88716e+07	2.45035e+07	3.34624e+07	3.54107e+07	2.85108e+07	2.88272e+07	3.3946e+07	2.02604e+08
C8-Pos-000020	Monoacylglycerols (MAG)	Lipids and lipid-like molecules	Glycerolipids	Glycerol 1-myristate	C17 H34 O4	1.76666e+08	1.51643e+08	1.67064e+08	2.00786e+08	1.68705e+08	1.83686e+08	1.65767e+08	1.71185e+08
C8-Pos-000021	Phosphatidylcholine (PC)	Lipids and lipid-like molecules	Glycerophospholipids	1-Oleoyl-sn-glycero-3-phosphocholine*	C26 H52 N O7 P	4.16506e+07	7.0584e+07	7.55264e+07	1.51806e+08	8.17977e+07	1.30486e+08	1.19859e+08	1.92823e+08
C8-Pos-000022	Fatty Acyls	Lipids and lipid-like molecules	Fatty Acyls	Bis(2-ethylhexyl)adipate	C22 H42 O4	3.20805e+07	1.04781e+07	9.04603e+06	1.17957e+07	2.66659e+07	2.09505e+07	1.83532e+08	4.33753e+07
C8-Pos-000023	Phosphatidylcholine (PC)	Lipids and lipid-like molecules	Glycerophospholipids	1-Hexadecanoyl-2-(5Z,8Z,11Z,14Z-eicosatetraenoyl)-sn-glycero-3-phosphocholine	C44 H80 N O8 P	3.3741e+07	4.17244e+07	7.75157e+07	1.06091e+08	9.94411e+07	1.08955e+08	1.47407e+08	1.6064e+08
C8-Pos-000024	Hexosylceramide (HexCer)	Lipids and lipid-like molecules	Sphingolipids	HexCer 18:1;2O/16:0*	C40 H77 N O8	1.24265e+08	1.07385e+08	1.47056e+08	1.22564e+08	1.07308e+08	9.94376e+07	1.06255e+08	1.01604e+08
C8-Pos-000025	Phosphatidylcholine (PC)	Lipids and lipid-like molecules	Glycerophospholipids	PC 17:2_17:2*	C42 H76 N O8 P	5.82763e+07	8.29687e+07	1.31867e+08	1.37466e+08	9.46506e+07	1.18758e+08	1.34122e+08	1.34126e+08
C8-Pos-000026	Phosphatidylcholine (PC)	Lipids and lipid-like molecules	Glycerophospholipids	1-Oleoyl-sn-glycero-3-phosphocholine*	C26 H52 N O7 P	4.90203e+07	6.25738e+07	8.71167e+07	1.31212e+08	3.2312e+07	4.03019e+07	5.77354e+07	8.92314e+07
C8-Pos-000028	Phosphatidylcholine (PC)	Lipids and lipid-like molecules	Glycerophospholipids	1-Hexadecanoyl-2-(14-pentadecenoyl)-sn-glycero-3-phosphocholine*	C39 H76 N O8 P	5.68187e+07	7.19788e+07	8.78001e+07	9.5464e+07	8.15492e+07	9.15332e+07	1.00986e+08	1.08535e+08
C8-Pos-000029	Fatty Acyls	Lipids and lipid-like molecules	Fatty Acyls	Docosanamide	C22 H45 N O	3.48431e+07	1.04579e+08	2.59286e+07	4.11753e+07	6.05811e+07	4.48062e+07	7.15453e+07	7.83405e+07
C8-Pos-000031	Phosphatidylcholine (PC)	Lipids and lipid-like molecules	Glycerophospholipids	PC(16:1_17:1)	C41 H78 N O8 P	4.33386e+07	5.42079e+07	7.80204e+07	8.60911e+07	7.11384e+07	1.90991e+07	9.21867e+07	9.92877e+07
C8-Pos-000032	Phosphatidylethanolamine (PE)	Lipids and lipid-like molecules	Glycerophospholipids	PE(18:0_20:4)	C43 H78 N O8 P	5.9592e+07	6.85581e+07	8.85131e+07	9.3258e+07	6.57706e+07	7.05537e+07	7.24275e+07	7.56014e+07
C8-Pos-000033	Sphingomyelin (SM)	Lipids and lipid-like molecules	Sphingolipids	SM 8:1;2O/25:0	C38 H77 N2 O6 P	7.49354e+07	8.16623e+07	8.72046e+07	7.85514e+07	7.41421e+07	7.75636e+07	9.21066e+07	9.36278e+07
C8-Pos-000034	Phosphatidylethanolamine (PE)	Lipids and lipid-like molecules	Glycerophospholipids	Spectral Match to 1-Stearoyl-2-linoleoyl-sn-glycero-3-phosphoethanolamine from NIST14*	C41 H78 N O8 P	6.89168e+07	8.14412e+07	8.37651e+07	8.45679e+07	7.77088e+07	7.90433e+07	7.94684e+07	8.62519e+07
C8-Pos-000035	Phosphatidylcholine (PC)	Lipids and lipid-like molecules	Glycerophospholipids	1,2-Di-(9Z,12Z,15Z-octadecatrienoyl)-sn-glycero-3-phosphocholine	C44 H76 N O8 P	3.01533e+07	4.44424e+07	7.3906e+07	8.98769e+07	3.99527e+07	4.97909e+07	6.64138e+07	7.66206e+07
C8-Pos-000037	Phosphatidylcholine (PC)	Lipids and lipid-like molecules	Glycerophospholipids	PC O-16:0*	C24 H50 N O7 P	1.32855e+07	1.84852e+07	2.97858e+07	4.67007e+07	2.9638e+07	4.99954e+07	5.24911e+07	7.65757e+07
C8-Pos-000038	Phosphatidylcholine (PC)	Lipids and lipid-like molecules	Glycerophospholipids	PC(14:0_16:1)*	C38 H74 N O8 P	159335	3.03814e+06	7.51705e+07	201162	2.40073e+06	127810	100994	3.07475e+06
C8-Pos-000040	Lysophosphatidylcholine (LPC)	Lipids and lipid-like molecules	Glycerophospholipids	LPC 18:2-SN2	C26 H50 N O7 P	7.10968e+06	1.14404e+07	2.45009e+07	5.53296e+07	2.41641e+07	3.88414e+07	4.60637e+07	7.35068e+07
C8-Pos-000041	Phosphatidylethanolamine (PE)	Lipids and lipid-like molecules	Glycerophospholipids	PE 18:1_20:4	C43 H76 N O8 P	4.10951e+07	5.33746e+07	6.94256e+07	7.42206e+07	5.97648e+07	6.03374e+07	7.37644e+07	1.67472e+07
C8-Pos-000043	Phosphatidylcholine (PC)	Lipids and lipid-like molecules	Glycerophospholipids	1-Palmitoyl-2-lauroyl-sn-glycero-3-phosphorylcholine	C36 H72 N O8 P	4.05732e+07	5.87823e+07	5.71454e+07	7.11041e+07	1.96047e+07	2.52142e+07	3.12689e+07	3.77837e+07
C8-Pos-000044	Phosphatidylethanolamine (PE)	Lipids and lipid-like molecules	Glycerophospholipids	PE(P-18:0_20:4)	C43 H78 N O7 P	4.98011e+07	5.94968e+07	5.61e+07	5.7801e+07	6.16212e+07	6.9582e+07	5.80065e+07	6.75129e+07
C8-Pos-000046	Lysophosphatidylethanolamine (LPE)	Lipids and lipid-like molecules	Glycerophospholipids	LPE O-16:1	C21 H44 N O6 P	3.16921e+07	3.55183e+07	4.74458e+07	6.26286e+07	2.12577e+07	2.72215e+07	2.55958e+07	3.3621e+07
C8-Pos-000048	Phosphatidylethanolamine (PE)	Lipids and lipid-like molecules	Glycerophospholipids	1-Stearoyl-2-hydroxy-sn-glycero-3-phosphoethanolamine	C23 H48 N O7 P	1.8307e+07	2.602e+07	4.38946e+07	6.12836e+07	9.21492e+06	1.16951e+07	1.73722e+07	2.15509e+07
C8-Pos-000049	Phosphatidylethanolamine (PE)	Lipids and lipid-like molecules	Glycerophospholipids	PE O-16:1_20:4	C41 H74 N O7 P	4.92959e+07	5.971e+07	5.12577e+07	4.89975e+07	5.38477e+07	5.27257e+07	5.1544e+07	5.70332e+07
C8-Pos-000050	Phosphatidylcholine (PC)	Lipids and lipid-like molecules	Glycerophospholipids	PC O-20:4*	C28 H50 N O7 P	7.00455e+06	1.11759e+07	1.95359e+07	4.15947e+07	2.00716e+07	3.1582e+07	3.59024e+07	5.885e+07
C8-Pos-000052	Monoacylglycerols (MAG)	Lipids and lipid-like molecules	Glycerolipids	1-Palmitoylglycerol*	C19 H38 O4	4.02511e+07	4.27245e+07	4.52632e+07	5.20777e+07	5.37848e+07	5.7613e+07	5.55174e+07	4.44181e+07
C8-Pos-000053	Monoacylglycerols (MAG)	Lipids and lipid-like molecules	Glycerolipids	Spectral Match to Batyl alcohol from NIST14	C21 H44 O3	4.98728e+07	5.66914e+07	4.20128e+07	4.72567e+07	1.59559e+06	1.8501e+06	3.89494e+06	4.1958e+06
C8-Pos-000054	Sphingomyelin (SM)	Lipids and lipid-like molecules	Sphingolipids	SM 13:0;2O/21:0	C39 H81 N2 O6 P	1.13697e+07	5.67368e+07	3.19095e+07	2.48087e+07	3.52387e+07	1.95057e+06	3.22082e+07	1.97714e+07
C8-Pos-000056	Phosphatidylethanolamine (PE)	Lipids and lipid-like molecules	Glycerophospholipids	PE O-16:1_22:6	C43 H74 N O7 P	4.10702e+07	5.12441e+07	4.26717e+07	4.25983e+07	3.32049e+07	3.65961e+07	3.28419e+07	3.69312e+07
C8-Pos-000057	Phosphatidylcholine (PC)	Lipids and lipid-like molecules	Glycerophospholipids	PC O-32:1	C40 H80 N O7 P	2.94106e+07	5.24897e+07	3.34631e+07	3.52968e+07	2.3618e+07	1.94408e+07	2.86688e+07	3.0344e+07
C8-Pos-000058	Phosphatidylcholine (PC)	Lipids and lipid-like molecules	Glycerophospholipids	PC(15:0_16:0)	C39 H78 N O8 P	3.50152e+07	3.33877e+07	3.63756e+07	3.22724e+07	4.99747e+07	4.74172e+07	4.60826e+07	3.9912e+07
C8-Pos-000059	Phosphatidylcholine (PC)	Lipids and lipid-like molecules	Glycerophospholipids	Spectral Match to 1-Hexadecyl-sn-glycero-3-phosphocholine from NIST14	C24 H52 N O6 P	3.98121e+07	4.97476e+07	3.17969e+07	4.35163e+07	8.31775e+06	1.23768e+07	1.33188e+07	1.96369e+07
C8-Pos-000060	Lysophosphatidylethanolamine (LPE)	Lipids and lipid-like molecules	Glycerophospholipids	LPE O-18:1	C23 H48 N O6 P	2.36408e+07	2.66909e+07	3.75958e+07	4.74415e+07	2.13222e+07	2.60356e+07	2.66543e+07	3.04399e+07
C8-Pos-000063	Monoacylglycerols (MAG)	Lipids and lipid-like molecules	Glycerolipids	Monolaurin	C15 H30 O4	4.32893e+07	3.71828e+07	3.41168e+07	4.11911e+07	3.25851e+07	3.40597e+07	2.91984e+07	3.66487e+07
C8-Pos-000064	Phosphatidylcholine (PC)	Lipids and lipid-like molecules	Glycerophospholipids	PC 17:2_17:2*	C42 H76 N O8 P	3.08913e+06	4.91731e+06	1.60198e+07	2.49739e+07	1.51969e+07	1.36956e+07	3.7336e+07	4.35165e+07
C8-Pos-000065	Sphingomyelin (SM)	Lipids and lipid-like molecules	Sphingolipids	N-(Octadecanoyl)sphing-4-enine-1-phosphocholine	C41 H83 N2 O6 P	4.21529e+07	2.98112e+07	2.05677e+07	1.63687e+07	3.42858e+07	3.00802e+07	2.4573e+07	2.32465e+07
C8-Pos-000067	Phosphatidylethanolamine (PE)	Lipids and lipid-like molecules	Glycerophospholipids	PE O-16:1_22:4	C43 H78 N O7 P	1.83004e+07	2.53457e+07	3.36069e+07	3.61323e+07	3.50785e+07	3.63071e+07	3.95603e+07	1.06744e+06
C8-Pos-000069	Phosphatidylethanolamine (PE)	Lipids and lipid-like molecules	Glycerophospholipids	PE(16:0_18:1)	C39 H76 N O8 P	3.70608e+07	3.67947e+07	3.41368e+07	3.11747e+07	3.38622e+07	3.46797e+07	2.93694e+07	3.05765e+07
C8-Pos-000070	Phosphatidylethanolamine (PE)	Lipids and lipid-like molecules	Glycerophospholipids	2-Linoleoyl-1-palmitoyl-sn-glycero-3-phosphoethanolamine	C39 H74 N O8 P	3.0423e+07	6.32112e+06	3.55831e+07	3.67825e+07	3.02861e+07	3.09461e+07	3.19984e+07	3.43472e+07
C8-Pos-000071	Hexosylceramide (HexCer)	Lipids and lipid-like molecules	Sphingolipids	HexCer 18:2;2O/16:0	C40 H75 N O8	1.33608e+07	1.81293e+07	3.43465e+07	3.64894e+07	1.28852e+07	1.56296e+07	2.12073e+07	2.49844e+07
C8-Pos-000072	Monoacylglycerols (MAG)	Lipids and lipid-like molecules	Glycerolipids	1-Stearoylglycerol*	C21 H42 O4	1.782e+07	2.71234e+07	2.37844e+07	2.92382e+07	3.05289e+07	3.0531e+07	3.36803e+07	3.59462e+07
C8-Pos-000076	Phosphatidylethanolamine (PE)	Lipids and lipid-like molecules	Glycerophospholipids	PE(16:0_20:4)	C41 H74 N O8 P	1.815e+07	2.30135e+07	3.01554e+07	2.74346e+07	1.37608e+07	1.42946e+07	5.04181e+06	1.69838e+07
C8-Pos-000078	Phosphatidylcholine (PC)	Lipids and lipid-like molecules	Glycerophospholipids	PC 20:5_22:5	C50 H80 N O8 P	5.99379e+06	7.35031e+06	1.19638e+07	1.37539e+07	1.60801e+07	2.76198e+06	2.91556e+07	3.14784e+07
C8-Pos-000079	Phosphatidylcholine (PC)	Lipids and lipid-like molecules	Glycerophospholipids	PC 10:0_19:0	C37 H74 N O8 P	1.66307e+07	2.06458e+07	2.68411e+07	2.77996e+07	2.4833e+07	2.73158e+07	2.94596e+07	2.9859e+07
C8-Pos-000080	Phosphatidylethanolamine (PE)	Lipids and lipid-like molecules	Glycerophospholipids	PE O-16:1_18:1	C39 H76 N O7 P	2.8576e+07	2.88539e+07	1.84258e+07	1.83394e+07	2.909e+07	2.85066e+07	2.08587e+07	2.20525e+07
C8-Pos-000081	Lysophosphatidylcholine (LPC)	Lipids and lipid-like molecules	Glycerophospholipids	LPC 16:1-SN2	C24 H48 N O7 P	4.51901e+06	6.74511e+06	8.37025e+06	1.83055e+07	9.303e+06	2.87521e+07	1.714e+07	2.52312e+07
C8-Pos-000082	Phosphatidylcholine (PC)	Lipids and lipid-like molecules	Glycerophospholipids	1-(1Z-Octadecenyl)-sn-glycero-3-phosphocholine	C26 H54 N O6 P	1.00116e+07	1.22724e+07	2.01796e+07	2.85061e+07	1.20445e+07	1.60236e+07	2.65363e+07	2.89934e+07
C8-Pos-000083	Fatty Acyls	Lipids and lipid-like molecules	Fatty Acyls	Ethyl pentadecanoate	C17 H34 O2	2.48888e+07	2.06166e+07	2.34327e+07	2.85483e+07	2.62472e+07	2.73626e+07	2.58757e+07	2.36161e+07
C8-Pos-000085	Phosphatidylethanolamine (PE)	Lipids and lipid-like molecules	Glycerophospholipids	1-Oleoyl-sn-glycero-3-phosphoethanolamine*	C23 H46 N O7 P	9.0295e+06	1.19636e+07	1.78157e+07	2.80935e+07	6.88911e+06	9.36201e+06	1.19831e+07	1.76794e+07
C8-Pos-000086	Sphingomyelin (SM)	Lipids and lipid-like molecules	Sphingolipids	SM 8:0;2O/24:0	C37 H77 N2 O6 P	2.32805e+07	2.63695e+07	2.05003e+07	1.90768e+07	1.72991e+07	2.57768e+07	1.8169e+07	2.77335e+07
C8-Pos-000087	Fatty Acyls	Lipids and lipid-like molecules	Fatty Acyls	Erucamide*	C22 H43 N O	1.37831e+07	2.53316e+07	9.31786e+06	1.24411e+07	1.53915e+07	1.28682e+07	1.66133e+07	2.66086e+07
C8-Pos-000088	Phosphatidylcholine (PC)	Lipids and lipid-like molecules	Glycerophospholipids	PC O-30:0	C38 H78 N O7 P	2.65385e+07	2.3323e+07	1.13389e+07	9.5764e+06	6.32987e+06	6.01998e+06	5.48649e+06	4.99533e+06
C8-Pos-000089	Phosphatidylcholine (PC)	Lipids and lipid-like molecules	Glycerophospholipids	1-O-Octadecyl-sn-glyceryl-3-phosphorylcholine	C26 H56 N O6 P	2.25252e+07	2.73957e+07	1.78342e+07	2.50844e+07	4.67007e+06	6.13814e+06	7.73852e+06	1.09668e+07
C8-Pos-000090	Phosphatidylcholine (PC)	Lipids and lipid-like molecules	Glycerophospholipids	PC 16:1_17:2	C41 H76 N O8 P	7.82658e+06	1.08575e+06	9.48796e+06	2.13641e+07	8.54876e+06	1.82542e+07	1.29758e+07	2.53517e+07
C8-Pos-000091	Phosphatidylethanolamine (PE)	Lipids and lipid-like molecules	Glycerophospholipids	PE 16:1_24:6	C45 H76 N O8 P	1.31586e+07	1.76897e+07	1.99462e+07	2.23609e+07	2.00064e+07	2.12302e+07	2.19628e+07	2.40813e+07
C8-Pos-000092	Ceramide (Cer)	Lipids and lipid-like molecules	Sphingolipids	Ceramide (18:1/16:0)*	C34 H67 N O3	7.70544e+06	5.5495e+06	7.09453e+06	5.90505e+06	2.35532e+07	2.03217e+07	1.19142e+07	1.05148e+07
C8-Pos-000094	Lysophosphatidylethanolamine (LPE)	Lipids and lipid-like molecules	Glycerophospholipids	LPE 20:4	C25 H44 N O7 P	1.12275e+07	1.56704e+07	1.08796e+07	1.64759e+07	1.23908e+07	1.65141e+07	1.48189e+07	2.22532e+07
C8-Pos-000097	Phosphatidylcholine (PC)	Lipids and lipid-like molecules	Glycerophospholipids	PC 18:2_16:3*	C42 H74 N O8 P	4.1058e+06	6.78222e+06	1.64388e+07	2.24075e+07	5.9728e+06	8.32533e+06	1.40704e+07	1.86987e+07
C8-Pos-000102	Fatty Acyls	Lipids and lipid-like molecules	Fatty Acyls	Methyl stearate	C19 H38 O2	1.9485e+07	1.37548e+07	1.83081e+07	1.95294e+07	2.05657e+07	2.07881e+07	2.0682e+07	1.69197e+07
C8-Pos-000103	Phosphatidylcholine (PC)	Lipids and lipid-like molecules	Glycerophospholipids	Spectral Match to 1-(9Z-Octadecenoyl)-2-tetradecanoyl-sn-glycero-3-phosphocholine from NIST14*	C40 H78 N O8 P	2.03977e+07	2.13159e+07	1.63249e+07	1.5516e+07	1.90111e+07	1.71942e+07	1.78581e+07	1.84466e+07
C8-Pos-000104	Phosphatidylcholine (PC)	Lipids and lipid-like molecules	Glycerophospholipids	PC 16:0_16:3	C40 H74 N O8 P	2.71837e+06	3.33255e+06	8.97268e+06	1.23499e+07	4.25139e+06	432257	4.89797e+06	1.18811e+07
C8-Pos-000105	Phosphatidylethanolamine (PE)	Lipids and lipid-like molecules	Glycerophospholipids	PE O-11:0_26:2*	C42 H82 N O7 P	1.84656e+07	1.994e+07	1.93749e+07	1.98468e+07	1.34006e+07	1.45666e+07	1.74576e+07	1.78845e+07
C8-Pos-000106	Ceramide (Cer)	Lipids and lipid-like molecules	Sphingolipids	Cer 18:1;2O/14:0	C32 H63 N O3	4.12506e+06	5.28678e+06	8.16137e+06	8.072e+06	1.85024e+07	1.90453e+07	1.33413e+07	1.28212e+07
C8-Pos-000107	Fatty Acyls	Lipids and lipid-like molecules	Fatty Acyls	Oleamide	C18 H35 N O	4.5687e+06	1.90883e+07	9.01342e+06	1.17672e+07	1.53256e+07	1.21819e+07	1.38523e+07	1.52327e+07
C8-Pos-000109	Fatty Acyls	Lipids and lipid-like molecules	Fatty Acyls	Ethyl myristate	C16 H32 O2	1.74941e+07	1.43616e+07	1.63589e+07	1.92192e+07	1.80831e+07	1.83158e+07	1.81702e+07	1.62667e+07
C8-Pos-000112	Monoacylglycerols (MAG)	Lipids and lipid-like molecules	Glycerolipids	NCGC00347859-02!2,3-dihydroxypropyl 13-methyltetradecanoate	C18 H36 O4	1.66549e+07	1.19129e+07	1.50723e+07	1.72301e+07	1.62382e+07	1.77025e+07	1.48774e+07	1.44495e+07
C8-Pos-000113	Ceramide (Cer)	Lipids and lipid-like molecules	Sphingolipids	Cer 18:2;2O/16:0*	C34 H65 N O3	1.05337e+07	1.076e+07	9.20573e+06	9.06325e+06	1.59714e+07	1.75048e+07	1.19027e+07	9.86673e+06
C8-Pos-000114	Phosphatidylethanolamine (PE)	Lipids and lipid-like molecules	Glycerophospholipids	1-Palmitoyl-2-hydroxy-sn-glycero-3-phosphoethanolamine*	C21 H44 N O7 P	5.53964e+06	7.85333e+06	1.23172e+07	1.71579e+07	1.90403e+06	2.61695e+06	3.45977e+06	5.07314e+06
C8-Pos-000115	Phosphatidylethanolamine (PE)	Lipids and lipid-like molecules	Glycerophospholipids	PE 16:1_20:4	C41 H72 N O8 P	6.93609e+06	1.09331e+07	1.48704e+07	1.68561e+07	9.25627e+06	1.00036e+07	1.35734e+07	1.5335e+07
C8-Pos-000116	Phosphatidylcholine (PC)	Lipids and lipid-like molecules	Glycerophospholipids	PC 16:2_16:2	C40 H72 N O8 P	3.70645e+06	6.11054e+06	1.25181e+07	1.75111e+07	4.69672e+06	6.48824e+06	1.01476e+07	1.32011e+07
C8-Pos-000117	Phosphatidylethanolamine (PE)	Lipids and lipid-like molecules	Glycerophospholipids	PE O-18:1_18:1	C41 H80 N O7 P	1.65356e+07	1.67152e+07	1.00709e+07	9.71677e+06	1.25506e+07	1.31329e+07	9.66332e+06	1.09946e+07
C8-Pos-000118	Phosphatidylethanolamine (PE)	Lipids and lipid-like molecules	Glycerophospholipids	Spectral Match to 2-Docosahexaenoyl-1-palmitoyl-sn-glycero-3-phosphoethanolamine from NIST14	C43 H74 N O8 P	9.01058e+06	1.44815e+07	1.51153e+07	1.68125e+07	9.23918e+06	1.06371e+07	1.03826e+07	1.16887e+07
C8-Pos-000120	Phosphatidylcholine (PC)	Lipids and lipid-like molecules	Glycerophospholipids	1-O-Hexadecyl-2-O-(2E-butenoyl)-sn-glyceryl-3-phosphocholine	C28 H56 N O7 P	5.17789e+06	7.34679e+06	1.07489e+07	1.61996e+07	2.72586e+06	3.77605e+06	5.85543e+06	8.69068e+06
C8-Pos-000121	Fatty Acyls	Lipids and lipid-like molecules	Fatty Acyls	1,2-Cyclohexane dicarboxylic acid diisononyl ester*	C26 H48 O4	4.65983e+06	2.84375e+06	878117	1.11579e+07	1.66883e+06	5.2925e+06	1.497e+07	3.52661e+06
C8-Pos-000122	Phosphatidylethanolamine (PE)	Lipids and lipid-like molecules	Glycerophospholipids	PE 16:0_16:1	C37 H72 N O8 P	1.43087e+07	1.48251e+07	1.17812e+07	1.16138e+07	1.03569e+07	1.07599e+07	9.70081e+06	1.06644e+07
C8-Pos-000123	Monoacylglycerols (MAG)	Lipids and lipid-like molecules	Glycerolipids	MG 18:0	C21 H42 O4	1.89306e+06	1.36166e+06	1.73713e+06	753664	2.48041e+06	2.41752e+06	1.68809e+06	2.564e+06
C8-Pos-000124	Phosphatidylcholine (PC)	Lipids and lipid-like molecules	Glycerophospholipids	1-Hexadecyl-2-(8Z,11Z,14Z-eicosatrienoyl)-sn-glycero-3-phosphocholine	C44 H84 N O7 P	1.54266e+07	1.39558e+07	1.23037e+07	1.00789e+07	7.06306e+06	8.95604e+06	9.55619e+06	7.3567e+06
C8-Pos-000125	Phosphatidylserine (PS)	Lipids and lipid-like molecules	Glycerophospholipids	2-Oleoyl-1-palmitoyl-sn-glycero-3-phosphoserine	C40 H76 N O10 P	4.47362e+06	6.37743e+06	3.92192e+06	1.20696e+06	8.71201e+06	9.06368e+06	1.26191e+07	1.46922e+07
C8-Pos-000126	Phosphatidylcholine (PC)	Lipids and lipid-like molecules	Glycerophospholipids	PC O-17:0	C25 H52 N O7 P	3.96089e+06	6.04538e+06	9.73759e+06	1.43741e+07	3.12042e+06	3.77072e+06	5.56002e+06	8.26213e+06
C8-Pos-000127	Phosphatidylcholine (PC)	Lipids and lipid-like molecules	Glycerophospholipids	PC O-35:2*	C43 H84 N O7 P	1.20184e+07	1.4945e+07	1.2524e+07	6.48028e+06	8.63799e+06	8.97745e+06	9.53369e+06	1.00944e+07
C8-Pos-000128	Phosphatidylcholine (PC)	Lipids and lipid-like molecules	Glycerophospholipids	PC O-35:1	C43 H86 N O7 P	1.20181e+07	1.49423e+07	1.26432e+07	1.35937e+07	8.95391e+06	9.28179e+06	9.53369e+06	1.00944e+07
C8-Pos-000129	Ceramide (Cer)	Lipids and lipid-like molecules	Sphingolipids	Nervonic ceramide*	C42 H81 N O3	3.90731e+06	3.89414e+06	4.78389e+06	4.82337e+06	1.40849e+07	1.31509e+07	9.0264e+06	9.93903e+06
C8-Pos-000131	Sphingomyelin (SM)	Lipids and lipid-like molecules	Sphingolipids	SM 9:1;2O/22:0	C36 H73 N2 O6 P	5.86901e+06	9.37661e+06	1.10845e+07	1.31841e+07	4.28334e+06	5.96478e+06	9.99418e+06	1.37306e+07
C8-Pos-000132	Fatty Acyls	Lipids and lipid-like molecules	Fatty Acyls	Dibutyl hexanedioate	C14 H26 O4	1.82306e+06	564357	494510	675059	1.49541e+06	1.18463e+06	1.33515e+07	2.6524e+06
C8-Pos-000134	Phosphatidylcholine (PC)	Lipids and lipid-like molecules	Glycerophospholipids	PC 15:0_16:2*	C39 H74 N O8 P	2.07123e+06	3.57032e+06	1.30628e+07	8.31384e+06	3.49649e+06	5.10676e+06	6.42341e+06	1.04732e+07
C8-Pos-000136	Phosphatidylethanolamine (PE)	Lipids and lipid-like molecules	Glycerophospholipids	1-Oleoyl-sn-glycero-3-phosphoethanolamine*	C23 H46 N O7 P	4.69088e+06	6.52832e+06	5.34773e+06	9.2371e+06	6.29006e+06	9.06982e+06	7.91016e+06	1.20579e+07
C8-Pos-000137	Fatty Acyls	Lipids and lipid-like molecules	Fatty Acyls	2-Linoleoylglycerol	C21 H38 O4	1.19034e+07	9.57684e+06	9.91554e+06	1.07825e+07	9.15165e+06	9.94157e+06	8.8916e+06	9.95509e+06
C8-Pos-000138	Phosphatidylcholine (PC)	Lipids and lipid-like molecules	Glycerophospholipids	PC 14:0_16:2	C38 H72 N O8 P	4.42522e+06	6.81492e+06	8.49712e+06	1.23887e+07	2.51097e+06	3.4301e+06	596523	1.71894e+06
C8-Pos-000139	Sphingomyelin (SM)	Lipids and lipid-like molecules	Sphingolipids	SM 8:1;2O/26:1*	C39 H77 N2 O6 P	3.36374e+06	4.6978e+06	4.6825e+06	4.85333e+06	3.96325e+06	5.23326e+06	1.00659e+07	1.22722e+07
C8-Pos-000140	Monoacylglycerols (MAG)	Lipids and lipid-like molecules	Glycerolipids	Monoelaidin	C21 H40 O4	1.10915e+07	8.95587e+06	1.00777e+07	1.16952e+07	9.31144e+06	1.11275e+07	9.35642e+06	1.01732e+07
C8-Pos-000141	Fatty Acyls	Lipids and lipid-like molecules	Fatty Acyls	Stearic acid*	C18 H36 O2	1.28241e+07	8.89759e+06	1.10742e+07	1.21776e+07	1.19147e+07	1.16525e+07	1.26769e+07	1.04833e+07
C8-Pos-000142	Lysophosphatidylethanolamine (LPE)	Lipids and lipid-like molecules	Glycerophospholipids	LPE O-20:1	C25 H52 N O6 P	3.35809e+06	5.14085e+06	7.11813e+06	7.84973e+06	8.28698e+06	9.49314e+06	1.00538e+07	1.15599e+07
C8-Pos-000144	Triacylglycerols (TAG)	Lipids and lipid-like molecules	Glycerolipids	TG 8:0_8:0_10:0	C29 H54 O6	7.2808e+06	3.80373e+06	1.06185e+07	4.00116e+06	3.65105e+06	4.47949e+06	4.45024e+06	6.41962e+06
C8-Pos-000145	Phosphatidylcholine (PC)	Lipids and lipid-like molecules	Glycerophospholipids	PC O-33:0	C41 H84 N O7 P	1.08838e+07	8.65523e+06	6.4903e+06	6.20936e+06	5.53093e+06	5.00605e+06	5.03841e+06	4.80616e+06
C8-Pos-000146	Monoacylglycerols (MAG)	Lipids and lipid-like molecules	Glycerolipids	Monoolein*	C21 H40 O4	3.91717e+06	4.75917e+06	3.6132e+06	3.57186e+06	6.70187e+06	1.04203e+07	7.82642e+06	9.08013e+06
C8-Pos-000147	Phosphatidylethanolamine (PE)	Lipids and lipid-like molecules	Glycerophospholipids	PE 16:1_18:2	C39 H72 N O8 P	2.98083e+06	3.56426e+06	6.77785e+06	1.03422e+07	5.18363e+06	7.25946e+06	7.20729e+06	1.02718e+07
C8-Pos-000148	Phosphatidylcholine (PC)	Lipids and lipid-like molecules	Glycerophospholipids	PC 9:0_26:4	C43 H78 N O8 P	803688	1.45743e+06	6.67001e+06	7.04701e+06	6.1042e+06	7.16755e+06	9.36027e+06	1.05409e+07
C8-Pos-000149	Phosphatidylcholine (PC)	Lipids and lipid-like molecules	Glycerophospholipids	Spectral Match to 1-Myristoyl-sn-glycero-3-phosphocholine from NIST14*	C22 H46 N O7 P	4.88353e+06	6.01056e+06	7.6669e+06	1.00799e+07	1.54031e+06	2.18616e+06	3.09199e+06	4.47711e+06
C8-Pos-000151	Phosphatidylcholine (PC)	Lipids and lipid-like molecules	Glycerophospholipids	PC O-20:3	C28 H52 N O7 P	2.00198e+06	3.54036e+06	4.50299e+06	9.87243e+06	3.91277e+06	5.96937e+06	6.02097e+06	9.78713e+06
C8-Pos-000152	Phosphatidylcholine (PC)	Lipids and lipid-like molecules	Glycerophospholipids	PC(16:1_16:1)*	C40 H76 N O8 P	1.2599e+06	6.01517e+06	1.1249e+07	1.06879e+07	5.48512e+06	646893	225927	7.19879e+06
C8-Pos-000153	Ceramide (Cer)	Lipids and lipid-like molecules	Sphingolipids	Cer 18:2;2O/24:1	C42 H79 N O3	3.38615e+06	5.51038e+06	3.71252e+06	3.89245e+06	9.56715e+06	9.77862e+06	6.69115e+06	6.3778e+06
C8-Pos-000154	Phosphatidylethanolamine (PE)	Lipids and lipid-like molecules	Glycerophospholipids	PE 17:0_18:1	C40 H78 N O8 P	8.58238e+06	8.58483e+06	9.28612e+06	9.09666e+06	9.90219e+06	9.31585e+06	8.54069e+06	8.696e+06
C8-Pos-000156	Phosphatidylcholine (PC)	Lipids and lipid-like molecules	Glycerophospholipids	PC 15:1_15:1	C38 H72 N O8 P	1.68217e+06	4.26343e+06	7.93525e+06	1.02678e+07	1.82642e+06	2.6705e+06	3.27841e+06	3.78571e+06
C8-Pos-000157	Phosphatidylserine (PS)	Lipids and lipid-like molecules	Glycerophospholipids	1-Stearoyl-2-linoleoyl-sn-glycero-3-phospho-L-serine*	C42 H78 N O10 P	5.55276e+06	9.64691e+06	4.55524e+06	257625	886974	6.15651e+06	7.00075e+06	7.69836e+06
C8-Pos-000159	Lysophosphatidylcholine (LPC)	Lipids and lipid-like molecules	Glycerophospholipids	LPC O-18:1	C26 H54 N O6 P	6.0642e+06	8.48319e+06	6.75138e+06	9.38326e+06	1.77063e+06	2.64386e+06	2.77147e+06	4.31797e+06
C8-Pos-000160	Phosphatidylcholine (PC)	Lipids and lipid-like molecules	Glycerophospholipids	PC O-32:2*	C40 H78 N O7 P	8.70302e+06	7.30138e+06	9.28852e+06	9.55519e+06	4.13527e+06	4.51151e+06	5.09022e+06	5.3683e+06
C8-Pos-000161	Lysophosphatidylethanolamine (LPE)	Lipids and lipid-like molecules	Glycerophospholipids	LPE 22:6	C27 H44 N O7 P	6.26995e+06	9.13364e+06	5.00883e+06	8.05436e+06	4.89192e+06	6.56142e+06	5.17325e+06	7.90249e+06
C8-Pos-000162	Phosphatidylcholine (PC)	Lipids and lipid-like molecules	Glycerophospholipids	PC O-28:0*	C36 H74 N O7 P	7.27464e+06	9.2436e+06	8.80494e+06	8.75789e+06	4.77459e+06	5.35431e+06	6.36937e+06	6.52892e+06
C8-Pos-000163	Lysophosphatidylcholine (LPC)	Lipids and lipid-like molecules	Glycerophospholipids	LPC O-20:1	C28 H58 N O6 P	3.26904e+06	4.30856e+06	7.48358e+06	7.726e+06	3.86228e+06	5.04772e+06	7.33218e+06	9.26938e+06
C8-Pos-000164	Phosphatidylcholine (PC)	Lipids and lipid-like molecules	Glycerophospholipids	PC O-28:0*	C36 H74 N O7 P	7.27212e+06	9.23079e+06	8.86296e+06	8.81622e+06	4.77973e+06	5.38648e+06	6.36937e+06	6.58524e+06
C8-Pos-000165	Phosphatidylethanolamine (PE)	Lipids and lipid-like molecules	Glycerophospholipids	PE O-17:1_20:4	C42 H76 N O7 P	6.23787e+06	7.76212e+06	7.51839e+06	7.23553e+06	8.21227e+06	8.6991e+06	7.99268e+06	8.96858e+06
C8-Pos-000167	Lysophosphatidylcholine (LPC)	Lipids and lipid-like molecules	Glycerophospholipids	LPC O-15:1	C23 H48 N O6 P	2.01452e+06	4.2118e+06	6.34856e+06	8.81761e+06	2.17362e+06	3.30992e+06	4.09902e+06	4.15906e+06
C8-Pos-000168	Sphingomyelin (SM)	Lipids and lipid-like molecules	Sphingolipids	SM 8:1;2O/24:1	C37 H73 N2 O6 P	5.96736e+06	7.15971e+06	8.96806e+06	8.12857e+06	3.19739e+06	4.36692e+06	7.02337e+06	7.02173e+06
C8-Pos-000170	Sphingomyelin (SM)	Lipids and lipid-like molecules	Sphingolipids	Palmitoyl sphingomyelin*	C39 H79 N2 O6 P	8.76017e+06	7.92697e+06	5.25553e+06	4.83712e+06	1.23388e+06	2.15773e+06	2.54582e+06	2.49574e+06
C8-Pos-000172	Lysophosphatidylethanolamine (LPE)	Lipids and lipid-like molecules	Glycerophospholipids	LPE 36:1	C41 H82 N O7 P	1.89771e+06	8.61189e+06	6.54085e+06	6.19378e+06	944353	816389	960007	893650
C8-Pos-000173	Phosphatidylcholine (PC)	Lipids and lipid-like molecules	Glycerophospholipids	1-Hexadecanoyl-2-octadecadienoyl-sn-glycero-3-phosphocholine	C42 H80 N O8 P	5.15736e+06	2.40569e+06	1.84308e+06	4.93007e+06	8.34691e+06	1.65396e+06	3.70951e+06	5.76394e+06
C8-Pos-000174	Phosphatidylcholine (PC)	Lipids and lipid-like molecules	Glycerophospholipids	PC O-20:4*	C28 H50 N O7 P	2.74178e+06	2.59497e+06	7.41526e+06	6.00737e+06	3.84088e+06	3.99988e+06	5.66748e+06	8.20506e+06
C8-Pos-000176	Phosphatidylcholine (PC)	Lipids and lipid-like molecules	Glycerophospholipids	1-Palmitoyl-2-linoleoyl-sn-glycero-3-phosphocholine*	C42 H80 N O8 P	5.04677e+06	2.23602e+06	2.46964e+06	3.34523e+06	8.20182e+06	4.12702e+06	2.85242e+06	3.04605e+06
C8-Pos-000177	Phosphatidylethanolamine (PE)	Lipids and lipid-like molecules	Glycerophospholipids	Spectral Match to 1-Stearoyl-2-linoleoyl-sn-glycero-3-phosphoethanolamine from NIST14*	C41 H78 N O8 P	2.976e+06	2.14284e+06	4.46817e+06	2.45329e+06	2.1718e+06	2.3001e+06	3.52013e+06	8.00697e+06
C8-Pos-000178	Fatty Acyls	Lipids and lipid-like molecules	Fatty Acyls	(Z,E)-Tetradeca-9,12-dienol	C14 H26 O	6.82812e+06	5.9064e+06	6.55201e+06	7.76805e+06	6.62668e+06	6.95943e+06	6.36272e+06	6.39432e+06
C8-Pos-000179	Phosphatidylcholine (PC)	Lipids and lipid-like molecules	Glycerophospholipids	PC 15:0_16:2*	C39 H74 N O8 P	3.60736e+06	5.09724e+06	6.82777e+06	8.05585e+06	5.1511e+06	2.58073e+06	6.77492e+06	7.0698e+06
C8-Pos-000180	Fatty Acyls	Lipids and lipid-like molecules	Fatty Acyls	Oleoyl-L-Carnitine	C25 H47 N O4	7.055e+06	7.77501e+06	2.50698e+06	2.54056e+06	507987	1.1277e+06	2.30736e+06	2.08961e+06
C8-Pos-000181	Lysophosphatidylcholine (LPC)	Lipids and lipid-like molecules	Glycerophospholipids	LPC 17:1-SN1	C25 H50 N O7 P	2.64908e+06	3.41617e+06	6.34011e+06	7.66986e+06	2.29552e+06	3.13971e+06	4.24557e+06	6.57901e+06
C8-Pos-000182	Fatty Acyls	Lipids and lipid-like molecules	Fatty Acyls	1-Monolinolenin	C21 H36 O4	728956	7.0203e+06	5.82137e+06	7.60012e+06	7.38775e+06	6.71031e+06	6.39611e+06	5.45892e+06
C8-Pos-000183	Phosphatidylcholine (PC)	Lipids and lipid-like molecules	Glycerophospholipids	PC 15:1_20:4*	C43 H76 N O8 P	1.91988e+06	2.74454e+06	6.57471e+06	7.98699e+06	3.56407e+06	4.15767e+06	6.43248e+06	7.13259e+06
C8-Pos-000184	Phosphatidylethanolamine (PE)	Lipids and lipid-like molecules	Glycerophospholipids	PE O-16:1_20:5	C41 H72 N O7 P	5.61834e+06	7.54871e+06	5.39219e+06	5.46449e+06	2.65734e+06	2.87501e+06	2.88184e+06	3.10264e+06
C8-Pos-000185	Diacylglycerols (DAG)	Lipids and lipid-like molecules	Glycerolipids	DG 16:0_16:1	C35 H66 O5	5.67433e+06	5.90813e+06	4.07738e+06	4.3477e+06	5.87982e+06	6.15299e+06	7.2241e+06	7.06933e+06
C8-Pos-000186	Phosphatidylcholine (PC)	Lipids and lipid-like molecules	Glycerophospholipids	PC O-37:7	C45 H78 N O7 P	5.94539e+06	7.42054e+06	5.94126e+06	5.76627e+06	3.7401e+06	3.7893e+06	3.5533e+06	2.71813e+06
C8-Pos-000188	Lysophosphatidylcholine (LPC)	Lipids and lipid-like molecules	Glycerophospholipids	LPC 22:4-SN2	C30 H54 N O7 P	690858	1.18484e+06	2.08467e+06	4.52584e+06	3.06106e+06	4.78718e+06	4.22323e+06	7.09995e+06
C8-Pos-000189	Diacylglycerols (DAG)	Lipids and lipid-like molecules	Glycerolipids	1-Palmitoyl-2-oleoyl-sn-glycerol	C37 H70 O5	7.71645e+06	5.61398e+06	3.97834e+06	3.37844e+06	5.99797e+06	5.80377e+06	6.34189e+06	5.49981e+06
C8-Pos-000191	Ceramide (Cer)	Lipids and lipid-like molecules	Sphingolipids	Cer 18:2;2O/22:0	C40 H77 N O3	2.41961e+06	3.62725e+06	2.75929e+06	2.78117e+06	6.44595e+06	6.06516e+06	3.55996e+06	3.63591e+06
C8-Pos-000192	Fatty Acyls	Lipids and lipid-like molecules	Fatty Acyls	Docosahexaenoic acid ethyl ester	C24 H36 O2	6.25534e+06	5.73853e+06	6.30068e+06	6.38489e+06	6.37547e+06	6.38906e+06	5.71013e+06	6.01047e+06
C8-Pos-000193	Phosphatidylethanolamine (PE)	Lipids and lipid-like molecules	Glycerophospholipids	PE 16:1_22:6	C43 H72 N O8 P	2.09634e+06	3.24929e+06	4.90668e+06	6.00846e+06	4.0192e+06	4.32659e+06	5.69763e+06	6.37209e+06
C8-Pos-000194	Fatty Acyls	Lipids and lipid-like molecules	Fatty Acyls	1-Linoleoyl glycerol*	C21 H38 O4	2.52598e+06	2.46985e+06	3.13232e+06	5.0258e+06	4.19983e+06	5.82179e+06	5.27125e+06	6.24927e+06
C8-Pos-000195	Lysophosphatidylethanolamine (LPE)	Lipids and lipid-like molecules	Glycerophospholipids	LPE 22:4	C27 H48 N O7 P	2.56271e+06	3.08167e+06	2.32415e+06	3.75776e+06	3.18929e+06	4.39123e+06	3.71876e+06	6.0788e+06
C8-Pos-000197	Phosphatidylcholine (PC)	Lipids and lipid-like molecules	Glycerophospholipids	PC 14:1_16:2	C38 H70 N O8 P	1.63219e+06	2.55412e+06	4.85012e+06	6.26001e+06	1.61468e+06	2.17356e+06	3.0581e+06	3.86322e+06
C8-Pos-000198	Sphingomyelin (SM)	Lipids and lipid-like molecules	Sphingolipids	SM 8:1;2O/32:1	C45 H89 N2 O6 P	1.23579e+06	3.01862e+06	1.84029e+06	1.79843e+06	3.28419e+06	3.37625e+06	5.97524e+06	976069
C8-Pos-000200	Phosphatidylcholine (PC)	Lipids and lipid-like molecules	Glycerophospholipids	1-Oleoyl-2-palmitoyl-sn-glycero-3-phosphocholine	C42 H82 N O8 P	2.32751e+06	3.56152e+06	2.01404e+06	4.35698e+06	5.66271e+06	3.39145e+06	4.11414e+06	2.34082e+06
C8-Pos-000202	Sphingomyelin (SM)	Lipids and lipid-like molecules	Sphingolipids	SM 16:0;2O/19:2	C40 H79 N2 O6 P	5.02994e+06	5.353e+06	4.83577e+06	4.67088e+06	3.86108e+06	4.07222e+06	4.81361e+06	5.55524e+06
C8-Pos-000203	Lysophosphatidylcholine (LPC)	Lipids and lipid-like molecules	Glycerophospholipids	LPC 20:2-SN1*	C28 H54 N O7 P	812607	1.02071e+06	3.03293e+06	5.53017e+06	818630	44764.6	980350	3.46278e+06
C8-Pos-000204	Lysophosphatidylethanolamine (LPE)	Lipids and lipid-like molecules	Glycerophospholipids	LPE O-18:2	C23 H46 N O6 P	2.97532e+06	3.90933e+06	4.93452e+06	5.38359e+06	2.59707e+06	3.30374e+06	3.06733e+06	4.17823e+06
C8-Pos-000205	Sphingomyelin (SM)	Lipids and lipid-like molecules	Sphingolipids	SM 8:1;2O/34:2	C47 H91 N2 O6 P	120181	172492	139920	113101	1.0125e+06	668198	3.2484e+06	5.50044e+06
C8-Pos-000206	Phosphatidylethanolamine (PE)	Lipids and lipid-like molecules	Glycerophospholipids	1,2-Dipalmitoleoyl-sn-glycero-3-phosphoethanolamine	C37 H70 N O8 P	3.04431e+06	4.36301e+06	4.24562e+06	5.20993e+06	3.43791e+06	3.91924e+06	4.52998e+06	5.11592e+06
C8-Pos-000208	Monoacylglycerols (MAG)	Lipids and lipid-like molecules	Glycerolipids	3-(Hexadecyloxy)-1,2-propanediol	C19 H40 O3	2.1248e+06	3.03444e+06	3.51392e+06	5.14568e+06	751118	98325.8	713081	615949
C8-Pos-000209	Phosphatidylcholine (PC)	Lipids and lipid-like molecules	Glycerophospholipids	PC O-31:1	C39 H78 N O7 P	5.02741e+06	4.12782e+06	3.39704e+06	2.90894e+06	2.01839e+06	2.04029e+06	2.16961e+06	1.94625e+06
C8-Pos-000211	Sphingomyelin (SM)	Lipids and lipid-like molecules	Sphingolipids	SM 9:0;2O/24:2	C38 H75 N2 O6 P	1.89339e+06	2.92608e+06	3.50802e+06	5.02342e+06	1.43213e+06	1.95672e+06	2.78437e+06	4.05291e+06
C8-Pos-000213	Phosphatidylcholine (PC)	Lipids and lipid-like molecules	Glycerophospholipids	PC O-35:2*	C43 H84 N O7 P	3.85603e+06	5.08588e+06	4.8297e+06	5.29477e+06	3.41484e+06	3.74021e+06	4.27218e+06	4.30766e+06
C8-Pos-000218	Phosphatidylcholine (PC)	Lipids and lipid-like molecules	Glycerophospholipids	1-Heptadecanoyl-sn-glycero-3-phosphocholine*	C25 H52 N O7 P	1.57695e+06	1.95726e+06	3.07909e+06	4.64105e+06	793220	991124	2.02296e+06	3.08207e+06
C8-Pos-000221	Fatty Acyls	Lipids and lipid-like molecules	Fatty Acyls	Palmitoylcarnitine	C23 H45 N O4	3.84186e+06	4.50878e+06	2.06919e+06	2.38796e+06	835530	1.28602e+06	3.82934e+06	4.07685e+06
C8-Pos-000222	Phosphatidylcholine (PC)	Lipids and lipid-like molecules	Glycerophospholipids	PC 17:1_16:3	C41 H74 N O8 P	674118	1.16712e+06	2.72852e+06	4.58006e+06	1.5036e+06	1.60316e+06	3.25822e+06	3.36279e+06
C8-Pos-000223	Phosphatidylcholine (PC)	Lipids and lipid-like molecules	Glycerophospholipids	PC O-32:0	C40 H82 N O7 P	168009	146609	167185	3.68996e+06	146457	3.39065e+06	5.15872e+06	906553
C8-Pos-000224	Lysophosphatidylcholine (LPC)	Lipids and lipid-like molecules	Glycerophospholipids	LPC 18:0-SN2*	C26 H54 N O7 P	2.74676e+06	2.7881e+06	3.93078e+06	4.34199e+06	2.32801e+06	2.97478e+06	2.8565e+06	4.43572e+06
C8-Pos-000225	Phosphatidylethanolamine (PE)	Lipids and lipid-like molecules	Glycerophospholipids	Spectral Match to 1-Heptadecanoyl, 2-(5Z,8Z,11Z,14Z-eicosatetraenoyl)-sn-glycero-3-phosphoethanolamine from NIST14	C42 H76 N O8 P	2.05795e+06	2.13096e+06	4.09491e+06	4.42633e+06	2.52546e+06	2.90326e+06	3.48867e+06	3.58683e+06
C8-Pos-000226	Phosphatidylethanolamine (PE)	Lipids and lipid-like molecules	Glycerophospholipids	PE 17:1_20:4	C42 H74 N O8 P	1.36106e+06	1.79626e+06	3.2863e+06	4.04963e+06	2.79655e+06	3.14788e+06	3.45822e+06	4.39317e+06
C8-Pos-000227	Phosphatidylcholine (PC)	Lipids and lipid-like molecules	Glycerophospholipids	PC O-30:1*	C38 H76 N O7 P	4.37076e+06	3.65398e+06	2.95908e+06	2.581e+06	868305	902817	1.04916e+06	340068
C8-Pos-000228	Triacylglycerols (TAG)	Lipids and lipid-like molecules	Glycerolipids	TG 8:0_10:0_10:0	C31 H58 O6	3.17648e+06	1.65508e+06	4.28507e+06	1.22732e+06	1.49492e+06	1.63898e+06	1.39327e+06	1.71529e+06
C8-Pos-000230	Phosphatidylcholine (PC)	Lipids and lipid-like molecules	Glycerophospholipids	PC O-34:5	C42 H76 N O7 P	910218	1.8109e+06	1.96807e+06	2.51492e+06	3.46308e+06	3.52355e+06	4.2073e+06	4.49953e+06
C8-Pos-000231	Phosphatidylcholine (PC)	Lipids and lipid-like molecules	Glycerophospholipids	PC O-34:4	C42 H78 N O7 P	1.11832e+06	1.45519e+06	1.76702e+06	2.0772e+06	3.31445e+06	3.7807e+06	3.94947e+06	4.45553e+06
C8-Pos-000232	Phosphatidylcholine (PC)	Lipids and lipid-like molecules	Glycerophospholipids	PC 14:0_14:1*	C36 H70 N O8 P	2.13914e+06	3.8406e+06	3.26992e+06	4.32588e+06	962718	1.36189e+06	1.64631e+06	2.08231e+06
C8-Pos-000233	Monoacylglycerols (MAG)	Lipids and lipid-like molecules	Glycerolipids	Spectral Match to Monopalmitolein (9c) from NIST14*	C19 H36 O4	3.58187e+06	2.1693e+06	793908	2.55917e+06	3.51438e+06	4.12915e+06	2.5626e+06	1.7644e+06
C8-Pos-000234	Lysophosphatidylethanolamine (LPE)	Lipids and lipid-like molecules	Glycerophospholipids	LPE 18:2	C23 H44 N O7 P	800617	1.10888e+06	1.89603e+06	3.44933e+06	1.67088e+06	2.40006e+06	2.67181e+06	3.95408e+06
C8-Pos-000236	Lysophosphatidylcholine (LPC)	Lipids and lipid-like molecules	Glycerophospholipids	LPC 19:0-SN1	C27 H56 N O7 P	900927	1.28373e+06	1.7641e+06	3.14876e+06	1.42589e+06	1.94258e+06	1.91342e+06	3.94284e+06
C8-Pos-000239	Diacylglycerols (DAG)	Lipids and lipid-like molecules	Glycerolipids	DG 16:1_18:2	C37 H66 O5	995652	1.05768e+06	1.71422e+06	1.83647e+06	2.72031e+06	2.92877e+06	3.59423e+06	3.87671e+06
C8-Pos-000241	Lysophosphatidylcholine (LPC)	Lipids and lipid-like molecules	Glycerophospholipids	LPC 22:5-SN1	C30 H52 N O7 P	1.25459e+06	1.76545e+06	2.65096e+06	3.84456e+06	1.15217e+06	1.63986e+06	1.94861e+06	3.16165e+06
C8-Pos-000243	Phosphatidylcholine (PC)	Lipids and lipid-like molecules	Glycerophospholipids	Spectral Match to 1-Myristoyl-sn-glycero-3-phosphocholine from NIST14*	C22 H46 N O7 P	852400	1.19747e+06	1.49127e+06	2.72684e+06	1.391e+06	2.53272e+06	2.5626e+06	3.73429e+06
C8-Pos-000245	Phosphatidylcholine (PC)	Lipids and lipid-like molecules	Glycerophospholipids	2-(5-Oxovaleryl)phosphatidylcholine	C29 H56 N O9 P	1.43504e+06	1.79295e+06	2.34025e+06	3.68053e+06	1.34937e+06	1.66941e+06	1.78033e+06	2.18928e+06
C8-Pos-000246	Phosphatidylcholine (PC)	Lipids and lipid-like molecules	Glycerophospholipids	PC O-33:2	C41 H80 N O7 P	2.66019e+06	2.64562e+06	3.26801e+06	3.61696e+06	1.44261e+06	1.47003e+06	1.79935e+06	1.94075e+06
C8-Pos-000247	Fatty Acyls	Lipids and lipid-like molecules	Fatty Acyls	L-Arachidonoylcarnitine	C27 H45 N O4	3.53071e+06	3.51474e+06	1.73898e+06	1.9836e+06	138407	130211	268281	242450
C8-Pos-000248	Lysophosphatidylcholine (LPC)	Lipids and lipid-like molecules	Glycerophospholipids	LPC O-22:0	C30 H64 N O6 P	1.47664e+06	2.32314e+06	3.09211e+06	3.54543e+06	1.43567e+06	1.82687e+06	2.1107e+06	2.88693e+06
C8-Pos-000250	Fatty Acyls	Lipids and lipid-like molecules	Fatty Acyls	1-Linoleoyl glycerol*	C21 H38 O4	3.13274e+06	2.75857e+06	2.78833e+06	3.36922e+06	2.94185e+06	3.37919e+06	2.8209e+06	3.45895e+06
C8-Pos-000251	Phosphatidylethanolamine (PE)	Lipids and lipid-like molecules	Glycerophospholipids	PE O-16:1_16:1	C37 H72 N O7 P	3.13581e+06	3.46223e+06	2.02435e+06	1.95983e+06	1.4639e+06	1.44103e+06	1.54582e+06	1.57346e+06
C8-Pos-000252	Lysophosphatidylethanolamine (LPE)	Lipids and lipid-like molecules	Glycerophospholipids	LPE 17:0	C22 H46 N O7 P	571939	888553	2.3173e+06	3.49518e+06	298546	373961	1.15256e+06	1.1196e+06
C8-Pos-000253	Ceramide (Cer)	Lipids and lipid-like molecules	Sphingolipids	Cer 18:1;2O/24:0	C42 H83 N O3	738360	1.14011e+06	1.54271e+06	2.34757e+06	3.42544e+06	3.39334e+06	3.2497e+06	3.4436e+06
C8-Pos-000254	Phosphatidylethanolamine (PE)	Lipids and lipid-like molecules	Glycerophospholipids	PE 16:0_17:1	C38 H74 N O8 P	2.89291e+06	3.43497e+06	3.15191e+06	3.23928e+06	3.05398e+06	2.93957e+06	2.8692e+06	2.83127e+06
C8-Pos-000255	Diacylglycerols (DAG)	Lipids and lipid-like molecules	Glycerolipids	DG 14:0_16:0	C33 H64 O5	3.42182e+06	2.33985e+06	2.00271e+06	1.38387e+06	2.28056e+06	2.14396e+06	2.28317e+06	1.99175e+06
C8-Pos-000260	Phosphatidylcholine (PC)	Lipids and lipid-like molecules	Glycerophospholipids	1-Lignoceroyl-2-hydroxy-sn-glycero-3-phosphocholine	C32 H66 N O7 P	1.45832e+06	2.8884e+06	2.76676e+06	3.33187e+06	519634	624878	1.00034e+06	1.2634e+06
C8-Pos-000261	Prenol lipids	Lipids and lipid-like molecules	Prenol lipids	Retinol	C20 H30 O	1.47706e+06	1.56198e+06	1.74076e+06	3.16384e+06	1.93839e+06	542687	2.79188e+06	3.2695e+06
C8-Pos-000262	Phosphatidylcholine (PC)	Lipids and lipid-like molecules	Glycerophospholipids	2-Oleoyl-1-palmitoyl-sn-glycero-3-phosphocholine	C42 H82 N O8 P	1.00238e+06	1.08798e+06	1.39268e+06	413288	927005	2.47377e+06	1.58331e+06	3.38677e+06
C8-Pos-000263	Fatty Acyls	Lipids and lipid-like molecules	Fatty Acyls	13(S)-HOTrE*	C18 H30 O3	2.97473e+06	2.23714e+06	2.70966e+06	3.25031e+06	2.61134e+06	3.19431e+06	2.66571e+06	2.7157e+06
C8-Pos-000264	Phosphatidylethanolamine (PE)	Lipids and lipid-like molecules	Glycerophospholipids	PE O-19:2_18:1	C42 H80 N O7 P	2.82632e+06	3.44462e+06	465600	1.264e+06	510421	948156	895126	683173
C8-Pos-000267	Phosphatidylcholine (PC)	Lipids and lipid-like molecules	Glycerophospholipids	PC O-30:1*	C38 H76 N O7 P	2.94904e+06	3.28682e+06	2.01124e+06	2.3708e+06	1.49791e+06	1.42944e+06	1.7486e+06	2.01992e+06
C8-Pos-000270	Lysophosphatidylcholine (LPC)	Lipids and lipid-like molecules	Glycerophospholipids	LPC O-24:0	C32 H68 N O6 P	422896	905861	830834	907829	2.54798e+06	2.89766e+06	2.27386e+06	2.84842e+06
C8-Pos-000271	Phosphatidylcholine (PC)	Lipids and lipid-like molecules	Glycerophospholipids	PC O-32:4	C40 H74 N O7 P	712824	1.13503e+06	2.17599e+06	2.90864e+06	1.69075e+06	2.28801e+06	2.48968e+06	2.95058e+06
C8-Pos-000272	Lysophosphatidylcholine (LPC)	Lipids and lipid-like molecules	Glycerophospholipids	LPC 26:1-SN1	C34 H68 N O7 P	1.24588e+06	2.63542e+06	2.20444e+06	2.89623e+06	928910	1.28793e+06	1.75652e+06	2.29321e+06
C8-Pos-000273	Fatty Acyls	Lipids and lipid-like molecules	Fatty Acyls	Bis(7-methyloctyl) adipate	C24 H46 O4	2.82555e+06	1.24159e+06	1.60342e+06	1.41078e+06	1.42382e+06	1.59013e+06	1.22961e+06	1.26038e+06
C8-Pos-000275	Fatty Acyls	Lipids and lipid-like molecules	Fatty Acyls	13(S)-HOTrE*	C18 H30 O3	1.37488e+06	2.54759e+06	1.56996e+06	2.80189e+06	902477	1.67574e+06	1.44053e+06	548441
C8-Pos-000278	Sphingomyelin (SM)	Lipids and lipid-like molecules	Sphingolipids	SM 8:1;2O/26:2	C39 H75 N2 O6 P	1.10574e+06	1.75657e+06	2.27268e+06	2.82952e+06	765389	1.02397e+06	1.71041e+06	2.43142e+06
C8-Pos-000279	Fatty Acyls	Lipids and lipid-like molecules	Fatty Acyls	Palmitoleic acid	C16 H30 O2	2.50332e+06	2.23406e+06	2.66107e+06	2.69103e+06	2.50044e+06	1.70126e+06	2.4024e+06	2.01977e+06
C8-Pos-000280	Ceramide (Cer)	Lipids and lipid-like molecules	Sphingolipids	Cer 17:1;2O/16:0	C33 H65 N O3	1.07479e+06	917007	744326	657693	2.68421e+06	2.33157e+06	1.36326e+06	1.19631e+06
C8-Pos-000281	Phosphatidylethanolamine (PE)	Lipids and lipid-like molecules	Glycerophospholipids	1-Stearoyl-2-oleoyl-sn-glycero-3-phosphoethanolamine	C41 H80 N O8 P	413202	1.96422e+06	457977	547858	553227	509649	483112	2.69085e+06
C8-Pos-000282	Phosphatidylethanolamine (PE)	Lipids and lipid-like molecules	Glycerophospholipids	PE O-17:1_18:1	C40 H78 N O7 P	2.57596e+06	2.66162e+06	1.96878e+06	1.7242e+06	2.53104e+06	2.4448e+06	1.87205e+06	2.05484e+06
C8-Pos-000283	Ceramide (Cer)	Lipids and lipid-like molecules	Sphingolipids	Cer 18:2;2O/14:0	C32 H61 N O3	916616	1.53922e+06	1.94072e+06	2.63508e+06	1.98364e+06	2.63333e+06	2.01977e+06	2.63765e+06
C8-Pos-000285	Phosphatidylethanolamine (PE)	Lipids and lipid-like molecules	Glycerophospholipids	PE 17:2_17:2	C39 H70 N O8 P	945849	1.78385e+06	2.14013e+06	2.63396e+06	1.19584e+06	1.30771e+06	1.82076e+06	2.04284e+06
C8-Pos-000288	Phosphatidylcholine (PC)	Lipids and lipid-like molecules	Glycerophospholipids	1-Pentadecanoyl-sn-glycero-3-phosphocholine	C23 H48 N O7 P	280802	398840	808184	1.384e+06	930096	1.54857e+06	1.79276e+06	2.61438e+06
C8-Pos-000289	Phosphatidylcholine (PC)	Lipids and lipid-like molecules	Glycerophospholipids	PC 14:0_14:1*	C36 H70 N O8 P	1.53821e+06	2.11016e+06	1.99506e+06	2.72679e+06	282951	456375	594878	802460
C8-Pos-000291	Ceramide (Cer)	Lipids and lipid-like molecules	Sphingolipids	Cer 18:2;2O/23:0	C41 H79 N O3	809613	890215	539547	1.09454e+06	2.56159e+06	2.44538e+06	1.56447e+06	1.68153e+06
C8-Pos-000292	Phosphatidylglycerol (PG)	Lipids and lipid-like molecules	Glycerophospholipids	Spectral Match to 1-Hexadecanoyl-2-(5Z,8Z,11Z,14Z-eicosatetraenoyl)-sn-glycero-3-phospho-(1'-sn-glycerol) from NIST14	C42 H75 O10 P	270361	550525	893820	1.14263e+06	1.82592e+06	2.23958e+06	2.15949e+06	2.52925e+06
C8-Pos-000293	Phosphatidylethanolamine (PE)	Lipids and lipid-like molecules	Glycerophospholipids	PE O-14:0_10:0	C29 H60 N O7 P	1.49781e+06	2.51377e+06	2.23475e+06	2.35428e+06	318247	351852	526470	722986
C8-Pos-000294	Phosphatidylcholine (PC)	Lipids and lipid-like molecules	Glycerophospholipids	PC O-32:2*	C40 H78 N O7 P	2.20904e+06	2.63329e+06	2.30041e+06	223421	1.59573e+06	1.79847e+06	1.84324e+06	2.16144e+06
C8-Pos-000295	Phosphatidylethanolamine (PE)	Lipids and lipid-like molecules	Glycerophospholipids	PE O-17:1_22:6*	C44 H76 N O7 P	1.67979e+06	2.35635e+06	2.37756e+06	2.33528e+06	2.24286e+06	2.49449e+06	790711	2.25392e+06
C8-Pos-000296	Phosphatidylcholine (PC)	Lipids and lipid-like molecules	Glycerophospholipids	PC 14:1_22:6	C44 H74 N O8 P	264455	454600	1.3287e+06	2.58619e+06	1.09207e+06	1.45625e+06	2.47375e+06	1.35017e+06
C8-Pos-000298	Phosphatidylcholine (PC)	Lipids and lipid-like molecules	Glycerophospholipids	PC O-26:0*	C34 H70 N O7 P	1.69392e+06	2.47113e+06	1.63479e+06	1.48605e+06	356154	384122	413332	402784
C8-Pos-000300	Phosphatidylethanolamine (PE)	Lipids and lipid-like molecules	Glycerophospholipids	PE O-17:1_22:5	C44 H78 N O7 P	1.41257e+06	1.65224e+06	1.49116e+06	2.42332e+06	1.65672e+06	743912	2.04986e+06	691621
C8-Pos-000303	Phosphatidylcholine (PC)	Lipids and lipid-like molecules	Glycerophospholipids	PC 13:0_13:0	C34 H68 N O8 P	1.24464e+06	1.88993e+06	1.73732e+06	2.34449e+06	138883	180534	293658	396844
C8-Pos-000306	Phosphatidylcholine (PC)	Lipids and lipid-like molecules	Glycerophospholipids	PC O-26:0*	C34 H70 N O7 P	661243	195323	1.55584e+06	2.03907e+06	930481	1.30445e+06	1.76914e+06	2.28e+06
C8-Pos-000310	Lysophosphatidylcholine (LPC)	Lipids and lipid-like molecules	Glycerophospholipids	LPC 20:5-SN2	C28 H48 N O7 P	398610	655655	1.04127e+06	2.18453e+06	292744	471907	725487	1.1242e+06
C8-Pos-000311	Fatty Acyls	Lipids and lipid-like molecules	Fatty Acyls	(9Z,12E)-15,16-Dihydroxyoctadeca-9,12-dienoic acid	C18 H32 O4	1.59821e+06	1.51611e+06	2.09632e+06	1.87003e+06	2.0793e+06	2.17767e+06	1.66127e+06	1.70624e+06
C8-Pos-000312	Diacylglycerols (DAG)	Lipids and lipid-like molecules	Glycerolipids	DG 16:1_16:1	C35 H64 O5	1.05231e+06	1.22413e+06	955236	926341	1.80358e+06	1.65902e+06	2.15189e+06	2.17535e+06
C8-Pos-000314	Diacylglycerols (DAG)	Lipids and lipid-like molecules	Glycerolipids	1,2-Dimyristin	C31 H60 O5	2.15945e+06	1.70577e+06	1.38225e+06	638172	1.14685e+06	1.06215e+06	1.09013e+06	912040
C8-Pos-000315	Phosphatidylcholine (PC)	Lipids and lipid-like molecules	Glycerophospholipids	PC 16:1_18:5	C42 H72 N O8 P	291437	585688	1.6025e+06	2.26735e+06	716552	958211	1.50042e+06	1.96463e+06
C8-Pos-000316	Lysophosphatidylethanolamine (LPE)	Lipids and lipid-like molecules	Glycerophospholipids	LPE 20:1	C25 H50 N O7 P	600025	895675	1.35017e+06	2.13379e+06	382669	545374	765253	1.12311e+06
C8-Pos-000318	Sphingomyelin (SM)	Lipids and lipid-like molecules	Sphingolipids	N-Lauroyl-D-erythro-sphingosylphosphorylcholine	C35 H71 N2 O6 P	1.04151e+06	1.48927e+06	1.81417e+06	2.19968e+06	547766	826964	1.24641e+06	1.79917e+06
C8-Pos-000319	Fatty Acyls	Lipids and lipid-like molecules	Fatty Acyls	(2E,4E,10Z)-N-(2-Methylpropyl)hexadeca-2,4,10-trienamide	C20 H35 N O	781569	1.97353e+06	396384	868989	1.15924e+06	1.24515e+06	937328	2.03475e+06
C8-Pos-000322	Diacylglycerols (DAG)	Lipids and lipid-like molecules	Glycerolipids	DG 18:0_22:3	C43 H78 O5	1.62246e+06	2.00199e+06	1.6669e+06	2.0288e+06	1.21362e+06	1.14897e+06	1.41226e+06	1.51204e+06
C8-Pos-000323	Phosphatidylcholine (PC)	Lipids and lipid-like molecules	Glycerophospholipids	PC O-35:5	C43 H78 N O7 P	895334	913807	1.39929e+06	1.3183e+06	1.64187e+06	1.84109e+06	2.0962e+06	2.03002e+06
C8-Pos-000325	Ceramide (Cer)	Lipids and lipid-like molecules	Sphingolipids	Ceramide (18:1/16:0)*	C34 H67 N O3	2.1178e+06	288198	278066	387985	332821	1.79589e+06	1.76381e+06	356713
C8-Pos-000328	Lysophosphatidylethanolamine (LPE)	Lipids and lipid-like molecules	Glycerophospholipids	LPE 22:5*	C27 H46 N O7 P	1.12197e+06	1.53968e+06	1.46821e+06	1.83307e+06	861640	1.21941e+06	1.22569e+06	1.95768e+06
C8-Pos-000329	Ceramide (Cer)	Lipids and lipid-like molecules	Sphingolipids	N-Myristoylsphinganine	C32 H65 N O3	261294	258726	185371	227814	1.94927e+06	1.73464e+06	826516	731405
C8-Pos-000330	Fatty Acyls	Lipids and lipid-like molecules	Fatty Acyls	Hexadecanamide	C16 H33 N O	1.58796e+06	1.62411e+06	1.64843e+06	1.93999e+06	723171	256555	688893	1.94117e+06
C8-Pos-000331	Sphingomyelin (SM)	Lipids and lipid-like molecules	Sphingolipids	SM 32:1;3O	C37 H75 N2 O7 P	770610	1.20332e+06	1.76566e+06	1.97139e+06	499983	625452	931836	1.2056e+06
C8-Pos-000333	Phosphatidylcholine (PC)	Lipids and lipid-like molecules	Glycerophospholipids	1-Hexadecanoyl-2-(14-pentadecenoyl)-sn-glycero-3-phosphocholine*	C39 H76 N O8 P	1.941e+06	1.93024e+06	1.49541e+06	636009	1.34567e+06	1.71086e+06	546618	752550
C8-Pos-000336	Fatty Acyls	Lipids and lipid-like molecules	Fatty Acyls	Myristic acid	C14 H28 O2	1.64415e+06	1.43697e+06	1.59326e+06	1.81822e+06	1.51794e+06	1.65381e+06	1.48324e+06	1.5301e+06
C8-Pos-000343	Fatty Acyls	Lipids and lipid-like molecules	Fatty Acyls	N-[3-(Dimethylamino)propyl]dodecanamide	C17 H36 N2 O	345326	500593	205634	485958	274134	727952	1.70186e+06	443757
C8-Pos-000345	Lysophosphatidylcholine (LPC)	Lipids and lipid-like molecules	Glycerophospholipids	LPC O-20:0	C28 H60 N O6 P	771960	1.26217e+06	1.56416e+06	1.70006e+06	921640	948384	859978	1.30695e+06
C8-Pos-000346	Fatty Acyls	Lipids and lipid-like molecules	Fatty Acyls	8-{3-Oxo-2-[(2E)-2-penten-1-yl]-1-cyclopenten-1-yl}octanoic acid*	C18 H28 O3	1.21393e+06	1.43933e+06	1.26573e+06	1.67208e+06	1.01219e+06	1.47742e+06	929651	1.32742e+06
C8-Pos-000348	Lysophosphatidylcholine (LPC)	Lipids and lipid-like molecules	Glycerophospholipids	LPC O-17:0	C25 H54 N O6 P	1.0372e+06	1.40002e+06	1.17693e+06	1.66483e+06	287627	570614	549107	980218
C8-Pos-000349	Triacylglycerols (TAG)	Lipids and lipid-like molecules	Glycerolipids	Glycerol tricaprylate	C27 H50 O6	742854	370257	468809	466850	1.63574e+06	382089	344218	395815
C8-Pos-000350	Lysophosphatidylcholine (LPC)	Lipids and lipid-like molecules	Glycerophospholipids	LPC O-22:1*	C30 H62 N O6 P	578830	851023	1.40819e+06	1.67529e+06	680152	883573	1.16755e+06	1.47734e+06
C8-Pos-000351	Fatty Acyls	Lipids and lipid-like molecules	Fatty Acyls	Dinor-12-oxophytodienoic acid	C16 H24 O3	1.62246e+06	368375	1.3722e+06	1.39523e+06	1.50595e+06	511670	1.58662e+06	848503
C8-Pos-000352	Lysophosphatidylcholine (LPC)	Lipids and lipid-like molecules	Glycerophospholipids	LPC O-24:1	C32 H66 N O6 P	234339	436299	534999	701547	832564	1.12861e+06	1.24487e+06	1.63364e+06
C8-Pos-000353	Phosphatidylethanolamine (PE)	Lipids and lipid-like molecules	Glycerophospholipids	PE 9:0_16:4	C30 H52 N O8 P	873674	988951	1.25268e+06	1.60218e+06	1.38169e+06	1.43625e+06	1.36856e+06	1.59197e+06
C8-Pos-000354	Phosphatidylethanolamine (PE)	Lipids and lipid-like molecules	Glycerophospholipids	PE 19:2_20:4	C44 H76 N O8 P	979487	1.05495e+06	1.57906e+06	1.56508e+06	1.12062e+06	1.2034e+06	986627	792193
C8-Pos-000355	Phosphatidylcholine (PC)	Lipids and lipid-like molecules	Glycerophospholipids	1-Palmitoyl-2-linoleoyl-sn-glycero-3-phosphocholine*	C42 H80 N O8 P	91700.3	799279	278291	1.04978e+06	1.63744e+06	380585	398058	467266
C8-Pos-000357	Prenol lipids	Lipids and lipid-like molecules	Prenol lipids	5-[1,2,4a-trimethyl-5-(3-methylbutanoyloxymethyl)-2,3,4,7,8,8a-hexahydronaphthalen-1-yl]-3-methylpentanoic acid	C25 H42 O4	150360	459120	428873	849865	915333	1.43724e+06	1.29179e+06	1.55101e+06
C8-Pos-000360	Lysophosphatidylethanolamine (LPE)	Lipids and lipid-like molecules	Glycerophospholipids	LPE 20:0	C25 H52 N O7 P	475177	662548	1.22385e+06	1.51549e+06	209920	271956	410595	509982
C8-Pos-000361	Lysophosphatidylethanolamine (LPE)	Lipids and lipid-like molecules	Glycerophospholipids	LPE 20:3	C25 H46 N O7 P	551667	855958	729768	1.43692e+06	723387	975546	968960	1.49654e+06
C8-Pos-000363	Lysophosphatidylethanolamine (LPE)	Lipids and lipid-like molecules	Glycerophospholipids	LPE 22:5*	C27 H46 N O7 P	1.1706e+06	1.47473e+06	932529	1.13432e+06	794253	923375	716867	935504
C8-Pos-000364	Phosphatidylcholine (PC)	Lipids and lipid-like molecules	Glycerophospholipids	PC O-19:2	C27 H52 N O7 P	774628	1.09097e+06	1.48604e+06	637367	253394	350841	126660	597033
C8-Pos-000368	Phosphatidylcholine (PC)	Lipids and lipid-like molecules	Glycerophospholipids	DL-Dipalmitoylphosphatidylcholine*	C40 H80 N O8 P	519502	759550	896743	1.18482e+06	832625	1.2579e+06	1.27757e+06	1.49357e+06
C8-Pos-000369	Lysophosphatidylcholine (LPC)	Lipids and lipid-like molecules	Glycerophospholipids	LPC 22:1-SN1	C30 H60 N O7 P	639929	946452	1.14171e+06	1.44097e+06	287782	312301	498509	787903
C8-Pos-000370	Phosphatidylcholine (PC)	Lipids and lipid-like molecules	Glycerophospholipids	1-Heptadecanoyl-sn-glycero-3-phosphocholine*	C25 H52 N O7 P	212221	277471	426300	772244	726666	1.29059e+06	795817	1.43012e+06
C8-Pos-000371	Sphingomyelin (SM)	Lipids and lipid-like molecules	Sphingolipids	SM 8:0;2O/25:0	C38 H79 N2 O6 P	1.40904e+06	1.28651e+06	1.14657e+06	912066	1.11268e+06	1.04344e+06	1.4292e+06	1.24336e+06
C8-Pos-000372	Lysosphingomyelin (LysoSM)	Lipids and lipid-like molecules	Sphingolipids	Lyso-sphingomyelin*	C23 H49 N2 O5 P	391781	615191	1.07071e+06	1.41391e+06	363227	584701	699181	1.04392e+06
C8-Pos-000373	Phosphatidylcholine (PC)	Lipids and lipid-like molecules	Glycerophospholipids	PC O-28:1	C36 H72 N O7 P	963569	1.40681e+06	1.10435e+06	1.07011e+06	145846	150788	161780	185017
C8-Pos-000374	Lysophosphatidylcholine (LPC)	Lipids and lipid-like molecules	Glycerophospholipids	LPC 20:2-SN1*	C28 H54 N O7 P	335182	596805	659688	1.37233e+06	81719.8	807648	699320	1.15104e+06
C8-Pos-000375	Fatty Acyls	Lipids and lipid-like molecules	Fatty Acyls	5-Tetradecynoic acid	C14 H24 O2	1.12972e+06	806472	1.35962e+06	969122	815296	838886	764600	812117
C8-Pos-000376	Phosphatidylethanolamine (PE)	Lipids and lipid-like molecules	Glycerophospholipids	PE 19:1_18:2	C42 H78 N O8 P	410256	1.10101e+06	1.39695e+06	474243	1.02154e+06	996403	203890	811146
C8-Pos-000378	Monoacylglycerols (MAG)	Lipids and lipid-like molecules	Glycerolipids	Spectral Match to Monopalmitolein (9c) from NIST14*	C19 H36 O4	568940	770215	547305	995359	748065	1.25009e+06	1.05804e+06	1.3345e+06
C8-Pos-000380	Fatty Acyls	Lipids and lipid-like molecules	Fatty Acyls	12-Aminododecanoic acid	C12 H25 N O2	513141	231484	114292	197653	196423	895224	1.28874e+06	343158
C8-Pos-000381	Phosphatidylethanolamine (PE)	Lipids and lipid-like molecules	Glycerophospholipids	1-Palmitoyl-2-hydroxy-sn-glycero-3-phosphoethanolamine*	C21 H44 N O7 P	926489	731219	659468	709468	907569	904987	812812	1.28175e+06
C8-Pos-000384	Prenol lipids	Lipids and lipid-like molecules	Prenol lipids	Luffariellolide	C25 H38 O3	330700	509501	1.12152e+06	1.51968e+06	553015	793886	807582	1.0476e+06
C8-Pos-000386	Phosphatidylcholine (PC)	Lipids and lipid-like molecules	Glycerophospholipids	PC O-31:2	C39 H76 N O7 P	519502	759550	898066	1.18482e+06	832625	1.2579e+06	1.27757e+06	202356
C8-Pos-000388	Fatty Acyls	Lipids and lipid-like molecules	Fatty Acyls	Methyl palmitate	C17 H34 O2	1.02181e+06	479915	1.02647e+06	1.07973e+06	1.17326e+06	1.19643e+06	1.14416e+06	1.01488e+06
C8-Pos-000390	Lysophosphatidylcholine (LPC)	Lipids and lipid-like molecules	Glycerophospholipids	LPC 24:4-SN1*	C32 H58 N O7 P	181248	257976	786343	1.18974e+06	396462	519267	680092	1.03772e+06
C8-Pos-000391	Phosphatidylcholine (PC)	Lipids and lipid-like molecules	Glycerophospholipids	DL-Dipalmitoylphosphatidylcholine*	C40 H80 N O8 P	766066	819993	682962	801981	1.13116e+06	1.10425e+06	1.18625e+06	1.1098e+06
C8-Pos-000392	Phosphatidylethanolamine (PE)	Lipids and lipid-like molecules	Glycerophospholipids	PE 14:1_30:8	C49 H80 N O8 P	284125	454759	717324	854682	680490	714028	995907	1.1777e+06
C8-Pos-000395	Lysophosphatidylethanolamine (LPE)	Lipids and lipid-like molecules	Glycerophospholipids	LPE O-22:1	C27 H56 N O6 P	438004	703161	780916	756993	934115	1.00144e+06	1.02194e+06	1.13397e+06
C8-Pos-000396	Lysophosphatidylethanolamine (LPE)	Lipids and lipid-like molecules	Glycerophospholipids	LPE 16:1	C21 H42 N O7 P	508732	814306	658760	1.13172e+06	581240	823481	860516	1.13306e+06
C8-Pos-000397	Prenol lipids	Lipids and lipid-like molecules	Prenol lipids	7-Oxoabieta-8,11,13-trien-18-oic acid	C20 H26 O3	826808	376369	473432	954230	1.12473e+06	1.06525e+06	790434	721960
C8-Pos-000398	Sphingomyelin (SM)	Lipids and lipid-like molecules	Sphingolipids	SM 9:0;2O/11:0*	C25 H53 N2 O6 P	301788	442149	733295	1.06865e+06	370003	607678	746730	1.12016e+06
C8-Pos-000399	Lysophosphatidylcholine (LPC)	Lipids and lipid-like molecules	Glycerophospholipids	LPC O-16:2	C24 H48 N O6 P	354440	860860	997352	1.51532e+06	430016	653107	927309	940303
C8-Pos-000400	Fatty Acyls	Lipids and lipid-like molecules	Fatty Acyls	1,2-Cyclohexane dicarboxylic acid diisononyl ester*	C26 H48 O4	1.12257e+06	974147	960597	1.04332e+06	769325	832439	839348	1.03528e+06
C8-Pos-000401	Prenol lipids	Lipids and lipid-like molecules	Prenol lipids	(9cis)-Retinal*	C20 H28 O	1.10066e+06	451572	549662	967682	725180	482449	1.0686e+06	668103
C8-Pos-000402	Diacylglycerols (DAG)	Lipids and lipid-like molecules	Glycerolipids	DG O-19:0_14:1	C36 H70 O4	294032	495113	1.09794e+06	494047	558525	540300	473728	249076
C8-Pos-000403	Phosphatidylcholine (PC)	Lipids and lipid-like molecules	Glycerophospholipids	PC 15:1_20:4*	C43 H76 N O8 P	462979	696747	713799	996825	253623	272686	997768	1.10322e+06
C8-Pos-000404	Prenol lipids	Lipids and lipid-like molecules	Prenol lipids	(E)-5-((1S,4R)-3,3-Dimethylbicyclo[2.2.1]heptan-2-yl)pent-3-en-2-one	C14 H22 O	507097	450730	843823	738979	965099	592977	1.09379e+06	600241
C8-Pos-000405	Prenol lipids	Lipids and lipid-like molecules	Prenol lipids	2,6-Di-tert-butyl-1,4-benzoquinone	C14 H20 O2	1.08014e+06	693169	975702	287263	767781	892308	944024	611286
C8-Pos-000406	Lysophosphatidylcholine (LPC)	Lipids and lipid-like molecules	Glycerophospholipids	LPC 24:1-SN1	C32 H64 N O7 P	592173	893268	837567	1.07668e+06	59764.6	173857	304837	419768
C8-Pos-000407	Lysophosphatidylcholine (LPC)	Lipids and lipid-like molecules	Glycerophospholipids	LPC O-19:1	C27 H56 N O6 P	322703	471371	790100	857462	399476	589449	788680	1.08716e+06
C8-Pos-000409	Phosphatidylethanolamine (PE)	Lipids and lipid-like molecules	Glycerophospholipids	PE O-28:1_9:0	C42 H84 N O7 P	185877	492273	133675	1.14266e+06	563648	152246	413716	158236
C8-Pos-000410	Phosphatidylserine (PS)	Lipids and lipid-like molecules	Glycerophospholipids	1-Stearoyl-2-linoleoyl-sn-glycero-3-phospho-L-serine*	C42 H78 N O10 P	211674	277216	891169	1.04533e+06	79051.7	298839	89311.5	489694
C8-Pos-000411	Triacylglycerols (TAG)	Lipids and lipid-like molecules	Glycerolipids	TG 12:0_12:0_16:0	C43 H82 O6	389075	398401	702357	447900	366433	615760	458835	1.05653e+06
C8-Pos-000412	Lysophosphatidylcholine (LPC)	Lipids and lipid-like molecules	Glycerophospholipids	LPC 24:5-SN1*	C32 H56 N O7 P	137323	311106	791408	1.0308e+06	177827	271900	434474	557350
C8-Pos-000415	Lysophosphatidylcholine (LPC)	Lipids and lipid-like molecules	Glycerophospholipids	LPC 24:4-SN1*	C32 H58 N O7 P	116194	205586	457095	899409	520979	704778	609467	967134
C8-Pos-000419	Ceramide (Cer)	Lipids and lipid-like molecules	Sphingolipids	Ceramide (d18:1/18:0)	C36 H71 N O3	362976	377237	423472	412238	950241	832445	377023	438535
C8-Pos-000423	Hexosylceramide (HexCer)	Lipids and lipid-like molecules	Sphingolipids	SHexCer 15:1;2O/19:1	C40 H75 N O11 S	163668	218481	918046	729689	66099	111577	548154	415646
C8-Pos-000424	Lysophosphatidylcholine (LPC)	Lipids and lipid-like molecules	Glycerophospholipids	LPC 24:6-SN2	C32 H54 N O7 P	295309	463563	398772	903402	170972	102561	104452	292519
C8-Pos-000425	Lysophosphatidylethanolamine (LPE)	Lipids and lipid-like molecules	Glycerophospholipids	LPE O-19:1	C24 H50 N O6 P	213633	330711	513546	660524	470833	613571	687686	904539
C8-Pos-000426	Fatty Acyls	Lipids and lipid-like molecules	Fatty Acyls	Pinolenic acid	C18 H30 O2	826739	334969	725388	910497	843873	890207	864364	771052
C8-Pos-000427	Phosphatidylcholine (PC)	Lipids and lipid-like molecules	Glycerophospholipids	PC O-29:0	C37 H76 N O7 P	779786	943176	758098	785771	560024	556308	472212	531611
C8-Pos-000429	Phosphatidylethanolamine (PE)	Lipids and lipid-like molecules	Glycerophospholipids	PE O-17:1_22:6*	C44 H76 N O7 P	504336	457529	486061	634183	961576	856407	679862	822144
C8-Pos-000431	Triacylglycerols (TAG)	Lipids and lipid-like molecules	Glycerolipids	TG 12:0_12:0_14:0	C41 H78 O6	311110	371659	306913	490926	280237	515785	337607	883643
C8-Pos-000432	other sphigolipids	Lipids and lipid-like molecules	Sphingolipids	Psychosine	C24 H47 N O7	163062	229616	603739	814537	85381.2	99300.2	166916	225514
C8-Pos-000438	Phosphatidylethanolamine (PE)	Lipids and lipid-like molecules	Glycerophospholipids	PE O-28:5_9:0	C42 H76 N O7 P	572579	338490	158321	192400	164461	316333	187308	766026
C8-Pos-000439	Phosphatidylcholine (PC)	Lipids and lipid-like molecules	Glycerophospholipids	1-Behenoyl-2-hydroxy-sn-glycero-3-phosphocholine	C30 H62 N O7 P	358844	566972	621629	758186	168629	216041	342349	439372
C8-Pos-000440	Prenol lipids	Lipids and lipid-like molecules	Prenol lipids	(9cis)-Retinal*	C20 H28 O	567721	326186	430207	683322	716729	370672	757010	267254
C8-Pos-000443	Fatty Acyls	Lipids and lipid-like molecules	Fatty Acyls	8-{3-Oxo-2-[(2E)-2-penten-1-yl]-1-cyclopenten-1-yl}octanoic acid*	C18 H28 O3	650724	710095	722105	693351	611276	586457	738138	659465
C8-Pos-000444	Sphingomyelin (SM)	Lipids and lipid-like molecules	Sphingolipids	SM 11:0;2O/32:3	C48 H93 N2 O6 P	578935	728078	661255	545995	399632	423042	435614	393380
C8-Pos-000446	Monoacylglycerols (MAG)	Lipids and lipid-like molecules	Glycerolipids	MGDG 14:0_14:0	C37 H70 O10	284761	411119	701083	709513	177289	172977	537273	316658
C8-Pos-000448	Fatty Acyls	Lipids and lipid-like molecules	Fatty Acyls	Linoleyl-carnitine; LC-tDDA; CE10	C25 H45 N O4	709504	695104	353877	417167	55664.7	361527	380470	324841
C8-Pos-000453	Lysophosphatidylethanolamine (LPE)	Lipids and lipid-like molecules	Glycerophospholipids	LPE 24:6	C29 H48 N O7 P	514388	654813	248303	367810	90664.7	155753	79553.1	155718
C8-Pos-000454	Diacylglycerols (DAG)	Lipids and lipid-like molecules	Glycerolipids	DG 17:1_18:2	C38 H68 O5	185505	208327	290523	390419	469162	495307	630246	647995
C8-Pos-000457	Phosphatidylcholine (PC)	Lipids and lipid-like molecules	Glycerophospholipids	PC 18:2_16:3*	C42 H74 N O8 P	54308.7	159260	500488	625793	379073	285925	523157	654489
C8-Pos-000458	Sphingomyelin (SM)	Lipids and lipid-like molecules	Sphingolipids	SM 9:0;2O/11:0*	C25 H53 N2 O6 P	198630	255868	452096	548336	211423	331536	412548	615897
C8-Pos-000460	Ceramide (Cer)	Lipids and lipid-like molecules	Sphingolipids	Cer 18:2;2O/24:2	C42 H77 N O3	86534	123374	135433	141806	552128	593093	314658	343266
C8-Pos-000461	Diacylglycerols (DAG)	Lipids and lipid-like molecules	Glycerolipids	DG 16:1_17:1	C36 H66 O5	309776	354752	359745	457581	383069	421944	569286	592099
C8-Pos-000466	Prenol lipids	Lipids and lipid-like molecules	Prenol lipids	Astaxanthin	C40 H52 O4	187715	91406.1	445559	414921	526205	515940	545705	591670
C8-Pos-000469	Fatty Acyls	Lipids and lipid-like molecules	Fatty Acyls	Methanandamide	C23 H39 N O2	199825	184903	345209	488476	565523	490574	316012	362413
C8-Pos-000470	Fatty Acyls	Lipids and lipid-like molecules	Fatty Acyls	(+/-)8-HEPE	C20 H30 O3	535111	233219	274215	220518	478508	577721	297185	280890
C8-Pos-000471	Fatty Acyls	Lipids and lipid-like molecules	Fatty Acyls	Arachidonoyl amide*	C20 H33 N O	238813	561771	76738.3	303542	211443	236928	252529	456151
C8-Pos-000473	Fatty Acyls	Lipids and lipid-like molecules	Fatty Acyls	Arachidonic acid*	C20 H32 O2	550879	321124	334112	545998	480381	358072	542431	416872
C8-Pos-000476	Fatty Acyls	Lipids and lipid-like molecules	Fatty Acyls	Arachidonic acid*	C20 H32 O2	280738	327918	179034	258677	479971	296676	541713	492683
C8-Pos-000477	Sphingomyelin (SM)	Lipids and lipid-like molecules	Sphingolipids	SM 9:0;2O/21:0	C35 H73 N2 O6 P	242894	421194	430244	562189	175276	85895.7	379097	534050
C8-Pos-000478	Hexosylceramide (HexCer)	Lipids and lipid-like molecules	Sphingolipids	HexCer 18:1;2O/16:0*	C40 H77 N O8	281150	270222	620102	582422	168514	195836	400560	410555
C8-Pos-000480	Fatty Acyls	Lipids and lipid-like molecules	Fatty Acyls	Tridecanoic acid	C13 H26 O2	522323	455961	407270	527909	400235	448689	369104	473257
C8-Pos-000481	Diacylglycerols (DAG)	Lipids and lipid-like molecules	Glycerolipids	DG 16:0_18:2	C37 H68 O5	453897	311466	297012	198625	546057	494075	464259	447480
C8-Pos-000485	Fatty Acyls	Lipids and lipid-like molecules	Fatty Acyls	Dibutyl maleate	C12 H20 O4	270386	95180.5	118368	201990	511376	89394.4	288727	94777.2
C8-Pos-000491	Ceramide (Cer)	Lipids and lipid-like molecules	Sphingolipids	Cer 17:1;2O/14:0	C31 H61 N O3	102746	167773	301848	387512	404478	497832	414506	479124
C8-Pos-000492	Lysophosphatidylcholine (LPC)	Lipids and lipid-like molecules	Glycerophospholipids	LPC 16:2-SN1	C24 H46 N O7 P	137003	157082	414073	496978	136482	210307	237889	319664
C8-Pos-000496	Lysophosphatidylcholine (LPC)	Lipids and lipid-like molecules	Glycerophospholipids	LPC 24:5-SN1*	C32 H56 N O7 P	277197	164382	213767	388726	89777	180669	233438	495248
C8-Pos-000497	Phosphatidylcholine (PC)	Lipids and lipid-like molecules	Glycerophospholipids	PC 8:0_13:1	C29 H56 N O8 P	293227	429594	284918	479930	99513.3	155556	132910	152105
C8-Pos-000499	Lysophosphatidylethanolamine (LPE)	Lipids and lipid-like molecules	Glycerophospholipids	LPE 38:4	C43 H80 N O7 P	196300	310886	155503	485137	118119	77223.5	256999	346257
C8-Pos-000505	Phosphatidylethanolamine (PE)	Lipids and lipid-like molecules	Glycerophospholipids	PE 22:5_22:5	C49 H78 N O8 P	323908	453796	384754	416168	421002	398663	342530	382766
C8-Pos-000506	Fatty Acyls	Lipids and lipid-like molecules	Fatty Acyls	N,N-Bis(2-hydroxyethyl)dodecanamide	C16 H33 N O3	309081	301732	316347	295077	306455	430941	447586	237031
C8-Pos-000508	Ceramide (Cer)	Lipids and lipid-like molecules	Sphingolipids	Cer 18:1;2O/26:4	C44 H79 N O3	81602.9	88860.8	95914	101434	424810	437941	243226	223828
C8-Pos-000509	Lysophosphatidylcholine (LPC)	Lipids and lipid-like molecules	Glycerophospholipids	LPC O-22:1*	C30 H62 N O6 P	160944	216898	292686	360117	167913	264028	349034	431189
C8-Pos-000510	Lysophosphatidylcholine (LPC)	Lipids and lipid-like molecules	Glycerophospholipids	LPC 19:1-SN2	C27 H54 N O7 P	462866	274488	410415	445978	175194	245921	300868	385459
C8-Pos-000511	Ceramide (Cer)	Lipids and lipid-like molecules	Sphingolipids	Cer 18:2;2O/15:0	C33 H63 N O3	153144	178712	241542	273718	367583	423825	338573	405335
C8-Pos-000513	Phosphatidylcholine (PC)	Lipids and lipid-like molecules	Glycerophospholipids	PC(14:0_16:0)	C38 H76 N O8 P	206008	179982	188148	174620	369650	407285	390111	392513
C8-Pos-000520	Phosphatidylethanolamine (PE)	Lipids and lipid-like molecules	Glycerophospholipids	PE O-11:0_26:2*	C42 H82 N O7 P	108540	290723	332803	371036	170384	156501	206066	208923
C8-Pos-000521	Phosphatidylcholine (PC)	Lipids and lipid-like molecules	Glycerophospholipids	PC O-35:7	C43 H74 N O7 P	220887	375307	109050	359261	201183	286798	123505	236648
C8-Pos-000523	Lysophosphatidylethanolamine (LPE)	Lipids and lipid-like molecules	Glycerophospholipids	LPE 19:1	C24 H48 N O7 P	159965	81846.9	64651.1	113940	353938	65839.4	347738	89664.9
C8-Pos-000524	Fatty Acyls	Lipids and lipid-like molecules	Fatty Acyls	9-methoxycarbonyldec-9-enoic acid*	C12 H20 O4	352237	292249	313284	301163	261112	297390	281311	296377
C8-Pos-000525	Lysophosphatidylethanolamine (LPE)	Lipids and lipid-like molecules	Glycerophospholipids	LPE 34:1	C39 H78 N O7 P	352238	313961	240269	218069	203992	225246	209829	232681
C8-Pos-000526	Fatty Acyls	Lipids and lipid-like molecules	Fatty Acyls	Tetradecanedioic acid	C14 H26 O4	340161	216442	183569	261829	199857	80031.9	157312	252820
C8-Pos-000528	Fatty Acyls	Lipids and lipid-like molecules	Fatty Acyls	Dimethyl sebacate	C12 H22 O4	333652	267590	261155	264412	217232	240908	219100	255441
C8-Pos-000530	Prenol lipids	Lipids and lipid-like molecules	Prenol lipids	Lupenone	C30 H48 O	65498.8	114792	113252	26463.3	170404	204092	220936	334065
C8-Pos-000532	Phosphatidylcholine (PC)	Lipids and lipid-like molecules	Glycerophospholipids	PC O-34:6*	C42 H74 N O7 P	267097	305749	114528	335781	289336	311083	318480	205032
C8-Pos-000535	Lysophosphatidylcholine (LPC)	Lipids and lipid-like molecules	Glycerophospholipids	LPC O-21:0	C29 H62 N O6 P	138807	225555	274693	323629	109062	139020	191829	274234
C8-Pos-000536	Ceramide (Cer)	Lipids and lipid-like molecules	Sphingolipids	Cer 16:1;2O/14:0	C30 H59 N O3	93932.6	135580	227989	300208	179624	239226	195807	251177
C8-Pos-000540	Fatty Acyls	Lipids and lipid-like molecules	Fatty Acyls	Linoleic acid ethyl ester	C20 H36 O2	34029.6	35475.4	10082.9	42281.6	246277	263995	258842	287086
C8-Pos-000541	Fatty Acyls	Lipids and lipid-like molecules	Fatty Acyls	N-[3-(Dimethylamino)propyl]tetradecanamide	C19 H40 N2 O	81359.3	162968	84522.9	178005	87129.5	155441	285639	143680
C8-Pos-000546	Phosphatidylcholine (PC)	Lipids and lipid-like molecules	Glycerophospholipids	PC O-34:6*	C42 H74 N O7 P	62673.5	153585	125351	196395	81822.2	141852	192791	228225
C8-Pos-000547	Ceramide (Cer)	Lipids and lipid-like molecules	Sphingolipids	Cer 18:2;2O/16:0*	C34 H65 N O3	137619	236954	213045	213421	193693	208499	248199	289918
C8-Pos-000552	Fatty Acyls	Lipids and lipid-like molecules	Fatty Acyls	4-Oxo-4-[(3-oxo-2-decanyl)amino]butanoic acid	C14 H25 N O4	247034	164207	91503.8	187196	233083	126272	199136	93256.8
C8-Pos-000555	Monoacylglycerols (MAG)	Lipids and lipid-like molecules	Glycerolipids	MG 22:6	C25 H38 O4	235181	216587	208617	233203	179631	183023	176443	214756
C8-Pos-000561	Fatty Acyls	Lipids and lipid-like molecules	Fatty Acyls	(Z)-2-octylpent-2-enedioic acid*	C13 H22 O4	210674	194187	169637	198909	175979	182845	159570	180738
C8-Pos-000564	Fatty Acyls	Lipids and lipid-like molecules	Fatty Acyls	9-methoxycarbonyldec-9-enoic acid*	C12 H20 O4	168770	183631	106219	168098	112316	144353	134018	136227
C8-Pos-000565	Fatty Acyls	Lipids and lipid-like molecules	Fatty Acyls	(Z)-2-octylpent-2-enedioic acid*	C13 H22 O4	158883	182995	116989	111731	117805	149169	145629	139430
C8-Pos-000567	Ceramide (Cer)	Lipids and lipid-like molecules	Sphingolipids	Nervonic ceramide*	C42 H81 N O3	95402.1	102062	96051.9	100462	119192	204791	114428	109600
C8-Pos-000573	Fatty Acyls	Lipids and lipid-like molecules	Fatty Acyls	NCGC00169318-02!(E)-7-(4-methoxy-5-methyl-6-oxopyran-2-yl)-5-methyloct-6-enoic acid	C16 H22 O5	84183.6	96155.1	155741	130865	113918	74817.7	98579.8	88751.1
C8-Pos-000576	Fatty Acyls	Lipids and lipid-like molecules	Fatty Acyls	Stearic acid*	C18 H36 O2	128132	149149	131711	110838	148891	134218	132821	114896
C8-Pos-000578	Fatty Acyls	Lipids and lipid-like molecules	Fatty Acyls	Arachidonoyl amide*	C20 H33 N O	104290	147632	68072.3	35301.4	37964.2	38032.3	54241.2	69440.4
C8-Pos-000585	Fatty Acyls	Lipids and lipid-like molecules	Fatty Acyls	Eicosatetraynoic acid	C20 H24 O2	43290.4	95149.8	85167.3	117930	89649.2	115372	70667.6	97153.3
C8-Pos-000595	Lysosphingomyelin (LysoSM)	Lipids and lipid-like molecules	Sphingolipids	Lyso-sphingomyelin*	C23 H49 N2 O5 P	62701.5	78443.5	66829.8	85178.4	70544.1	57888.3	99379	111946
C8-Pos-000599	Fatty Acyls	Lipids and lipid-like molecules	Fatty Acyls	Methyl myristoleate	C15 H28 O2	17761.7	28078.3	14560	23887.6	16234.9	21379.1	25412.4	19424.4
