# Supplementary material for: Exploitable mechanisms of antibody and CAR mediated macrophage cytotoxicity
Source: Nat Commun. 2025 Jul 1;16:5616. doi: 10.1038/s41467-025-60745-x (PMC12216399; doi:10.1038/s41467-025-60745-x)
Supplement: Supplementary file 7 — Supplementary Data 5 [file 41467_2025_60745_MOESM7_ESM.xlsx]

## Sheet: Sheet1
REAGENT or RESOURCE	SOURCE	IDENTIFIER	Dilution
Antibodies
β-Actin (8H10D10) Mouse mAb	CST	3700	1:5000
Vinculin (E1E9V) XP® Rabbit mAb	CST	13901s	1:2000
Atg9A (D4O9D) Rabbit mAb	CST	13509S	1:1000
UBAP1 Polyclonal antibody	proteintech	12385-1-AP	1:1000
Anti-SEL1L antibody	abcam	ab78298	1:1000
SCAP Antibody	CST	13102	1:1000
RFP Monoclonal Antibody (RF5R)	invitrogen	MA5-15257	1:1000
CHMP6 Polyclonal Antibody	proteintech	16278-1-AP	1:1000
IQGAP1 Monoclonal Antibody (AF1)	invitrogen	33-8900	1:1000
Beclin-1 (D40C5) Rabbit mAb	CST	3495	1:1000
LC3A/B (D3U4C) XP® Rabbit mAb	CST	12741	1:2000
Atg5 (D5F5U) Rabbit mAb	CST	12994	1:1000
Atg12 (D88H11) Rabbit mAb	CST	4180	1:1000
Atg16L1 (D6D5) Rabbit mAb	CST	8089	1:1000
Atg7 (D12B11) Rabbit mAb	CST	8558	1:1000
Atg3 Antibody	CST	3415	1:1000
Atg2A Antibody	CST	15011	1:1000
SQSTM1/p62 Antibody	CST	5114	1:2000
Caveolin-2 (D4A6) XP® Rabbit mAb	CST	8522	1:1000
Caveolin-1 (D46G3) XP® Rabbit mAb	CST	3267	1:1000
CAVIN1 antibody	aviva	ARP72430_P050	1:1000
CAVIN2 antibody	aviva	ARP76755_P050	1:1000
Claudin-1 (D5H1D) XP® Rabbit mAb	CST	13255T	1:1000
Calreticulin Antibody	CST	2891	1:1000
Syndecan 2 Polyclonal Antibody	invitrogen	36-6200	1:1000
Syndecan 4 Antibody	CST	12236	1:1000
Recombinant Anti-ATG9A antibody [EPR2450(2)]	Abcam	ab108338	1:1000
Fatty Acid Synthase (C20G5) Rabbit mAb	CST	3180	1:1000
Lipin 1 (D2W9G) Rabbit mAb	CST	14906	1:1000
ACSL1 (D2H5) Rabbit mAb	CST	9189	1:1000
Perillipin-2 rabbit mAb	CST	95109S	1:1000
Anti-CX3CR1 antibody [8E10.D9]	Abcam	ab184678	1:1000
Anti-iNOS antibody	Abcam	ab15323	1:1000
Anti-SDPR CAVIN2 Antibody	Boster	A31733	1:1000
ATG9A Monoclonal Antibody (14F2 8B1), Alexa Fluor™ 647	Fisher Scientific	MA1-149-A647	1:1000
Caveolin 1 Monoclonal Antibody (7C8)	Invitrogen	MA3-600	1:1000
Caveolin-2 (D4A6) XP® Rabbit mAb #8522	CST	8522	1:1000
CD107a (LAMP-1) Monoclonal Antibody (eBio1D4B (1D4B)), eBioscience™	Invitrogen	14-1071-82	1:1000
CD11b Monoclonal Antibody (M1/70), Alexa Fluor™ 488, eBioscience™	Fisher Scientific	15371980	1:1000
CD206/MRC1 (E6T5J) XP® Rabbit mAb 24595	CST	24595	1:1000
Ceramide monoclonal antibody	Enzo	MID 15B4	1:1000
DyLight 594 Phalloidin	CST	12877s	1:20
F4/80 (D2S9R) XP® Rabbit mAb 70076	CST	70076	1:1000
F4/80 Monoclonal Antibody (BM8), eFluor™ 570	Invitorgen	41-4801-82	1:1000
Goat anti-Mouse IgG (H+L) Cross-Adsorbed Secondary Antibody, Alexa Fluor 594	ThermoFisher	A11005	1:2000
Goat anti-Mouse IgG, IgM (H+L) Secondary Antibody, Alexa Fluor™ 488	ThermoFisher	A10680	1:2000
Goat anti-Rabbit IgG (H+L) Cross-Adsorbed Secondary Antibody, Alexa Fluor™ 488	ThermoFisher	A11008	1:2000
Goat anti-Rabbit IgG (H+L) Cross-Adsorbed Secondary Antibody, Alexa Fluor™ 568	ThermoFisher	A11011	1:2000
Goat anti-Rabbit IgG (H+L) Cross-Adsorbed Secondary Antibody, Alexa Fluor™ 594	ThermoFisher	A11012	1:2000
IQGAP1 Monoclonal Antibody (AF1)	Invitorgen	33-8900	1:1000
LC3A/B (D3U4C) XP® Rabbit mAb 12741	CST	12741	1:1000
Paxillin Monoclonal Antibody (5H11)	Invitrogen	AHO0492	1:1000
Recombinant Alexa Fluor® 647 Anti-ATG9A antibody	Abcam	ab206253	1:1000
Recombinant Anti-CSF-1-R antibody	Abcam	ab254357	1:1000
Recombinant Anti-CX3CR1 antibody [EPR24267-2]	Abcam	ab308613	1:1000
Recombinant Anti-F4/80 antibody [EPR26545-166]	Abcam	ab300421	1:1000
Recombinant Anti-iNOS antibody [SP126]	Abcam	ab115819	1:1000
Pacific Blue™ anti-human CD11b Antibody	biolegend	301315	1:100
Pacific Blue™ Mouse IgG1, κ Isotype Ctrl	biolegend	981812	1:100
Pacific Blue™ anti-human CD14 Antibody	biolegend	325616	1:100
Human CD24 Antibody	R&D Systems	AF5247	1:100
Human CD47 Antibody	R&D Systems	AF4670	1:100
PE-human-CD206	biolegend	321105	1:100
PE-human-CD163	biolegend	326505	1:100
Pacific Blue anti-human CD47	biolegend	323128	1:100
FITC anti-human CD24	biolegend	311104	1:100
FITC anti-human β2-microglobulin Antibody	biolegend	395705	1:100
PE anti-human CD274/PD-L1	biolegend	393607	1:100
HLA-ABC Monoclonal Antibody (W6/32), APC	invitrogen	17-9983-42	1:100
APC anti-human β2-microglobulin Antibody	biolegend	316311	1:100
FITC anti-human β2-microglobulin Antibody	biolegend	395706	1:100
Pacific Blue™ anti-human HLA-A,B,C Antibody	biolegend	311418	1:100
APC anti-human CD206 (MMR) Antibody	biolegend	321109	1:100
APC anti-human CD80 Antibody	biolegend	305219	1:100
Human EphA2 alexa fluor-488	R&D Systems	FAB3035G	1:100
APC anti-human CD19 Antibody	biolegend	363006	1:100
CD11b Monoclonal Antibody (M1/70), Alexa Fluor™ 488	ThermoScientific	53-0112-82	1:100
FITC anti-mouse F4/80 Recombinant	Biolegend	157310	1:100
Biolegend Pacific Blue™ anti-mouse CD45	Biolegend	157212	1:100
APC anti-Nos2 (iNOS) Antibody	Biolegend	696808	1:100
Brilliant Violet 510™ anti-mouse CD183 (CXCR3) Antibody	Biolegend	155919	1:100
Alexa Fluor® 647 AffiniPure™ F(ab')₂ Fragment Goat Anti-Mouse IgG	Jackson ImmunoResearch	115-605-006	1:100
PE-Labeled Monoclonal Anti-FMC63 Antibody, Mouse IgG1 (Y45) (Site-specific conjugation) (Preservative free)DMF	Acro Biosystems	FM3-HPY53	1:100
PE anti-human CX3CR1 Antibody	Biolegend	355703	1:100
Human IgG Isotype Control [Unconjugated]	NOVUS	1-001-A	1:100
Human IFN-gamma ab	R&D Systems	MAB2851-SP	1:100
Human TNF-a ab	R&D Systems	MAB210-SP	1:100
InVivoSIM anti-human HER2 (Trastuzumab Biosimilar)	BioXcell	SIM0005
InVivoPlus human IgG1 isotype control	BioXcell	BP0297
Chemicals, peptides, and recombinant proteins
Autophinib	selleckchem	S8596
chloroquine	MCE	HY-17589A
GW4869	MCE	HY-19363
Amitriptyline	fishersci	NC2231582
Celecoxib	MCE	HY-14398
Carboxy-PTIO	CaymanChem	81540
NG-Methyl-L-arginine acetate salt	sigma aldrich	M7033-5MG
Mito-TEMPO	CaymanChem	16621
Apocynin	CaymanChem	11976
IL-4	R&D	204-IL-010
PMA	sigma	P8139-5MG
TNF-a	gibco	PHC3011
IFN-gamma	R&D	285-IF-100/CF
SMPD1 protein	R&D	5348-PD-010
Critical commercial assays
pHrodo™ Green	thermo fisher	P35373
BODIPY™ 493/503	invitrogen	D3922
Propidium iodide	sigma	P4864-10ML
LIVE/DEAD™ Fixable Green Dead Cell Stain Kit	Life Technologies	L34969
LIVE/DEAD™ Fixable Near-IR Dead Cell Stain Kit	Life Technologies	L10119
CellLight™ Plasma Membrane-GFP	invitrogen	C10607
CellLight™ Lysosomes-RFP	invitrogen	C10597
Image it peroxidation kit	invitrogen	C10445
Mem-PER™ Plus Membrane Protein Extraction Kit	Invitrogen	89842
Minute™ Plasma Membrane Protein Isolation and Cell Fractionation Kit	Invent	SM-005
Human Cytokine Array C5	Raybiotech	AAH-CYT-5-8
Next GEM Single Cell 3' GEM Kit v3.1	10x Genomics	1000130
Next GEM Single Cell 3' Gel Bead Kit v3.1	10x Genomics	1000129
Next GEM Chip G single Cell Kit	10x Genomics	1000127
Library Construction Kit	10x Genomics	1000196
Image-iT Lipid Peroxidation Kit	Life Technologies	C10445
SuperScript III First-Strand Snythesis Kit for RT-PCR	Life Technologies	18080-051
Fatty Acid & Lipid Metabolism Antibody Kit	CST	8335
Griess Reagent Kit for Nitrite Determination	ThermoFisher	G-7921
DNeasy Blood and Tissue Kit	Qiagen	69504
Quick-RNA Miniprep	Zymo Research	R1054
Nucleospin Plasmid Transfection-grade	Macherey-Nagel	740490
Nucleospin Gel and PCR Clean-up	Macherey-Nagel	740609.240C
E.Z.N.A. Tissue DNA Kit	Omega Bio-Tek	D3396-02
One Shot Stbl3 Chemically Competent Cells Kit	Invitrogen	C737303
PreOmics iST 8x Kit	PreOmics	P.O.00001
EasySep™ Human CD14 Positive Selection Kit II	StemCell	17858
QIAgen MiniElute purification kit	Qiagen	28004
QIAGEN Plasmid Kits	Qiagen	12162
Lipofectamine® RNAiMAX Reagent Kit	Thermo Fisher	13778075
Pierce Crosslink Immunoprecipitation Kit	Thermo Fisher	26147
High Sensitivity D1000 reagent Kit	Aligent	5067-5585
High Sensitivity D1000 Screentape	Aligent	5067-5584
Plasmids
pMXs-puro-RFP-ATG9A	Addgene	60609
Cavin-2-mEGFP	Addgene	27710
pCMV delta R8.2	Addgene	12263
pMD2.G	Addgene	12259
pCL-Ampho	Novusbio	NBP2-29541
lentiCRISPR v2	Addgene	52961
Experimentalmodels:Cell lines
OVCAR-8	UCSF-CGEC	CCLZR461
SKOV-3	ATCC	HTB-77
T-24	ATCC	HTB-4
Raji	UCSF-CGEC	CCLZR321
HEK293	ATCC	CRL-1573
THP-1	ATCC	TIB-202
