# Supplementary material for: Exploitable mechanisms of antibody and CAR mediated macrophage cytotoxicity
Source: Nat Commun. 2025 Jul 1;16:5616. doi: 10.1038/s41467-025-60745-x (PMC12216399; doi:10.1038/s41467-025-60745-x)
Supplement: Supplementary file 10 — Source Data [file 41467_2025_60745_MOESM10_ESM.xlsx]

## Sheet: Figure 2
Figure 2A OVCAR-8 CD19 cells + CAR-M co-culture
OVCAR-8 CD19+ cells were co-cultured with CAR-Ms for three days. Data were normalized by cancer cell only group and shown as %. Each data represents a biological replicate.
	UTD-M												α-EphA2-CAR-M												α-CD19-CAR-M
sgGAL4	108.44	103.87	86.11	83.07	97.69	99.89	82.21	88.87	81.02	85.93	78.23	76.9	105.01	100.69	88.36	89.47	102.07	104.97	95.58	87.4	86.15	83.64	79.49	72.87	86.47	89.64	65.42	61.69	88.61	86.69			79.09	75.62	75.73	72.46
sgATG9A							73.1	74.42	65.77	63.38	56.99	54.41							77.99	74.84	64.34	61.63	52.59	58.79					86.09	82.85	57.06	62.08	63.7	60.64	62.24	61.49
sgUBAP1	81.29	84.94	84.05	81.07	80.4	80.94	81.57	80.1	71.36	70.17	66.42	64.99	77.63	77.03	84.02	91.53	79.59	80.08	77.91	81.76	73.11	70.55	66.19	62.79	65.76	64.11	66.46	63.62	62.59	63.14	60.24	61.33	66.57	66.7	50.1	47.83
sgSEL1L	83.39	88.81	84	81.62	85.09	84.01	80.8	80.7	74.76	75.21	64.34	68.56	84.97	84.49	88.54	86.84	85.44	80.79	84.46	87.16	75.66	75.09	71.44	72.74	73.67	75	64.22	63.51	64.15	65.13	66.88	65.06	65.15	66.5	73.65	73.99
sgSCAP							80.32	85.91	89.64	86.3	84.01	78.58							85.92	91.41	73.85	77.43	83.56	79.97							71.33	64.44	73.99	70.22	72.53	72.62
sgROR1	96.42	96.31	87.01	78	90.16	88.79	81.48	83.9	86.65	82.66	81.27	78.29	91.71	94	88.47	88.45	88.68	93.17	82.91	86.47	78.46	76.17	78.74	79.31	71.86	74.47	67.18	64.04	68.21	68.38	66.25	62.59	67.7	72.8	72.58	72.05
sgFCGR2A	94.06	95.73	75.69	76.61	86.65	95.13	85.17	80.15					89.41	93.97	72.74	70.32	94.81	86.9	93.62	89.57	76.51	81.3			74.05	75.53	58.4	60.72	71.02	70.98	63.19	66.97	75.32	72.81
sgPALM	94.3	95.62	76.11	80.16	93.72	90.57	83.55	86.63					92.18	94.26	83.02	82.82	90.2	95.4	87.14	90.94	81.62	75.23			74.49	76.42	63.55	63.77	74.24	73.78	61.31	62.71	70.08	73.52
sgLPAR1	95.11	95.83	83.97	85.59	87.61	97.98	81.39	80.42					100.92	103.48	88.34	90.62	96.8	98.96	82.98	78.55	75.39	76.21			82.28	80.16	57.66	62.53	75.35	75.51	62.15	61.58	68.52	68
sgCD72	88.92	94.96	78.2	79.16	93.12	93.98							89.09	89.17	86.53	87.17	100.29	96.74	89.69	99.51					77.17	76.67	66.39	64.8	75.84	74.02	69.87	65.42
sgADAM22	94.59	102.84	79.23	83.85	91.35	91.19							97.86	101.41	86.25	89.89	98.94	99.24	81.01	80.17					81.29	85.15	60.76	64.43	78.81	81.69	65.95	64.04
Figure 2B-C Competition assay
NucLight green-labeled control OVCAR-8 cells and NucLight red-labeled OVCAR-8 cels infected with test sgRNAs were co-cultured with CAR-Ms or cultured alone. NLR/NLG cell % was quantified as NLR or NLG cell number/ NLR+NLG cell number. Each data represent a biological replicate.
		NLR (test sgRNA)			NLG (control sgRNA)					NLR (test sgRNA)			NLG (control sgRNA)
	sgGAL4	57.7482	49.5132	46.9504	42.2518	50.4868	53.0496		sgGAL4	59.8651	51.7572	54.6931	40.1349	48.2428	45.3069
	sgSCAP	50.6683	52.1387	49.1803	49.3317	47.8613	50.8197		sgSCAP	67.2161	57.8595	55.2727	32.7839	42.1405	44.7273
	sgSEL1L	39.5076	42.7184	46.5306	60.4924	57.2816	53.4694		sgSEL1L	57.1429	50.969	61.5625	42.8571	49.031	38.4375
	sgUBAP1	37.3522	42.5629	42.1515	62.6478	57.4371	57.8485		sgUBAP1	29.6412	25.1748	35.0877	70.3588	74.8252	64.9123
	sgATG9A	40.7801	40.9449	46.1874	59.2199	59.0551	53.8126		sgATG9A	18.4466	12.7737	17.0492	81.5534	87.2263	82.9508
Figure 2D. Live cancer cell % in direct or indirect co-culture with CAR-Ms.
Data was normalized by cancer-only control. Each data represents a biological replicate.
	Incirect co-culture			Direct co-culture
	sgGAL4	sgATG9A		sgGAL4	sgATG9A
	99.9553	77.3386		103.331	56.761
	95.4369	73.5622		106.201	57.6313
	85.9748	69.1935		97.1098	53.3174
	94.3462	107.7
	88.4458	103.663
Figure 2E. Phagocytosis experiment by flow cytometry.
Phagocytosis % was quantified by GFP+ NLR+ cell number/ GFP+ cell number. Each data represents a biological replicate.
	sgGAL4	sgATG9A
	99.9553	77.3386
	95.4369	73.5622
	85.9748	69.1935
	94.3462	107.7
	88.4458	103.663
Figure 2F. Plasma membrane integrity experiment by flow cytometry.
Each data represents a biological replicate.
	sgGAL4	sgATG9A
	2.88	8.85
	3.08	9.41
	3.43	10.9

## Sheet: Figure 3
Figure 2B.
Each data represents one tumor.
Day	Human IgG sgGAL4																									Human IgG sgATG9A
1	91	78.1102	71.5	71.8848	112.32	0	85.8	68.9785	65	52.65	14.04	55.016	50.4504	31.6742	67.6											96.3004	111.506	91.3203	0	68.9785	80.4076	112.32	66.0192	113.1	0	75.4	0	39.3354	55.744	109.816
4	73.7214	33.28	65	64.3261	60.88	49.92	78	77.416	50.6147	49.92	0	59.904	37.0178	25.4826	49.92											63.18	66.339	91.3203	0	81.1538	58.24	60.5176	65.4748	127.296	0	78	0	18.72	33.28	36.3917
8	215.388	41.6	86.515	101.458	80.3234	118.264	100.077	54.3629	59.4173	129.927	14.04	65	30.3264	33.28	64.3261											78.7405	78	78.7405	41.6	58.6503	41.6	50.544	50.6147	68.9	33.28	61.6179	0	33.28	33.28	53.988
15	166.608	85.8	89.1015	149.498	121.121	89.9891	96.2	57.434	118.264	131.196	0	77.416	102.735	47.385	101.369											81.8813	113.256	118.03	167.906	134.695	41.6	76.7	25.0266	82.4023	41.6	112.32	78	118.264	78	98.4256
21	198.432	147.054	166.972	210.716	193.106	162.864	66.4331	91.3203	157.248	181.21	252.102	124.898	155.376	94.2074	199.888											134.784	149.916	308.206	216.58	118.264	110.889	144.472	131.04	89.7	116.064	194.089	442.957	185.328	210.912	168.48
28	341.677	175.76	193.106	430.612	184.548	418.266	97.6378	106.706	146.072	209.706	366.08	97.3814	191.1	78	251.647											214.032	260.325	446.472	244.608	246.626	141.692	139.922	171.366	147.888	193.106	286.711	549.349	170.273	286.711	285.421
35	507.387	445.835	221.212	454.245	252.523	539.698	111.8	116.574	148.777	497.458	379.642	117.202	121.121	112.32	219.7											263.25	341.172	604.715	403.603	319.532	175.901	168.338	189.077	214.032	286.711	299.52	543.629	296.142	316.368	356.985
42	730.563	517.571	300.352	655.05	311.187	613.417	117	163.089	198.432	672.743	741.181	153.354	277.875	121.9	254.8											376.9	469.647	698.412	624	489.42	221.982	305.06	362.419	280.8	379.08	266.24	691.6	472.306	341.677	516.23
Figure 2D.
Each data represents one tumor.
Day	Human IgG sgGAL4+clo															Human IgG sgATG9A+clo															Trastuzumab sgGAL4+clo															Trastuzumab sgATG9A+clo
1	57.5078	33.7896	35.8389	54.3629	43.5006	41.2776	42.6795	47.385	41.9578	55.016	46.7813	35.776	35.776			31.6742	38.4613	52.3494	83.2	68.6686	59.4173	46.3284	46.5546	57.2166	68.2906	54.756	49.088	44.5801	41.3436		32.7465	29.939	29.302	33.28	73.1162	55.0696	37.9642	66.1716	39.936	39.936	44.0294	38.272	58.24	41.3436		31.6742	28.4752	31.6368	28.5334
7	57.2166	46.151	52.8154	62.0287	78	65	89.7	81.9	80.1466	61.6179	57.5078	55.3696	58.5827			74.9112	37.44	66.339	67.1195	73.1162	75.8129	64.923	75.8129	84.9139	62.3002	56.1163	64.233	69.9171	50.544		28.5334	41.3436	37.1732	44.0294	47.385	43.264	47.385	44.096	58.968	33.696	37.44	49.491	61.4099	50.544		61.2662	41.6	38.5258	41.3436
14	81.8813	53.9157	47.385	123.088	136.315	106.964	147.917	123.552	121.278	121.68	78	87.177	77.0936			74.3886	63.6745	49.088	198.414	136.315	98.8	86.515	133.705	113.892	57.7886	86.515	64.2096	106.706	62.426		52.8814	47.3158	41.2776	34.944	41.3436	92.0228	81.8813	132.139	68.9	77.4082	103.207	78.7405	97.0195	62.426		57.915	41.6	35.8389	39.443
21	186.114	161.909	91.3203	368.975	353.144	274.394	497.016	308.206	296.192	330.749		216.144	308.076			235.542	149.498	108.621	377.62	460.755	303.713	137.379	233.298	432.947	194.763		178.252	354.365	146.536		101.458	104.748	74.1	84.3648	170.825	257.4	106.797	252.252	132.945	229.32	137.923	219.375	289.536	146.536		64.9189	30.7861	73.1162	24.2611
32	394.634	510.746	304.194	467.532	520	474.44		418.266	430.743	601.965		348.566	435.727			516.23	489.42	592.8	572.832	530.712	745.29	186.742	487.04	835.509	624.897		269.1	630.63	222.107		203.84	390.607	178.36	286.711	285.588	511.414	176.679	370.581	243.855	516.734	402.688			222.107		158.558	47.385	237.397	65
40	477.851	928.395	391.857	796.786	654.385	790.855	989.441	834.929	637.022	445.835		440.128	692.12			683.598	710.892	578.879	689.588	598.165	1080.38	429.624	636.542	838.114	748.748		391.857	898.56			218.35	379.08	284.731	366.584	431.904	226.772	768.83	601.318	520	726.325	429.624			304.494		130.329	103.627	349.401	101.458
Figure 2F.
Each data represents one measurement.
Day	sgGAL4 tumor															sgATG9A tumor															sgGAL4 tumor+CAR-M															sgATG9A tumor+CAR-M
0	690000000	268000000	300000000	556000000	170000000	660000000	408000000	341000000	441000000	423000000						138000000	574000000	602000000	445000000	184000000	177000000	199000000	411000000	204000000							563000000	591000000	82700000	249000000	755000000	11580000	269000000	1250000000	159000000	487000000	314000000	617000000	522000000	127000000	687000000	408000000	252000000	8133000	570000000
14	1570000000	280000000	356000000	483000000	218000000	769000000	910000000	1540000000	1230000000	905000000						235000000	637000000	711000000	456000000	767000000	552000000	736000000	775000000	896000000							213000000	196000000	18680000	214000000	556000000	571000000	230000000	673000000	452000000	527000000	474000000	2150000000	877000000	184000000	1850000000	20000000	9239000	145000000	85970000
21	4350000000	1050000000	1350000000	3010000000	1110000000	3510000000	1910000000	2000000000	2880000000	1640000000						524000000	1270000000	1170000000	2070000000	1320000000	723000000	1690000000	1460000000	994000000							554000000	1130000000	420000000	1070000000	4180000000	1910000000	804000000	3580000000	1660000000	2820000000	506000000	2360000000	520000000	85040000	1340000000	287000000	74370000	396000000	599000000
28	9520000000	1170000000	1380000000	2610000000	1130000000	8230000000	4100000000	9630000000	12100000000	9680000000						1230000000	707000000	1130000000	2170000000	5400000000	2470000000	6290000000	7170000000	2870000000							566000000	1410000000	749000000	1240000000	2380000000	835000000	1090000000	1530000000	804000000	1560000000	329000000	6130000000	1540000000	273000000	947000000	39890000	34140000	87000000	51110000
[truncated: 11 more columns]

## Sheet: Figure 4
Figure 4B. ATG9A-RFP relocalization to the membrane.
Each data represents a cell.
	cancer only	6.1664	9.868	12.6701	6.5746	9.5813	39.4822	35.8899	8.1633	11.3766	1.8391	7.1235	5.5556	5.588	9.9174	33	33	25.5	26	28	27.5	8	12.5	34	38	28	28	24.5	12
	co-culture	70.1529	25.974	25.6367	44.3269	84.8694	37.2795	23.0856	17.3271	72.033	43.4071	39.9841	23.4519	26	40.5	36.5	33	37.5	36.5	20	39	39.5	34	30	41	39.5	34	29	44	36	42.5
Figure 4C. PI plasma membrane integrity experiment w or w/o Ca2+ in the co-culture.
Each data represents a biological replicate.
		sgGAL4			sgATG9A
	w Ca2+	10.7	12.9	11.8	20	16	18
	w/o Ca2+	23.9	13.8	18.85	21.5	13.9	17.7
Figure 4E. HaloTag co-culture experiment.
Each data represents a biological replicate.
		sgGAL4					sgATG9A
	cancer only	3.72	3.1	3.46	2.67		3.02	2.83	2.6	3.56
	co-culture	6.62	5.55	5.84	7.29		8.73	9.39	10.6	15.3
Figure 4G. Normalized lipid peroxidation analysis from lipidomics experiment.
Each data represents a transformation (lipid peroxidation process).
		sgGAL4																														sgATG9A
	cancer-only	1.02832	1.3164	1.12475	0.808551	1.97562	0.822431	1.94631	1.21912	1.09482	1.09369	1.01132	0.831924	0.431937	0.890838	0.9861	0.971677	0.683604	0.87525	1.19145	0.024377	1.17757	0.05369	0.780878	0.905181	0.906306	0.988683	1.16808	1.56806	1.10916	1.0139	1.26199	1.89041	1.51059	1.75187	0.027098	3.90963	0.85236	2.01696	1.47763	1.21937	1.26523	1.12263	0.598385	0.717891	1.22754	1.64705	1.64382	0.782918
	co-culture	1.12551	0.416385	0.955018	0.987508	0.920987	0.978686	1.33268	1.04488	0.802155	1.1182	0.993132	1.13627	1.0108	1.03555	0.968144	0.87449	1.58361	1.04498	1.01249	1.07901	1.02131	0.66732	0.955119	1.19785	0.881795	1.00687	0.86373	0.989203	0.964452	1.03186	3.07506	1.06762	1.61593	2.61488	2.37319	2.43609	1.37087	1.604	0.982515	1.57755	2.31039	2.14883	2.00232	0.867365	1.04792	1.05221	1.06458	1.88534
Figure 4H. Oxidized/reduced lipid ratio analysis.
Each data represents a cell.
	sgGAL4																																												sgATG9A
cancer-only	0.202381	0.217949	0.175824	0.25	0.3125	0.297872	0.263158	0.277778	0.194805	0.180723	0.192308	0.207792	0.230769	0.19697	0.205882	0.268293	0.3	0.222222	0.218182	0.183099	0.172414	0.170732	0.192308	0.20339	0.255319	0.265306	0.230769	0.175258	0.184615	0.236364	0.220339	0.175676	0.333333	0.227273	0.209302	0.231884	0.196721	0.288136	0.25						0.24	0.254902	0.27027	0.395349	0.404762
co-culture	1.02222	0.870968	1	0.756757	0.78125	0.566667	0.616667	0.72549	0.647059	1.27941	0.791667	0.8	0.864865	0.681159	0.683544	0.75	1.35897	0.617021	0.616667	0.588235	0.539683	0.615385	0.613636	0.590909	0.613636	1.02941	0.677419	0.604651	0.75	0.428571	0.638298	0.568182	0.75												0.832192	0.571337	0.625266	0.781024	0.688392
Figure 4I. IncuCyte co-culture experiment with NO inhibitor or ROS inhibitor.
Each data represents a biological replicate.
		sgGAL4				sgATG9A
	Control	80.6263	77.3383	85.5384	93.5331	41.7073	44.3783	38.6618	41.4421
	Carboxy-PTIO	77.6859	83.4131	81.4398	88.8078	34.3163	34.181	38.1817	41.3283
	L-NMMA	82.1518	85.0663	83.192	105.004	43.0394	43.9583	40.9921	37.9611
	Mito-TEMPO	87.0768	93.9801	81.2091	93.2721	52.322	54.2828	50.7079	51.9224
	Apocynin	81.1561	79.5666	93.4361	90.4803	62.8551	54.0245	57.8915	47.8327
[truncated: 39 more columns]

## Sheet: Figure 5
Figure 5B. Western blot confirming CAVIN1 and CAVIN2 decrease after ATG9A KO.
Figure 5C. CAVIN2-ATG9A interaction.
Each data represents a cell.
	cancer only	14.6	24.6	30.1	18.3	19	29.5	40.1	8.5	23.2	30.5	31.5	23.5	18
	co-culture	45.1	39.5	28.4	67.3	55.7	49.5	59.2	56.1	36	71.4	79.3	32	44.6	52.6	58	49.6	24	19.4	35.1
Figure 5D-E. IncuCyte co-culture experiment.
Each data represents a biological replicate.
	Cancer cell live %					Cancer cell PI+%
	sgGAL4	sgATG9A	sgCAVIN1	sgCAVIN2		sgGAL4	sgATG9A	sgCAVIN1	sgCAVIN2
	130.793	74.7253	41.0559	43.5981		7.56	10.8	11.2	14.7
	123.134	71.0506	41.3662	45.0847		7.1	10.7	10.7	15.4
	109.581	44.3628				7.2	17	27.6	27.2
	107.891	47.5751				7.38	17.7	27.5	28.2
						9.34	18.5	30.9	29.4

## Sheet: Figure 6
Figure 6D. Membrane ceramide quantification.
Each data represents a cell.
		sgGAL4																				sgATG9A
	cancer-only	0.25	0.4	0.14	0.29	0.39	0.53	0.45	0.2	0.18	0.5	0.19	0.28									0.38	0.31	0.4	0.29	0.51	0.35	0.24	0.14	0.23	0.31	0.31
	co-culture	0.75	0.57	0.82	0.62	0.73	0.49	0.42	0.78	0.47	0.83	0.56	0.62	0.6	0.52	0.64	0.59	0.62	0.82	0.68		0.4	0.35	0.26	0.5	0.32	0.42	0.26	0.3	0.24	0.59	0.41	0.34	0.28	0.14	0.3	0.43
Figure 6E. Surface lamp-1 expression during co-culture.
Each data represents a cell.
		sgGAL4				sgATG9A
	0	1.04389	0.973246	1.11006	1.08905	0.931138	1.03942	1.04136	1.04862
	0.5	1.09786	1.11922	1.26739	1.12708	0.975724	0.950727	0.999308	1.01125
	1	1.16686	1.16522	1.10013	1.28224	0.971277	1.00517	0.959336	0.979062
	1.5	1.20347	1.2429	1.38082	1.48137	0.982214	1.05192	1.04591	1.02093
	2	1.28397	1.2889	1.43619	1.30542	1.04026	0.991708	0.962188	0.98447
	2.5	1.37972	1.34522	1.43574	1.67762	1.01851	0.990866	0.991897	0.945982
	3	1.48651	1.41868	1.6722	1.40072	1.02536	0.962625	1.02166	1.06137
	3.5	1.55738	1.48486	1.474	1.66096	1.00216	1.03858	0.978339	1.00217
	4	1.77846	1.80263	1.8762	1.77518	0.894604	1.02632	1.10648	0.975625
	4.5	1.90871	1.98662	1.75456	1.99855	0.928614	1.01743	0.943874	0.954458
	5	1.97841	1.93405	2.38462	2.23684	0.989665	1.01707	0.949647	0.948685
Figure 6F-G. Co-culture with aSMase inhibitor or nSMase inhibitor.
Each data represents a biological replicate.
	3-day co-culture						2-h co-culture
		sgGAL4		sgATG9A				sgGAL4			sgATG9A
	control	73.5262	59.2509	15.1	18.1004		control	7.02	9.1	9.4	13.5	15.3	15.1
	Amitriptyline	32.0235	32.8351	25.3377	18.2139		Amitriptyline	13.1	11.4	11.5	12.9	14.7	15.1
	GW4869	76.4127	59.1286	21.5548	22.0969		GW4869	6.3	8.56		15.1	17.4
Figure 6H-I. Co-culture with recombinant aSMase.
Each data represents a biological replicate.
	Live %	sgGAL4						sgATG9A							PI+%	sgGAL4		sgATG9A
	control	40.2064	41.6452					27.8345	29.5929						control	3.04546	3.00483	4.13044	4.21505
	rb ASMase	35.3199	34.2466	37.0042	32.8314			31.7521	32.0819	31.4847	31.1083				rb ASMase	2.67989	3.05337	3.10541	2.7725

## Sheet: Figure 7
Figure 7A-B. Western blot to investigate the autophagy pathway.
Figure 7D. Competition assay with or without Autophinib.
Each data represents a biological replicate.
	Control	NLR (ATG9A sgRNA)			NLG (GAL4 sgRNA)				Autophinib	NLR (ATG9A sgRNA)			NLG (GAL4 sgRNA)
	cancer only	47.8087	52.34	47.1623	52.1913	47.66	52.8377		cancer only	40.0369	42.5307	51.0881	59.9631	57.4693	48.9119
	co-culture	13.8328	14.3838	14.0599	86.1672	85.6162	85.9401		co-culture	32.2332	28.9502	20.4624	67.7668	71.0498	79.5376
Figure 7E. Co-culture with or without Autophinib.
Each data represents a biological replicate.
	Cancer only				Co-culture
	sgGAL4	sgATG9A	sgATG9A+Autophinib		sgGAL4	sgATG9A	sgATG9A+Autophinib
	5.90487	5.84742	5.18045		49	32	23
	5.96563	6.13056	4.32101		48	29	22
	6.88129	7.23528	6.27466		51.19	34.06	29.12
	7.23601	7.49389	5.01724		49.54	31.06	32.68
Figure 7F-G. Co-culture experiment after autophagy gene KO.
Each data represents a biological replicate.
	Live cancer cell %						PI+ cancer cell number						Cancer only
	sgGAL4	sgATG9A	sgATG2	sgATG5	sgBECN1		sgGAL4	sgATG9A	sgATG2	sgATG5	sgBECN1		sgGAL4	sgATG9A	sgATG2	sgATG5	sgBECN1
	99.3391	57.1325	84.8251	87.0348	88.4647		0.95	4.31	0.91	1.03	0.97		5.33951	5.3773	5.30121	4.18503	5.23513
	99.9129	46.6105	82.9327	86.8447	92.5223		0.97	3.63	0.86	1.01	0.9		5.35971	5.52375	5.24993	4.21883	5.16224
	80.0621	53.9323	84.8251	87.0348	88.4647		0.97	2.53	1.12	1.74	1.64		5.62825	5.6802	4.25373	5.16382	4.85093
	78.7985	54.4781	82.9327	86.8447	92.5223		1.03	3.97	2.05	1.49	2.38

## Sheet: Figure 8
Figure 8
Each data represents a biological replicate.
	Rep 1								Rep 2
		sgGAL4			sgATG9A					sgGAL4			sgATG9A
	Cytokine array
		sgGAL4 CM		sgATG9A CM
	CCL20	0.792666	1.20733	6.03435	8.69567
	CXCL5	1.12903	0.870974	6.046	8.13659
	CXCL1/2/3	1.31192	0.688077	9.77316	18.9546
	CXCL1	0.672674	1.32733	5.93447	7.63914
	IL-6	0.971743	1.02826	2.35255	3.13593
	IL-8	0.866701	1.1333	4.20553	4.42485
	PCR
		sgGAL4 CM				sgATG9A CM
	CCL20	0.97	1.03	1	1	134.86	142.37	132.19	137.12
	CXCL5	1.02	1	0.95	1.03	7.17	6.92	7.19	7.28
	CXCL3	1.15	1.19	0.65	1.11	1.32	1.14	2.16	1.14
	CXCL2	1.13	0.96	0.81	1.14	14.94	13.25	13.49	13.58
	CXCL1	1.07	1.33	0.77	0.92	33.72	26.51	26.26	25.74
	IL-6	1.07	0.92	1.02	0.99	60.11	56.1	54.1	63.35
	IL-8	1.22	0.92	0.91	0.97	69.01	59.96	57.61	56.34

## Sheet: Figure 9
Figure 9C,F
Each data represents a biological replicate.
		Regulatory macrophages		Cytotoxic macrophages			csf1r high
	sgGAL4	2.812	2.902	3.601	1.908		regulatory	92.9203	93.3333
	sgATG9A	0.565	0.495	6.499	5.288		cytotoxic	26.3733	37.8971
Figure 9G-I
Mouse tumor measurement treated with CSF1R inhibitor alone or with Trastuzumab.
	CSF1Ri only sgGAL4 tumor											CSF1Ri only sgATG9A tumor
	1	77.416	56.1163	42.7097	41.3436	45.76	41.3436	48.9507	43.2666	61.1775	51.3427	1	61.1775	33.4595	72.4142	74.1	61.1775	73.0829	56.862	81.8813	56.8714	75.4
	4	47.385	66.3	77.8752	46.3284	46.6643	64.923	70.2	44.2957	77.416	57.2166	4	50.6147	41.405	71.1656	83.2588	65	38.4613	41.6	41.0836	33.28	59.4173
	8	54.8044	67.6	58.7059	45.864	52.416	52.8154	58.6503	75.8129	65.4748	36.7931	8	77.3344	67.4201	62.7182	83.2	66.1716	71.6836	45.0824	45.76	45.864	55.1366
	15	71.8848	65	98.8	81.5563	79.2589	73.1162	105.391	102.735	78.4462	78.7405	15	112.227	65.286	73.5155	99.8317	84.9139	81.1512	140.575	101.369	114.15	136.315
	21	118.264	106.797	103.381	119.789	101.593	129.64	147.054	235.542	147.917	156.293	21	122.45	181.584	101.439	116.064	149.498	126.708	172.149	178.36	146.535	163.505
	28	369.966	166.134	540.8	305.225	299.059	219.375	361.81	342.422	219.7	256.771	28	265.145	294.611	311.875	297.329	289.996	266.116	334.164	275.852	319.345	272.896
	35	637.306	341.677	551.683	383.304	655.2	298.569	402.688	551.828	373.212	551.828	35	709.638	556.054	617.868	470.937	811.666	546.877	522.363	449.748	640.941	836.625
	42	469.557	710.892	699.653	803.72	745.29	483.226	513.864	513.731	667.518	517.21	42	618.209	731.162	710.996	673.035	905.738	563.16	654.385	568.218	911.14	598
	Trastuzumab+CSF1Ri sgGAL4 tumor
	1	39.8653	53.8429	39.8653	51.3677	46.592	39.8653	53.8429	39.8653	51.3677	46.592	51.3677	46.592	64.3261	56.3763	53.8429	86.515	41.6	108.268	109.175	65	51.3677	52.65	89.2663	73.1162	51.584	33.7896	43.1122	63.4982	37.544	50.336
	4	64.3261	37.7395	46.592	48.9507	53.8429	64.3261	37.7395	46.592	48.9507	53.8429	67.0925	29.8189	53.8429	58.968	31.7117	46.3284	73.0361	68.9208	67.7721	91.3203	63.8186	45.864	60.021	96.3004	70.2	40.2095	35.2914	35.5914	47.385	25.48
	8	46.592	72.8	69.9171	53.8429	61.6179	46.592	72.8	69.9171	53.8429	61.6179	58.968	46.592	78.7405	58.968	26.208	48.6158	41.6	34.8821	57.5078	29.6525	37.1732	50.336	75.7411	33.28	31.85	39.104	34.3699	36.608	67.1195	28.5334
	15	46.592	67.0925	64.3261	88.088	58.968	46.592	67.0925	64.3261	88.088	58.968	46.592	33.6627	61.6179	51.3677	39.8653	53.988	31.2582	36.7931	54.756	44.2957	51.9199	43.2666	52.3494	44.2281	44.2957	37.5872	49.491	40.5475	64.923	22.295
	21	0	91.3203	26.208	56.3763	88.088	0	91.3203	26.208	56.3763	88.088	58.968	48.9507	46.592	48.9507	26.208	18.72	42.8002	36.3823	30.576	57.5078	50.9584	26.3396	41.6	33.28	38.272	14.04	37.5872	39.104	41.0836	62.3002
	28	69.9171	119.276	26.208	94.6109	58.968	69.9171	119.276	26.208	94.6109	58.968	53.8429	58.968	58.968	46.592	46.592	25.4826	50.544	34.5405	34.0096	22.6512	28.665	33.28	41.6	28.028	47.385	14.04	39.546	35.672	75.479	37.1732
	35	91.3203	155.18	0	119.276	46.592	91.3203	155.18	0	119.276	46.592	61.6179	67.0925	78.7405	58.968	88.088	33.28	41.2776	51.3427	67.1195	30.7861	39.936	28.5334	33.28	38.272	37.44
	42	104.832	177.166	26.208	104.832	61.6179	104.832	177.166	26.208	104.832	61.6179	91.3203	46.592	88.088	0	46.592	71.5	71.6836	56.862	61.1775	26.3396	30.6108	47.385	33.28	83.2588	57.2166	18.72	94.9442	77.5174	96.4049	61.1775
	Trastuzumab+CSF1Ri sgATG9A tumor
	1	56.3098	47.3158	39.104	31.6742	56.3098	43.1122	49.491	51.715	47.3158	31.6742	70.4205	49.92	49.92	84.3648	124.898	66.339	84.9139	57.434	55.7658	70.2	85.2088	52.4472	87.9466	55.0368	101.369	79.9053	33.28	46.5546	50.9584	31.6368
	4	47.3158	43.1122	43.1122	31.6742	61.1	51.715	29.939	29.939	71.267	0	102.245	45.1896	62.0287	97.526	41.6	86.4302	61.1775	71.5	49.491	72.8	77.3344	68.9	112.32	78	44.2957	65.4748	65	31.85	26.754	34.8821
	8	47.3158	21.996	39.104	21.996	63.5684	49.491	39.104	37.1732	39.104	0	58.7059	44.0294	0	26.3396	65	22.295	44.2957	27.391	47.385	38.5258	41.2776	35.672	61.1775	43.5006	28.665	24.35	24.2611	0	34.865	30.6108
	15	63.5684	21.996	0	21.996	39.104	49.491	39.104	29.939	28.2526	0	63.4982	70.4704	33.28	47.385	56.1163	38.5258	41.3436	65	50.6147	48.074	66.3	47.385	35.5914	35.594	41.3436	39.7966	38.5258	0	26.9568	0
	21	0	0	0	0	29.939	37.1732	0	21.996	0	0	0	0	0	0	0	0	0	0	28.665	23.4437	0	26.3396	21.5186	0	22.295	27.6307	31.537	0	18.72	14.04
	28	0	0	0	0	0	21.996	0	0	0	0	0	0	0	38.5258	0	0	0	0	21.06	0	0	22.295	25.48	0	0	53.988	0	0	0	0
	35	0	0	0	0	0	29.939	0	0	0	0	0	0	0	0	0	0	0	0	0	0	0	0	33.7896	0	0	0	0	0	0	0
	42	0	21.996	0	0	0	0	0	0	0	0	0	0	0	0	0	0	0	0	0	0	0	0	18.72	0	0	0	0	0	0	0
Figure 6J-L
Each data represent a picture.
	F4/80					CX3CR1					iNOS
	Trastuzumab sgGAL4	Trastuzumab sgATG9A	Trastuzumab CSF1Ri sgGAL4	Trastuzumab CSF1Ri sgATG9A		Trastuzumab sgGAL4	Trastuzumab sgATG9A	Trastuzumab CSF1Ri sgGAL4	Trastuzumab CSF1Ri sgATG9A		Trastuzumab sgGAL4	Trastuzumab sgATG9A	Trastuzumab CSF1Ri sgGAL4	Trastuzumab CSF1Ri sgATG9A
	1.75148	5.32828	0.42132	1.86577		1.19229	0.984651	0.2097	0.259255		0.875102	4.3865	0.335977	1.82303
	1.75337	6.51558	0.459513	2.81691		0.724291	1.02348	0.326126	0.240925		0.607866	3.64883	0.336924	1.42323
	2.58417	5.37092	0.426398	1.82789		1.1747	1.31658	0.19055	0.149267		0.150007	1.04211	0.607866	1.51473
	1.31691	3.77936	0.49104	2.10136		1.25741	1.3395	0.295487	0.238666		0.095356	0.784699	0.246828	1.72363
	0.779548	2.86485	1.32723	1.88516		0.228259	0.762133	0.337469	0.373042		0.225887	1.64768	0.22079	1.92244
	2.69234	5.70148	1.43243	2.40775		1.26219	0.544501	0.224515	0.266223		0.113646	1.49217	0.735473	1.29801
	2.11176	4.75118	1.80815	4.48048		1.16466	0.560882	0.220198	0.273681		0.294203	1.62576	0.211624	1.30426
	2.69767	1.94804	1.46638	4.13733		1.9467	0.965254	0.166999	0.107576		0.466997	7.1255	0.247731	1.47309
	2.62309	3.27729	2.03851	3.36195		1.52148	1.04377	0.126685	0.276855		0.406512	0.707558	0.828701	1.46363
	2.83373	1.69269	1.27925	4.07808		0.584445	0.664391	0.673301	0.021686		0.314201	1.34197	0.652475	1.49481
	2.39878	1.96334	0.415369	3.60606		0.849571	0.84985	0.533679	0.070507		0.460955	1.31208	0.542424	1.66385
	1.77702			3.74558		1.15516	0.659664	0.243917	0.005276		0.658872	2.35412	0.537088	0.554625
				3.90549		0.383215	1.31451	0.414314	0.016088		0.42221	1.5918	0.480846	0.764209
							0.37556	0.294338	0.106519		0.313637	0.760079	0.714312	0.991514
							0.26341	0.239928			0.028189	0.725829	0.73092	2.03414
							0.109326				0.581299	1.16159	0.82856	3.60914
							0.46254				0.10335	1.56324	0.47523	1.83634
							0.5261				0.20453	3.53554	0.20453	2.83529
							0.39514				0	1.04935	0.853534	3.04254
							0.44953					2.84524	0.72742	2.85353
							0.209635						0.33575	1.94624
							0.720572						0.83013	3.05613
													1.05313	1.04524
													0.28524	0.740234
													0.59153	0.57525
													0.93524	1.47534
													0.95435	2.54954
													1.63954

## Sheet: Figure 10
Figure 10
Each data represent a picture.
	F4/80					CX3CR1					iNOS
	Trastuzumab sgGAL4	Trastuzumab sgATG9A	Trastuzumab CSF1Ri sgGAL4	Trastuzumab CSF1Ri sgATG9A		Trastuzumab sgGAL4	Trastuzumab sgATG9A	Trastuzumab CSF1Ri sgGAL4	Trastuzumab CSF1Ri sgATG9A		Trastuzumab sgGAL4	Trastuzumab sgATG9A	Trastuzumab CSF1Ri sgGAL4	Trastuzumab CSF1Ri sgATG9A
	1.75148	5.32828	0.42132	1.86577		1.19229	0.984651	0.2097	0.259255		0.875102	4.3865	0.335977	1.82303
	1.75337	6.51558	0.459513	2.81691		0.724291	1.02348	0.326126	0.240925		0.607866	3.64883	0.336924	1.42323
	2.58417	5.37092	0.426398	1.82789		1.1747	1.31658	0.19055	0.149267		0.150007	1.04211	0.607866	1.51473
	1.31691	3.77936	0.49104	2.10136		1.25741	1.3395	0.295487	0.238666		0.095356	0.784699	0.246828	1.72363
	0.779548	2.86485	1.32723	1.88516		0.228259	0.762133	0.337469	0.373042		0.225887	1.64768	0.22079	1.92244
	2.69234	5.70148	1.43243	2.40775		1.26219	0.544501	0.224515	0.266223		0.113646	1.49217	0.735473	1.29801
	2.11176	4.75118	1.80815	4.48048		1.16466	0.560882	0.220198	0.273681		0.294203	1.62576	0.211624	1.30426
	2.69767	1.94804	1.46638	4.13733		1.9467	0.965254	0.166999	0.107576		0.466997	7.1255	0.247731	1.47309
	2.62309	3.27729	2.03851	3.36195		1.52148	1.04377	0.126685	0.276855		0.406512	0.707558	0.828701	1.46363
	2.83373	1.69269	1.27925	4.07808		0.584445	0.664391	0.673301	0.021686		0.314201	1.34197	0.652475	1.49481
	2.39878	1.96334	0.415369	3.60606		0.849571	0.84985	0.533679	0.070507		0.460955	1.31208	0.542424	1.66385
	1.77702			3.74558		1.15516	0.659664	0.243917	0.005276		0.658872	2.35412	0.537088	0.554625
				3.90549		0.383215	1.31451	0.414314	0.016088		0.42221	1.5918	0.480846	0.764209
							0.37556	0.294338	0.106519		0.313637	0.760079	0.714312	0.991514
							0.26341	0.239928			0.028189	0.725829	0.73092	2.03414
							0.109326				0.581299	1.16159	0.82856	3.60914
							0.46254				0.10335	1.56324	0.47523	1.83634
							0.5261				0.20453	3.53554	0.20453	2.83529
							0.39514				0	1.04935	0.853534	3.04254
							0.44953					2.84524	0.72742	2.85353
							0.209635						0.33575	1.94624
							0.720572						0.83013	3.05613
													1.05313	1.04524
													0.28524	0.740234
													0.59153	0.57525
													0.93524	1.47534
													0.95435	2.54954
													1.63954

## Sheet: Figure S1
Figure S1 IncuCyte co-culture experiment using Raji cells, OVCAR-8 and T-24 cells.
Raji cells and CD19+ OVCAR8 cells were co-cultured with α-CD19-CAR-THP-1 macrophages or untransduced THP-1 macrophages for three days. Live% was calculated by normalizing the day-three cell count in the co-cultured group by the cancer-cell-only group. Each data represents a biological replicate.
	Raji			OVCAR-8 CD19			T-24			OVCAR-8
	UTD	α-CD19-CAR-M		UTD	α-CD19-CAR-M		UTD	α-EphA2-CAR-M		UTD	α-EphA2-CAR-M
	81.0031	33.6368		78.1	27.94		81.5483	65.3756		89.1081	78.0974
	80.2009	30.9924		79.4	23.31		88.9035	63.2187		93.8824	79.4018
	81.65	33.0441

[truncated: 4 more sheets: Figure S2, Figure S5, Figure S6, Figure S7]
